# Supplementary material for: A multi-level classification based ensemble and feature extractor for credit risk assessment
Source: PeerJ Comput Sci. 2024 Feb 29;10:e1915. doi: 10.7717/peerj-cs.1915 (PMC10909241; doi:10.7717/peerj-cs.1915)
Supplement: Supplemental Information 1 — Model training results and comparison data. [file peerj-cs-10-1915-s001.zip]

Archive with 66 entries (64 files):
- 3compare.py
- base leaners.py
- clf_5_model.py
- data_test.csv
- data_train.csv
- label.py
- llll.py
- oversample.py
- sae.py
- SMOTETomek_sample.py
- undersample.py
- .idea/
- .idea/data and code.iml
- .idea/misc.xml
- .idea/modules.xml
- .idea/workspace.xml
- latex/
- latex/4.1.jpg
- latex/4.10a.jpg
- latex/4.10b.jpg
- latex/4.11a.jpg
- latex/4.11b.jpg
- latex/4.12a.jpg
- latex/4.12b.jpg
- latex/4.13.jpg
- latex/4.14a.jpg
- latex/4.14b.jpg
- latex/4.15a.jpg
- latex/4.15b.jpg
- latex/4.16a.jpg
- latex/4.16b.jpg
- latex/4.17a.jpg
- latex/4.17b.jpg
- latex/4.18a.jpg
- latex/4.18b.jpg
- latex/4.19a.jpg
- latex/4.19b.jpg
- latex/4.2.jpg
- latex/4.20a.jpg
- latex/4.20b.jpg
- latex/4.21a.jpg
- latex/4.21b.jpg
- latex/4.22a.jpg
- latex/4.22b.jpg
- latex/4.3.jpg
- latex/4.4a.jpg
- latex/4.4b.jpg
- latex/4.5a.jpg
- latex/4.5b.jpg
- latex/4.6a.jpg
- latex/4.6b.jpg
- latex/4.7.jpg
- latex/4.8a.jpg
- latex/4.8b.jpg
- latex/4.9a.jpg
- latex/4.9b.jpg
- latex/peerj_NEW.aux
- latex/peerj_NEW.bbl
- latex/peerj_NEW.blg
- latex/peerj_NEW.log
- latex/peerj_NEW.out
- latex/peerj_NEW.pdf
- latex/peerj_NEW.synctex.gz
- latex/peerj_NEW.tex
- latex/sn-bibliography.bib
- latex/wlpeerj.cls
