# Supplementary material for: A multi-level classification based ensemble and feature extractor for credit risk assessment
Source: PeerJ Comput Sci. 2024 Feb 29;10:e1915. doi: 10.7717/peerj-cs.1915 (PMC10909241; doi:10.7717/peerj-cs.1915)
Supplement: Supplemental Information 1 — Model training results and comparison data. [file peerj-cs-10-1915-s001.zip › base leaners.py]

import pandas as pd
import numpy as np
from sklearn import preprocessing
from numpy import mean
from numpy import std
from sklearn.model_selection import cross_val_score
from sklearn.model_selection import RepeatedStratifiedKFold
from sklearn.ensemble import RandomForestClassifier
import datetime, json
import joblib
import pickle
import matplotlib.pyplot as plt
from matplotlib.pyplot import plot,savefig
from xgboost import XGBRegressor as XGBR
import xgboost as xgb
import sklearn
from sklearn.model_selection import cross_val_score
import xgboost
from xgboost import XGBClassifier
import lightgbm as lgb
from sklearn import preprocessing
from sklearn.metrics import mean_squared_error
from lightgbm.sklearn import LGBMClassifier
from sklearn.model_selection import cross_val_score, train_test_split, GridSearchCV
from sklearn.metrics import mean_absolute_error,  make_scorer, accuracy_score
from sklearn.ensemble import GradientBoostingClassifier
from sklearn.metrics import log_loss
import warnings
warnings.filterwarnings('ignore')
np.random.seed(42)

def printlog(info):
    nowtime = datetime.datetime.now().strftime('%Y-%m-%d %H:%M:%S')
    print("\n" + "==========" * 8 + "%s" % nowtime)
    print(info + '...\n\n')
# ================================================================================

# ================================================================================
printlog("step1: preparing data...")

f1 = open(r'F:/paper/code/1under_sample/under_sample_train.csv')
f2 = open(r'F:/paper/code/1under_sample/under_sample_test.csv')
f3 = open(r'F:/paper/code/1SMOTETomek_sample/SMOTETomek_sample_train.csv')
f4 = open(r'F:/paper/code/1SMOTETomek_sample/SMOTETomek_sample_test.csv')
f5 = open(r'F:/paper/code/1over_sample/over_sample_train.csv')
f6 = open(r'F:/paper/code/1over_sample/over_sample_test.csv')


train_u = pd.read_csv(f1)
test_u = pd.read_csv(f2)
train_s = pd.read_csv(f3)
test_s = pd.read_csv(f4)
train_o = pd.read_csv(f5)
test_o = pd.read_csv(f6)

train_u = np.array(train_u)
test_u = np.array(test_u)
train_s = np.array(train_s)
test_s = np.array(test_s)
train_o = np.array(train_o)
test_o = np.array(test_o)


train_xu = train_u[:, :-1]
train_yu = train_u[:, -1]
train_xs = train_s[:, :-1]
train_ys = train_s[:, -1]
train_xo = train_o[:, :-1]
train_yo = train_o[:, -1]

test_xu = test_u[:, :-1]
test_yu = test_u[:, -1]
test_xs = test_s[:, :-1]
test_ys = test_s[:, -1]
test_xo = test_o[:, :-1]
test_yo = test_o[:, -1]


min_max_scaler = preprocessing.MinMaxScaler()
train_xu = min_max_scaler.fit_transform(train_xu)
train_xs = min_max_scaler.fit_transform(train_xs)
train_xo = min_max_scaler.fit_transform(train_xo)

test_xu = min_max_scaler.fit_transform(test_xu)
test_xs = min_max_scaler.fit_transform(test_xs)
test_xo = min_max_scaler.fit_transform(test_xo)
# ================================================================================

# ================================================================================
printlog("step2: training model...")

# rf
model_rf = RandomForestClassifier(n_estimators=20,max_depth= 10)

model_rf = model_rf.fit(train_xs, train_ys)
model_rf_t = model_rf.fit(test_xs, test_ys)

joblib.dump(model_rf, 'rf.pkl')
joblib.dump(model_rf_t, 'rf_test.pkl')

from brokenaxes import brokenaxes

# rf_train
with open('rf.pkl', 'wb') as f:
    pickle.dump(model_rf, f)
    cv = RepeatedStratifiedKFold(n_splits=5, n_repeats=3, random_state=1)
    y_xu = model_rf.predict(train_xu)
    y_xs = model_rf.predict(train_xs)
    y_xo = model_rf.predict(train_xo)

    n_rf_u = cross_val_score(model_rf, X=train_xu, y=y_xu, cv=cv, scoring='accuracy',n_jobs=-1,error_score='raise')
    n_rf_s = cross_val_score(model_rf, X=train_xs, y=y_xs, cv=cv, scoring='accuracy', n_jobs=-1, error_score='raise')
    n_rf_o = cross_val_score(model_rf, X=train_xo, y=y_xo, cv=cv, scoring='accuracy', n_jobs=-1, error_score='raise')

    loss_rf_u = cross_val_score(model_rf, X=train_xu, y=y_xu, cv=cv, scoring='neg_log_loss', n_jobs=-1, error_score='raise')
    loss_rf_s = cross_val_score(model_rf, X=train_xs, y=y_xs, cv=cv, scoring='neg_log_loss', n_jobs=-1, error_score='raise')
    loss_rf_o = cross_val_score(model_rf, X=train_xo, y=y_xo, cv=cv,scoring='neg_log_loss',n_jobs=-1,error_score='raise')

    with open('rf_u_acc.txt', 'w') as f:
        f.writelines(str(mean(n_rf_u)))
    f.close()
    with open('rf_u_loss.txt', 'w') as f:
        f.writelines(str(mean(loss_rf_u)))
    f.close()

    with open('rf_s_acc.txt', 'w') as f:
        f.writelines(str(mean(n_rf_s)))
    f.close()
    with open('rf_s_loss.txt', 'w') as f:
        f.writelines(str(mean(loss_rf_s)))
    f.close()

    with open('rf_o_acc.txt', 'w') as f:
        f.writelines(str(mean(n_rf_o)))
    f.close()
    with open('rf_o_loss.txt', 'w') as f:
        f.writelines(str(mean(loss_rf_o)))
    f.close()

# # rf_test
with open('rf_test.pkl', 'wb') as f:
    pickle.dump(model_rf_t, f)
    cv = RepeatedStratifiedKFold(n_splits=5, n_repeats=3, random_state=1)
    y_xu = model_rf_t.predict(test_xu)
    y_xs = model_rf_t.predict(test_xs)
    y_xo = model_rf_t.predict(test_xo)

    n_rf_u = cross_val_score(model_rf_t, X=test_xu, y=y_xu, cv=cv, scoring='accuracy',n_jobs=-1,error_score='raise')
    n_rf_s = cross_val_score(model_rf_t, X=test_xs, y=y_xs, cv=cv, scoring='accuracy', n_jobs=-1, error_score='raise')
    n_rf_o = cross_val_score(model_rf_t, X=test_xo, y=y_xo, cv=cv, scoring='accuracy', n_jobs=-1, error_score='raise')

    loss_rf_u = cross_val_score(model_rf_t, X=test_xu, y=y_xu, cv=cv, scoring='neg_log_loss', n_jobs=-1, error_score='raise')
    loss_rf_s = cross_val_score(model_rf_t, X=test_xs, y=y_xs, cv=cv, scoring='neg_log_loss', n_jobs=-1, error_score='raise')
    loss_rf_o = cross_val_score(model_rf_t, X=test_xo, y=y_xo, cv=cv,scoring='neg_log_loss',n_jobs=-1,error_score='raise')

    with open('rf_u_acc_test.txt', 'w') as f:
        f.writelines(str(mean(n_rf_u)))
    f.close()
    with open('rf_u_loss_test.txt', 'w') as f:
        f.writelines(str(mean(loss_rf_u)))
    f.close()

    with open('rf_s_acc_test.txt', 'w') as f:
        f.writelines(str(mean(n_rf_s)))
    f.close()
    with open('rf_s_loss_test.txt', 'w') as f:
        f.writelines(str(mean(loss_rf_s)))
    f.close()

    with open('rf_o_acc_test.txt', 'w') as f:
        f.writelines(str(mean(n_rf_o)))
    f.close()
    with open('rf_o_loss_test.txt', 'w') as f:
        f.writelines(str(mean(loss_rf_o)))
    f.close()

model_xgb = XGBClassifier(
        n_estimators = 20,
        learning_rate = 0.05,
        max_depth = 10
)

model_xgb = model_xgb.fit(train_xs, train_ys)
model_xgb_t = model_xgb.fit(test_xs, test_ys)

joblib.dump(model_xgb, 'xgb.pkl')
joblib.dump(model_xgb_t, 'xgb_test.pkl')
# xgb train
with open('xgb.pkl', 'wb') as f:
    pickle.dump(model_xgb, f)
    cv = RepeatedStratifiedKFold(n_splits=5, n_repeats=3, random_state=1)
    y_xu = model_xgb.predict(train_xu)
    y_xs = model_xgb.predict(train_xs)
    y_xo = model_xgb.predict(train_xo)

    n_xgb_u = cross_val_score(model_xgb, X=train_xu, y=y_xu, cv=cv, scoring='accuracy',n_jobs=-1,error_score='raise')
    n_xgb_s = cross_val_score(model_xgb, X=train_xs, y=y_xs, cv=cv, scoring='accuracy', n_jobs=-1, error_score='raise')
    n_xgb_o = cross_val_score(model_xgb, X=train_xo, y=y_xo, cv=cv, scoring='accuracy', n_jobs=-1, error_score='raise')

    loss_xgb_u = cross_val_score(model_xgb, X=train_xu, y=y_xu, cv=cv, scoring='neg_log_loss', n_jobs=-1, error_score='raise')
    loss_xgb_s = cross_val_score(model_xgb, X=train_xs, y=y_xs, cv=cv, scoring='neg_log_loss', n_jobs=-1, error_score='raise')
    loss_xgb_o = cross_val_score(model_xgb, X=train_xo, y=y_xo, cv=cv,scoring='neg_log_loss',n_jobs=-1,error_score='raise')

    with open('xgb_u_acc.txt', 'w') as f:
        f.writelines(str(mean(n_xgb_u)))
    f.close()
    with open('xgb_u_loss.txt', 'w') as f:
        f.writelines(str(mean(loss_xgb_u)))
    f.close()

    with open('xgb_s_acc.txt', 'w') as f:
        f.writelines(str(mean(n_xgb_s)))
    f.close()
    with open('xgb_s_loss.txt', 'w') as f:
        f.writelines(str(mean(loss_xgb_s)))
    f.close()

    with open('xgb_o_acc.txt', 'w') as f:
        f.writelines(str(mean(n_xgb_o)))
    f.close()
    with open('xgb_o_loss.txt', 'w') as f:
        f.writelines(str(mean(loss_xgb_o)))
    f.close()
# xgb test
with open('xgb_test.pkl', 'wb') as f:
    pickle.dump(model_xgb_t, f)
    cv = RepeatedStratifiedKFold(n_splits=5, n_repeats=3, random_state=1)
    y_xu = model_xgb_t.predict(test_xu)
    y_xs = model_xgb_t.predict(test_xs)
    y_xo = model_xgb_t.predict(test_xo)

    n_xgb_u = cross_val_score(model_xgb_t, X=test_xu, y=y_xu, cv=cv, scoring='accuracy', n_jobs=-1, error_score='raise')
    n_xgb_s = cross_val_score(model_xgb_t, X=test_xs, y=y_xs, cv=cv, scoring='accuracy', n_jobs=-1, error_score='raise')
    n_xgb_o = cross_val_score(model_xgb_t, X=test_xo, y=y_xo, cv=cv, scoring='accuracy', n_jobs=-1, error_score='raise')

    loss_xgb_u = cross_val_score(model_xgb_t, X=test_xu, y=y_xu, cv=cv, scoring='neg_log_loss', n_jobs=-1,
                                error_score='raise')
    loss_xgb_s = cross_val_score(model_xgb_t, X=test_xs, y=y_xs, cv=cv, scoring='neg_log_loss', n_jobs=-1,
                                error_score='raise')
    loss_xgb_o = cross_val_score(model_xgb_t, X=test_xo, y=y_xo, cv=cv, scoring='neg_log_loss', n_jobs=-1,
                                error_score='raise')

    with open('xgb_u_acc_test.txt', 'w') as f:
        f.writelines(str(mean(n_xgb_u)))
    f.close()
    with open('xgb_u_loss_test.txt', 'w') as f:
        f.writelines(str(mean(loss_xgb_u)))
    f.close()

    with open('xgb_s_acc_test.txt', 'w') as f:
        f.writelines(str(mean(n_xgb_s)))
    f.close()
    with open('xgb_s_loss_test.txt', 'w') as f:
        f.writelines(str(mean(loss_xgb_s)))
    f.close()

    with open('xgb_o_acc_test.txt', 'w') as f:
        f.writelines(str(mean(n_xgb_o)))
    f.close()
    with open('xgb_o_loss_test.txt', 'w') as f:
        f.writelines(str(mean(loss_xgb_o)))
    f.close()

model_lig = lgb.LGBMClassifier(
        n_estimators = 20,
        learning_rate = 0.1,
        max_depth = 10,
        num_leaves = 100,
        colsample_bytree = 0.8,
        subsample = 0.8)
model_lig = model_lig.fit(train_xs, train_ys)
model_lig_t = model_lig.fit(test_xs, test_ys)

joblib.dump(model_lig, 'lig.pkl')
joblib.dump(model_lig_t, 'lig_test.pkl')

# lightGBM train
with open('lig.pkl', 'wb') as f:
    pickle.dump(model_lig, f)
    cv = RepeatedStratifiedKFold(n_splits=5, n_repeats=3, random_state=1)
    y_xu = model_lig.predict(train_xu)
    y_xs = model_lig.predict(train_xs)
    y_xo = model_lig.predict(train_xo)

    n_lig_u = cross_val_score(model_lig, X=train_xu, y=y_xu, cv=cv, scoring='accuracy', n_jobs=-1, error_score='raise')
    n_lig_s = cross_val_score(model_lig, X=train_xs, y=y_xs, cv=cv, scoring='accuracy', n_jobs=-1, error_score='raise')
    n_lig_o = cross_val_score(model_lig, X=train_xo, y=y_xo, cv=cv, scoring='accuracy', n_jobs=-1, error_score='raise')

    loss_lig_u = cross_val_score(model_lig, X=train_xu, y=y_xu, cv=cv, scoring='neg_log_loss', n_jobs=-1,
                                 error_score='raise')
    loss_lig_s = cross_val_score(model_lig, X=train_xs, y=y_xs, cv=cv, scoring='neg_log_loss', n_jobs=-1,
                                 error_score='raise')
    loss_lig_o = cross_val_score(model_lig, X=train_xo, y=y_xo, cv=cv, scoring='neg_log_loss', n_jobs=-1,
                                 error_score='raise')

    with open('lig_u_acc.txt', 'w') as f:
        f.writelines(str(mean(n_lig_u)))
    f.close()
    with open('lig_u_loss.txt', 'w') as f:
        f.writelines(str(mean(loss_lig_u)))
    f.close()

    with open('lig_s_acc.txt', 'w') as f:
        f.writelines(str(mean(n_lig_s)))
    f.close()
    with open('lig_s_loss.txt', 'w') as f:
        f.writelines(str(mean(loss_lig_s)))
    f.close()

    with open('lig_o_acc.txt', 'w') as f:
        f.writelines(str(mean(n_lig_o)))
    f.close()
    with open('lig_o_loss.txt', 'w') as f:
        f.writelines(str(mean(loss_lig_o)))
    f.close()

# lightGBM test
with open('lig_test.pkl', 'wb') as f:
    pickle.dump(model_lig_t, f)
    cv = RepeatedStratifiedKFold(n_splits=5, n_repeats=3, random_state=1)
    y_xu = model_lig_t.predict(test_xu)
    y_xs = model_lig_t.predict(test_xs)
    y_xo = model_lig_t.predict(test_xo)

    n_lig_u = cross_val_score(model_lig_t, X=test_xu, y=y_xu, cv=cv, scoring='accuracy', n_jobs=-1, error_score='raise')
    n_lig_s = cross_val_score(model_lig_t, X=test_xs, y=y_xs, cv=cv, scoring='accuracy', n_jobs=-1, error_score='raise')
    n_lig_o = cross_val_score(model_lig_t, X=test_xo, y=y_xo, cv=cv, scoring='accuracy', n_jobs=-1, error_score='raise')

    loss_lig_u = cross_val_score(model_lig_t, X=test_xu, y=y_xu, cv=cv, scoring='neg_log_loss', n_jobs=-1,
                                 error_score='raise')
    loss_lig_s = cross_val_score(model_lig_t, X=test_xs, y=y_xs, cv=cv, scoring='neg_log_loss', n_jobs=-1,
                                 error_score='raise')
    loss_lig_o = cross_val_score(model_lig_t, X=test_xo, y=y_xo, cv=cv, scoring='neg_log_loss', n_jobs=-1,
                                 error_score='raise')

    with open('lig_u_acc_test.txt', 'w') as f:
        f.writelines(str(mean(n_lig_u)))
    f.close()
    with open('lig_u_loss_test.txt', 'w') as f:
        f.writelines(str(mean(loss_lig_u)))
    f.close()

    with open('lig_s_acc_test.txt', 'w') as f:
        f.writelines(str(mean(n_lig_s)))
    f.close()
    with open('lig_s_loss_test.txt', 'w') as f:
        f.writelines(str(mean(loss_lig_s)))
    f.close()

    with open('lig_o_acc_test.txt', 'w') as f:
        f.writelines(str(mean(n_lig_o)))
    f.close()
    with open('lig_o_loss_test.txt', 'w') as f:
        f.writelines(str(mean(loss_lig_o)))
    f.close()

model_gdbt = GradientBoostingClassifier(learning_rate=0.1, subsample=0.8, max_depth=10, n_estimators=20)

model_gdbt = model_gdbt.fit(train_xs, train_ys)
model_gdbt_t = model_gdbt.fit(test_xs,test_ys)

joblib.dump(model_gdbt, 'gdbt.pkl')
joblib.dump(model_gdbt_t, 'gdbt_test.pkl')

# GDBT train
with open('gdbt.pkl', 'wb') as f:
    pickle.dump(model_gdbt, f)
    cv = RepeatedStratifiedKFold(n_splits=5, n_repeats=3, random_state=1)
    y_xu = model_gdbt.predict(train_xu)
    y_xs = model_gdbt.predict(train_xs)
    y_xo = model_gdbt.predict(train_xo)

    n_gdbt_u = cross_val_score(model_gdbt, X=train_xu, y=y_xu, cv=cv, scoring='accuracy', n_jobs=-1, error_score='raise')
    n_gdbt_s = cross_val_score(model_gdbt, X=train_xs, y=y_xs, cv=cv, scoring='accuracy', n_jobs=-1, error_score='raise')
    n_gdbt_o = cross_val_score(model_gdbt, X=train_xo, y=y_xo, cv=cv, scoring='accuracy', n_jobs=-1, error_score='raise')

    loss_gdbt_u = cross_val_score(model_gdbt, X=train_xu, y=y_xu, cv=cv, scoring='neg_log_loss', n_jobs=-1,
                                 error_score='raise')
    loss_gdbt_s = cross_val_score(model_gdbt, X=train_xs, y=y_xs, cv=cv, scoring='neg_log_loss', n_jobs=-1,
                                 error_score='raise')
    loss_gdbt_o = cross_val_score(model_gdbt, X=train_xo, y=y_xo, cv=cv, scoring='neg_log_loss', n_jobs=-1,
                                 error_score='raise')

    with open('gdbt_u_acc.txt', 'w') as f:
        f.writelines(str(mean(n_gdbt_u)))
    f.close()
    with open('gdbt_u_loss.txt', 'w') as f:
        f.writelines(str(mean(loss_gdbt_u)))
    f.close()

    with open('gdbt_s_acc.txt', 'w') as f:
        f.writelines(str(mean(n_gdbt_s)))
    f.close()
    with open('gdbt_s_loss.txt', 'w') as f:
        f.writelines(str(mean(loss_gdbt_s)))
    f.close()

    with open('gdbt_o_acc.txt', 'w') as f:
        f.writelines(str(mean(n_gdbt_o)))
    f.close()
    with open('gdbt_o_loss.txt', 'w') as f:
        f.writelines(str(mean(loss_gdbt_o)))
    f.close()


# GDBT test
with open('gdbt_test.pkl', 'wb') as f:
    pickle.dump(model_gdbt_t, f)
    cv = RepeatedStratifiedKFold(n_splits=5, n_repeats=3, random_state=1)
    y_xu = model_gdbt_t.predict(test_xu)
    y_xs = model_gdbt_t.predict(test_xs)
    y_xo = model_gdbt_t.predict(test_xo)

    n_gdbt_u = cross_val_score(model_gdbt_t, X=test_xu, y=y_xu, cv=cv, scoring='accuracy', n_jobs=-1, error_score='raise')
    n_gdbt_s = cross_val_score(model_gdbt_t, X=test_xs, y=y_xs, cv=cv, scoring='accuracy', n_jobs=-1, error_score='raise')
    n_gdbt_o = cross_val_score(model_gdbt_t, X=test_xo, y=y_xo, cv=cv, scoring='accuracy', n_jobs=-1, error_score='raise')

    loss_gdbt_u = cross_val_score(model_gdbt_t, X=test_xu, y=y_xu, cv=cv, scoring='neg_log_loss', n_jobs=-1,
                                 error_score='raise')
    loss_gdbt_s = cross_val_score(model_gdbt_t, X=test_xs, y=y_xs, cv=cv, scoring='neg_log_loss', n_jobs=-1,
                                 error_score='raise')
    loss_gdbt_o = cross_val_score(model_gdbt_t, X=test_xo, y=y_xo, cv=cv, scoring='neg_log_loss', n_jobs=-1,
                                 error_score='raise')

    with open('gdbt_u_acc_test.txt', 'w') as f:
        f.writelines(str(mean(n_gdbt_u)))
    f.close()
    with open('gdbt_u_loss_test.txt', 'w') as f:
        f.writelines(str(mean(loss_gdbt_u)))
    f.close()

    with open('gdbt_s_acc_test.txt', 'w') as f:
        f.writelines(str(mean(n_gdbt_s)))
    f.close()
    with open('gdbt_s_loss_test.txt', 'w') as f:
        f.writelines(str(mean(loss_gdbt_s)))
    f.close()

    with open('gdbt_o_acc_test.txt', 'w') as f:
        f.writelines(str(mean(n_gdbt_o)))
    f.close()
    with open('gdbt_o_loss_test.txt', 'w') as f:
        f.writelines(str(mean(loss_gdbt_o)))
    f.close()
