# Supplementary material for: A multi-level classification based ensemble and feature extractor for credit risk assessment
Source: PeerJ Comput Sci. 2024 Feb 29;10:e1915. doi: 10.7717/peerj-cs.1915 (PMC10909241; doi:10.7717/peerj-cs.1915)
Supplement: Supplemental Information 1 — Model training results and comparison data. [file peerj-cs-10-1915-s001.zip › data_test.csv]

y	x1	x2	x3	x4	x5	x6	x7	x8	x9	x10	x11	x12	x13	x14	x15	x16	x17	x18	x19	x20
4	200	3	24	4	0	32	1	1	1	1	0	0	0	5	11726	3595.1	15	1	0.9375	0.0625
4	1283	12	22	3	0	21	2	1	0	1	0	0	0	1	4000	2717.18	3	1	0.75	0.25
1	5000	6	16	1	0	29	1	0	0	0	1	0	0	2	5876	2788.81	10	2	0.833333333	0.166666667
3	3000	6	20	4	0	27	2	1	0	0	0	0	0	11	43300	16170.59	44	3	0.936170213	0.063829787
3	1181	12	20	3	0	24	2	1	0	0	0	0	0	7	19817	8318.64	31	3	0.911764706	0.088235294
3	2499	6	20	4	0	36	2	1	0	0	0	0	0	2	11148	6200.86	9	1	0.9	0.1
3	4222	10	18	3	0	24	1	1	0	0	1	0	0	2	9626	5132.03	5	1	0.833333333	0.166666667
4	2054	12	22	3	0	26	1	1	0	0	0	0	0	4	19034	6324.44	10	4	0.714285714	0.285714286
3	2084	9	20	3	0	22	2	0	0	1	0	0	0	3	6459	2016.2	20	3	0.869565217	0.130434783
3	2152	12	22	4	0	32	2	0	0	0	1	0	0	1	4000	2447.98	4	1	0.8	0.2
3	25000	12	20	3	0	26	2	1	1	0	0	0	0	10	54697	17379.6	33	2	0.942857143	0.057142857
3	2329	6	20	4	0	45	1	1	0	0	0	0	0	10	32812	9211.05	36	1	0.972972973	0.027027027
3	5606	6	20	4	0	44	1	1	0	0	0	0	0	6	38513	12393.52	34	3	0.918918919	0.081081081
3	2142	12	20	3	0	27	1	1	0	0	1	0	0	7	22453	9662.16	37	6	0.860465116	0.139534884
4	520	12	22	1	0	30	2	0	0	0	1	0	0	4	5107	2679.72	13	3	0.8125	0.1875
3	5303	12	20	3	0	29	1	1	0	1	1	0	0	6	36414	10943.99	16	6	0.727272727	0.272727273
4	3500	12	22	4	0	26	1	1	0	0	0	0	0	6	15920	8888.13	20	1	0.952380952	0.047619048
4	2200	6	20	4	0	29	1	0	0	0	1	0	0	3	14300	6750.75	15	2	0.882352941	0.117647059
3	8000	12	20	3	0	23	1	1	0	1	0	0	0	4	13175	7228.68	13	7	0.65	0.35
3	20000	12	20	3	0	28	2	1	0	0	1	0	0	4	27532	17327.06	12	2	0.857142857	0.142857143
3	700	6	20	1	0	21	1	0	0	0	0	0	0	1	500	0	5	1	0.833333333	0.166666667
4	2342	12	22	4	0	25	2	0	0	0	1	0	0	1	6000	3657.86	2	3	0.4	0.6
3	6200	9	18	3	0	34	2	1	0	0	0	0	0	8	40800	14080.49	33	1	0.970588235	0.029411765
3	2665	6	20	3	0	35	1	1	0	0	1	0	0	7	28077	11334.78	27	9	0.75	0.25
4	623	12	22	1	0	34	2	1	0	0	0	0	0	4	4208	981.67	11	1	0.916666667	0.083333333
5	5500	12	22	4	0	34	1	0	0	0	0	0	0	1	1500	560.12	6	2	0.75	0.25
4	1300	12	22	1	0	27	2	1	0	0	1	0	0	3	8990	6129.98	7	2	0.777777778	0.222222222
5	1269	12	22	3	0	23	2	1	1	1	1	0	0	6	12936	4097.5	22	9	0.709677419	0.290322581
4	2401	12	22	4	0	36	1	1	0	0	0	0	0	13	27969	8098.05	73	6	0.924050633	0.075949367
4	5442	12	22	3	0	43	1	1	0	0	0	0	0	1	4000	2057.18	4	2	0.666666667	0.333333333
4	2300	12	22	4	0	26	1	1	1	0	0	1	0	8	19600	4422.95	50	3	0.943396226	0.056603774
3	3295	12	20	4	0	24	1	0	0	0	1	0	0	2	8703	4704.76	11	1	0.916666667	0.083333333
3	1684	12	20	1	0	23	2	0	0	0	1	0	0	2	6349	4215.73	8	1	0.888888889	0.111111111
3	3070	12	20	4	0	27	1	1	0	0	1	0	0	9	29985	10385.36	57	4	0.93442623	0.06557377
3	7472	6	20	3	0	50	1	1	0	0	0	0	0	6	29183	4528.01	35	2	0.945945946	0.054054054
3	6000	12	20	4	0	26	2	1	0	0	1	0	0	4	12100	4499.98	19	7	0.730769231	0.269230769
3	4511	6	20	4	0	30	2	0	0	0	1	0	0	1	6500	4488.73	3	1	0.75	0.25
5	4048	12	22	4	0	29	1	0	0	0	1	0	0	1	9500	5451.71	3	1	0.75	0.25
3	3329	6	20	4	0	30	1	1	0	0	1	0	0	7	27905	12670.8	30	1	0.967741935	0.032258065
4	2141	12	22	4	0	26	1	0	0	0	0	0	0	2	4858	3358.23	8	1	0.888888889	0.111111111
3	5383	12	20	3	0	28	1	1	0	0	0	0	0	2	7452	4116.93	7	1	0.875	0.125
3	3925	6	20	3	0	26	1	1	0	0	0	0	0	3	12732	6075.19	13	1	0.928571429	0.071428571
5	2100	12	22	4	0	35	1	1	0	0	0	0	0	6	34483	15641.54	15	4	0.789473684	0.210526316
4	1234	12	22	1	0	25	1	0	0	0	0	0	0	4	9400	5465.62	12	1	0.923076923	0.076923077
5	8000	12	22	3	0	34	2	1	0	0	0	0	0	4	19733	10033.5	14	5	0.736842105	0.263157895
3	3000	6	20	4	0	22	2	1	0	0	0	0	0	4	16675	5890.65	26	1	0.962962963	0.037037037
4	3883	12	22	3	0	37	1	0	0	0	0	0	0	1	4500	3117.14	3	1	0.75	0.25
4	5279	12	22	3	0	32	1	1	0	0	0	0	0	10	60807	12721.21	32	2	0.941176471	0.058823529
4	721	12	22	1	0	26	1	0	0	0	1	0	0	2	3140	2423.25	2	1	0.666666667	0.333333333
3	2144	9	20	3	0	32	2	1	1	0	0	0	0	3	15242	7855.55	11	1	0.916666667	0.083333333
3	2614	12	20	4	0	34	2	1	0	0	0	0	0	15	29935	9385.69	90	2	0.97826087	0.02173913
3	3778	12	20	4	0	29	1	1	0	1	1	0	0	8	60355	26555.79	38	1	0.974358974	0.025641026
5	3336	12	22	4	0	28	1	1	0	0	0	0	0	3	9712	3163.35	23	1	0.958333333	0.041666667
3	3047	12	22	3	0	29	1	1	0	0	1	0	0	1	5000	3452.86	3	1	0.75	0.25
5	3000	12	22	4	0	24	1	0	0	0	0	0	0	1	3000	0	2	4	0.333333333	0.666666667
4	8500	12	22	3	0	34	2	0	0	0	0	0	0	3	11548	3993.86	15	2	0.882352941	0.117647059
3	3900	6	18	3	0	48	1	1	0	0	0	0	0	2	9727	5080.76	6	1	0.857142857	0.142857143
3	3000	12	20	4	0	30	1	1	0	0	1	0	0	3	13852	7813.82	11	1	0.916666667	0.083333333
3	4760	11	20	3	0	28	1	1	1	1	1	1	0	11	55520	13539.62	85	4	0.95505618	0.04494382
2	3076	12	18	4	0	24	1	1	0	0	1	0	0	4	17790	8923.32	25	1	0.961538462	0.038461538
3	4000	12	20	4	0	27	2	1	0	0	0	0	0	2	6000	2772.1	3	10	0.230769231	0.769230769
4	630	12	22	1	0	31	1	0	0	0	1	0	0	3	8550	2706.16	10	1	0.909090909	0.090909091
3	2299	6	20	4	0	29	1	0	0	0	1	0	0	5	18554	8200.9	20	1	0.952380952	0.047619048
4	4431	12	22	3	0	24	1	1	0	1	1	0	0	1	5000	2568.44	3	3	0.5	0.5
3	1200	6	20	1	0	27	2	0	0	0	0	0	0	1	4500	766.43	4	1	0.8	0.2
4	3038	12	22	3	0	47	1	1	0	0	0	0	0	5	20255	4698.57	28	2	0.933333333	0.066666667
5	3152	12	22	4	0	28	2	0	0	0	0	0	0	3	10336	4847.49	17	3	0.85	0.15
3	3000	12	22	3	0	21	1	1	0	1	0	0	0	3	5000	0	16	2	0.888888889	0.111111111
3	2115	6	20	4	0	25	1	0	0	0	1	0	0	4	14840	7384.91	17	2	0.894736842	0.105263158
3	2685	12	20	3	0	27	1	1	0	0	0	0	0	3	9718	2955.1	23	1	0.958333333	0.041666667
3	6040	11	20	4	0	32	2	1	0	0	1	0	0	4	15574	6659.23	15	2	0.882352941	0.117647059
3	3800	12	20	4	0	28	2	0	0	0	0	0	0	3	8426	6164.3	14	1	0.933333333	0.066666667
4	12000	12	22	3	0	30	1	1	0	0	0	0	0	3	11763	6752.91	10	1	0.909090909	0.090909091
4	6390	12	22	1	0	25	2	0	0	0	0	0	0	2	3500	1709.82	7	2	0.777777778	0.222222222
3	4545	6	20	4	0	37	2	0	0	0	1	0	0	1	6000	3454.02	3	1	0.75	0.25
4	2000	12	22	1	0	48	2	0	0	0	0	0	0	2	1661	999.87	3	1	0.75	0.25
3	1100	6	20	3	0	22	2	1	0	1	0	0	0	2	5660	2893.06	6	2	0.75	0.25
3	9641	12	20	1	0	27	1	0	0	0	0	0	0	3	2240	658.79	16	1	0.941176471	0.058823529
5	3493	12	22	3	0	36	1	1	0	0	0	0	0	2	8707	4107.04	10	2	0.833333333	0.166666667
4	3138	12	22	4	0	25	1	1	0	0	0	0	0	3	7932	5361.34	13	2	0.866666667	0.133333333
4	2025	12	22	3	0	39	1	1	0	0	0	0	0	3	4632	2574.58	15	1	0.9375	0.0625
4	2181	12	20	4	0	24	2	0	0	0	1	0	0	4	14136	6818.84	11	7	0.611111111	0.388888889
2	2300	6	16	4	0	26	1	0	0	0	1	0	0	6	19934	8742.51	21	1	0.954545455	0.045454545
4	1802	12	22	1	0	30	2	0	0	0	1	0	0	8	37150	13602.59	34	3	0.918918919	0.081081081
3	570	6	20	1	0	26	1	0	0	0	0	0	0	5	6678	3629.85	21	1	0.954545455	0.045454545
3	6474	6	20	4	0	25	1	0	0	0	1	0	0	2	5790	1125.94	18	1	0.947368421	0.052631579
4	5249	12	22	3	0	26	1	1	1	0	0	0	0	5	17497	6022.9	28	2	0.933333333	0.066666667
3	2005	12	20	4	0	24	2	0	0	0	0	0	0	4	10953	7994.93	20	2	0.909090909	0.090909091
3	3511	6	20	3	0	32	2	0	0	0	0	0	0	1	6500	4488.73	3	1	0.75	0.25
4	8578	12	22	1	0	23	1	0	0	0	0	0	0	6	7912	2421.2	28	1	0.965517241	0.034482759
3	6652	6	20	4	0	24	1	0	0	0	0	0	0	1	2500	847.92	2	2	0.5	0.5
3	11105	12	20	4	0	26	2	0	0	0	0	0	0	1	3000	1394.06	3	2	0.6	0.4
4	1000	7	23	3	0	23	1	1	0	1	0	0	0	1	1000	0	5	2	0.714285714	0.285714286
3	2247	6	20	4	0	47	2	0	0	0	0	0	0	3	13676	6752.11	8	1	0.888888889	0.111111111
4	2496	12	22	3	0	25	2	1	0	0	1	0	0	6	26831	11503.66	28	3	0.903225806	0.096774194
3	1588	12	22	3	0	28	1	1	0	0	1	0	0	3	12619	6483.61	13	3	0.8125	0.1875
3	3048	10	20	3	0	31	2	0	0	0	1	0	0	5	18148	5452.31	7	25	0.21875	0.78125
4	3189	12	22	4	0	27	1	1	0	0	0	0	0	2	7351	3810.12	7	2	0.777777778	0.222222222
4	2000	12	22	4	0	51	1	0	0	0	0	0	0	2	12500	5130.38	12	2	0.857142857	0.142857143
3	2288	6	20	4	0	34	2	1	0	0	0	0	0	2	11000	6211.45	6	2	0.75	0.25
3	3000	6	20	3	0	23	1	1	0	0	0	0	0	3	10711	0	11	4	0.733333333	0.266666667
3	5048	11	20	4	0	32	1	1	0	0	0	0	0	2	15400	1336.94	15	2	0.882352941	0.117647059
4	527	12	22	1	0	20	2	0	0	0	0	0	0	3	3804	1972.04	9	3	0.75	0.25
2	12000	6	18	3	0	25	2	1	0	0	1	0	0	8	40068	18815.82	19	5	0.791666667	0.208333333
4	4573	12	22	3	0	28	1	1	0	0	1	0	0	1	6500	3426.94	5	1	0.833333333	0.166666667
4	8000	12	22	3	0	38	1	1	0	0	1	0	0	2	12000	7397.91	2	2	0.5	0.5
4	3943	12	22	3	0	27	2	1	0	0	0	0	0	2	5400	2056.72	3	5	0.375	0.625
3	5327	6	20	3	0	38	1	1	0	0	1	0	0	5	18730	4672.66	23	5	0.821428571	0.178571429
5	3270	12	22	3	0	30	2	0	0	0	1	0	0	4	12226	6730.07	16	1	0.941176471	0.058823529
3	5000	12	22	4	0	24	1	1	0	0	0	0	0	2	6455	3153.19	11	2	0.846153846	0.153846154
2	13000	6	18	4	0	42	2	1	0	0	1	0	0	2	11349	0	7	2	0.777777778	0.222222222
4	2119	9	20	4	0	30	1	0	0	0	1	0	0	4	13422	6880.36	10	7	0.588235294	0.411764706
3	2164	12	22	4	0	33	1	1	1	1	1	1	0	3	13074	6435.9	6	1	0.857142857	0.142857143
4	1073	12	22	1	0	20	1	0	0	0	0	0	0	6	8084	3391.47	42	1	0.976744186	0.023255814
4	4286	12	22	4	0	34	1	1	0	0	0	0	0	1	7700	3413.39	6	1	0.857142857	0.142857143
4	4448	12	22	3	0	36	2	1	0	0	0	0	0	1	3500	1551.49	4	3	0.571428571	0.428571429
3	5283	6	20	4	0	36	1	0	0	0	1	0	0	1	5000	2216.45	6	1	0.857142857	0.142857143
3	4168	12	20	3	0	33	1	0	0	0	1	0	0	7	29559	14331.5	21	2	0.913043478	0.086956522
4	5997	12	22	4	0	26	1	1	0	0	1	0	0	1	3000	0	3	9	0.25	0.75
2	1000	6	18	1	0	29	1	0	0	0	1	0	0	1	1500	508.3	1	3	0.25	0.75
3	9000	12	20	3	0	24	2	1	0	1	1	0	0	2	9479	4894.8	6	1	0.857142857	0.142857143
3	1000	6	20	3	0	20	2	0	0	1	0	0	0	4	7791	2944.26	17	1	0.944444444	0.055555556
3	10500	12	20	3	0	37	2	1	0	0	0	0	0	5	13222	6315.24	24	2	0.923076923	0.076923077
3	6561	6	20	3	0	31	2	1	0	0	1	0	0	15	97700	24198.89	51	1	0.980769231	0.019230769
4	652	12	22	1	0	26	1	0	0	0	1	0	0	2	3970	2347.8	3	1	0.75	0.25
3	4230	12	20	4	0	27	2	0	0	0	0	0	0	4	13830	8469.53	13	5	0.722222222	0.277777778
3	5300	12	20	1	0	28	2	0	0	0	0	0	0	2	2510	2000	4	2	0.666666667	0.333333333
4	3000	12	22	4	0	30	1	1	0	1	1	0	0	1	3000	878.58	4	1	0.8	0.2
4	4153	12	22	4	0	25	1	1	0	0	0	0	0	3	11264	3346.76	15	2	0.882352941	0.117647059
4	2862	12	22	3	0	25	2	1	0	0	0	0	0	4	11381	7137.57	12	10	0.545454545	0.454545455
3	2200	6	20	4	0	32	1	1	0	0	1	0	0	4	15127	6294.86	9	3	0.75	0.25
4	4212	12	22	1	0	26	1	0	0	0	1	0	0	1	3500	1187.07	2	2	0.5	0.5
3	4555	6	20	4	0	28	1	1	0	0	1	0	0	7	31729	9444.21	25	7	0.78125	0.21875
4	3247	12	22	3	0	37	1	0	0	0	0	0	0	1	2500	1752.68	3	1	0.75	0.25
5	4333	12	22	4	0	32	1	0	0	0	1	0	0	2	6097	3666.81	8	1	0.888888889	0.111111111
5	2522	12	22	4	0	23	1	1	0	0	1	0	0	1	6500	3977.95	4	1	0.8	0.2
3	11300	12	20	1	0	24	1	0	0	0	0	0	0	2	5009	0	23	1	0.958333333	0.041666667
3	2056	10	20	4	0	38	2	1	0	0	0	0	0	5	17269	7738.82	29	1	0.966666667	0.033333333
3	3527	6	18	3	0	27	1	1	0	1	0	0	0	8	34498	14473.44	39	2	0.951219512	0.048780488
4	2165	12	22	4	0	26	1	0	0	0	1	0	0	1	7000	4834.01	3	1	0.75	0.25
4	10000	12	22	3	0	28	2	0	0	0	1	0	0	1	10000	0	5	1	0.833333333	0.166666667
4	1091	12	22	3	0	21	2	1	0	1	0	0	0	3	3819	2409.23	13	1	0.928571429	0.071428571
3	2160	12	22	4	0	26	1	1	0	0	1	0	0	3	11442	5838.75	12	1	0.923076923	0.076923077
4	4837	6	20	4	0	31	1	1	0	0	0	0	0	4	16455	7162.29	8	1	0.888888889	0.111111111
4	2115	12	22	3	0	26	1	1	0	0	0	0	0	3	10000	6385.29	11	1	0.916666667	0.083333333
4	1365	12	22	1	0	23	1	0	0	0	0	0	0	4	5660	4034.37	9	2	0.818181818	0.181818182
4	2100	12	22	4	0	29	2	1	0	0	0	0	0	6	23365	6838.29	33	1	0.970588235	0.029411765
4	3577	12	22	3	0	26	1	1	0	0	0	0	0	9	38242	10503.05	40	2	0.952380952	0.047619048
4	4400	12	22	1	0	30	2	0	0	0	1	0	0	5	7877	2571.87	22	7	0.75862069	0.24137931
5	9404	12	22	3	0	30	1	0	1	1	0	0	0	4	20850	0	21	15	0.583333333	0.416666667
2	1000	6	18	1	0	26	1	0	0	0	0	0	0	4	10172	6889.54	14	2	0.875	0.125
3	2000	12	20	3	0	23	1	1	0	1	0	0	0	4	8000	5029.63	14	3	0.823529412	0.176470588
3	10000	11	20	3	0	24	1	0	0	0	1	0	0	6	18619	6696.86	30	13	0.697674419	0.302325581
4	5500	12	22	3	0	26	2	0	0	0	0	0	0	1	1500	0	5	1	0.833333333	0.166666667
3	6340	6	20	4	0	36	1	1	0	0	1	0	0	1	6000	2659.79	6	1	0.857142857	0.142857143
4	8500	12	20	4	0	23	2	0	0	0	0	0	0	2	9500	7727.74	4	1	0.8	0.2
3	2200	12	20	4	0	34	2	1	0	0	1	0	0	3	9700	5212.21	13	1	0.928571429	0.071428571
3	7740	12	20	3	0	36	2	1	0	0	1	0	0	4	13300	3760.12	23	1	0.958333333	0.041666667
3	1400	10	18	3	0	25	2	1	0	1	0	0	0	6	8784	2593.28	33	10	0.76744186	0.23255814
3	5000	6	18	3	0	29	1	1	0	0	1	0	0	1	3000	442.53	4	2	0.666666667	0.333333333
3	8000	6	20	3	0	32	1	1	0	0	1	0	0	3	10467	0	8	2	0.8	0.2
4	3012	12	22	3	0	44	1	1	0	0	0	0	0	4	12276	5487.77	24	1	0.96	0.04
4	3500	12	22	3	0	22	1	1	0	0	1	0	0	2	4500	3272.76	4	1	0.8	0.2
4	3000	12	22	4	0	24	1	1	0	0	1	0	0	6	14600	6169.82	34	3	0.918918919	0.081081081
3	4136	12	22	4	0	22	2	0	0	0	0	0	0	1	3000	1863.88	4	1	0.8	0.2
3	8500	6	20	3	0	34	1	1	0	0	1	0	0	2	9506	4947.61	8	1	0.888888889	0.111111111
4	3722	12	20	3	0	31	1	0	0	0	0	0	0	1	4000	1778	6	1	0.857142857	0.142857143
3	3000	11	20	4	0	22	1	0	0	0	1	0	0	2	5000	3844.95	5	1	0.833333333	0.166666667
5	2000	12	22	4	0	24	1	0	0	1	0	0	0	3	9439	5203.6	11	7	0.611111111	0.388888889
3	2761	6	20	4	0	25	1	1	0	1	0	0	0	5	15199	6238.15	17	2	0.894736842	0.105263158
3	540	6	20	1	0	32	1	0	0	0	0	0	0	1	1000	841.53	1	1	0.5	0.5
3	3000	6	20	4	0	25	2	0	0	0	1	0	0	3	13970	6068.41	13	1	0.928571429	0.071428571
2	6555	6	16	3	0	49	2	1	0	0	0	0	0	3	15849	1370.65	14	2	0.875	0.125
4	2666	12	22	4	0	38	2	1	1	0	0	1	0	12	50686	7848.6	50	7	0.877192982	0.122807018
3	3167	6	20	4	0	25	2	1	0	0	1	0	0	7	25019	9832.04	29	1	0.966666667	0.033333333
3	3201	12	22	3	0	28	2	1	0	0	1	0	0	1	8200	4999.05	4	1	0.8	0.2
4	6269	12	22	4	0	32	1	1	0	0	0	0	0	2	10082	3730.06	12	1	0.923076923	0.076923077
2	555	6	18	1	0	25	1	0	0	0	1	0	0	2	1661	444.68	6	2	0.75	0.25
3	3500	12	20	1	0	25	1	0	0	0	1	0	0	2	5500	4207.57	4	1	0.8	0.2
3	2237	12	20	3	0	30	2	1	0	0	0	0	0	4	18478	7763.25	18	1	0.947368421	0.052631579
3	2219	12	20	3	0	21	1	1	0	1	0	0	0	2	5933	1781.18	16	1	0.941176471	0.058823529
5	2256	12	22	4	0	34	1	1	0	0	0	0	0	4	11400	5343.01	17	5	0.772727273	0.227272727
4	3849	12	22	4	0	21	2	1	0	0	0	0	0	1	3500	2150.15	3	2	0.6	0.4
2	26000	12	18	3	0	33	1	1	1	0	1	0	0	6	52706	16844.4	29	1	0.966666667	0.033333333
3	2651	11	20	3	0	28	2	1	0	0	1	0	0	3	12337	7349.04	8	4	0.666666667	0.333333333
4	4300	12	20	4	0	26	2	1	0	0	1	0	0	2	5300	3699.86	5	1	0.833333333	0.166666667
4	2911	12	22	1	0	27	1	0	0	0	0	0	0	2	1825	588.49	7	1	0.875	0.125
3	30000	12	20	3	0	45	1	1	0	1	0	0	0	4	24313	6199.89	12	1	0.923076923	0.076923077
3	3656	6	20	3	0	43	2	1	0	0	1	0	0	9	31397	7844.21	41	4	0.911111111	0.088888889
3	6309	12	20	1	0	33	1	0	0	0	0	0	0	5	9422	7690.83	11	3	0.785714286	0.214285714
3	2421	11	20	3	0	23	2	0	0	0	0	0	0	7	20451	9579.18	47	1	0.979166667	0.020833333
3	3577	9	20	4	0	36	1	0	0	0	1	0	0	2	12086	4422.42	6	1	0.857142857	0.142857143
4	2153	12	22	3	0	24	1	1	1	0	1	0	0	6	25172	8158.8	12	15	0.444444444	0.555555556
2	7000	12	20	3	0	36	2	1	1	1	1	0	0	14	69814	15954	77	2	0.974683544	0.025316456
4	3000	12	22	4	0	41	1	1	0	0	0	0	0	2	5989	2989	5	1	0.833333333	0.166666667
3	2418	9	20	3	0	22	1	0	0	1	0	0	0	4	8864	5582.17	15	1	0.9375	0.0625
4	3331	12	22	4	0	33	2	1	0	0	0	0	0	3	11012	6668.71	6	4	0.6	0.4
3	2000	12	20	4	0	28	1	1	0	0	0	0	0	8	20347	9551.45	33	9	0.785714286	0.214285714
3	3229	9	20	3	0	27	2	1	1	0	0	0	0	9	36318	9271.22	40	22	0.64516129	0.35483871
4	3886	12	22	3	0	26	1	1	0	0	0	0	0	2	6632	2469.21	9	1	0.9	0.1
4	1500	12	22	3	0	26	1	1	0	0	1	0	0	5	12409	4977.76	8	6	0.571428571	0.428571429
3	1722	7	20	3	0	23	2	1	0	1	0	0	0	4	7423	2277.51	27	1	0.964285714	0.035714286
3	3093	12	20	4	0	24	1	0	0	0	1	0	0	5	15700	8006.29	25	5	0.833333333	0.166666667
2	2176	6	18	4	0	38	2	1	1	1	0	0	0	19	105519	10323.39	92	7	0.929292929	0.070707071
3	1100	6	20	1	0	27	1	0	0	0	0	0	0	4	12022	7055.78	19	2	0.904761905	0.095238095
3	2044	8	20	4	0	25	2	1	0	0	1	0	0	9	28932	7955.15	35	9	0.795454545	0.204545455
3	3225	12	22	4	0	37	2	0	0	0	0	0	0	2	8356	3774.01	11	1	0.916666667	0.083333333
3	4000	6	20	4	0	27	1	1	0	0	0	0	0	4	13237	8936.22	13	1	0.928571429	0.071428571
3	320	12	20	1	0	22	1	0	0	0	0	0	0	2	2859	1439.38	5	1	0.833333333	0.166666667
4	10086	12	22	3	0	29	1	1	0	0	0	0	0	5	26007	5322.76	29	1	0.966666667	0.033333333
3	5343	6	20	4	0	34	1	1	0	0	1	0	0	2	10224	3156.73	12	1	0.923076923	0.076923077
5	8645	12	22	3	0	32	1	1	0	0	1	0	0	10	57633	9355.11	55	19	0.743243243	0.256756757
4	639	12	22	1	0	23	2	0	0	0	0	0	0	2	8332	6960.12	7	1	0.875	0.125
4	3800	6	20	3	0	25	1	1	0	0	0	1	0	2	7500	4687.73	6	1	0.857142857	0.142857143
4	6000	12	22	3	0	28	2	1	0	0	0	0	0	9	45278	4667.77	57	2	0.966101695	0.033898305
2	3494	12	18	4	0	26	2	0	0	0	1	0	0	1	8200	4705.69	3	1	0.75	0.25
4	2554	12	22	3	0	28	1	1	0	0	1	0	0	4	21455	9446.34	8	20	0.285714286	0.714285714
3	3000	12	20	4	0	34	1	0	0	0	1	1	0	10	32000	14156.25	51	6	0.894736842	0.105263158
4	3000	12	22	4	0	27	1	0	0	0	0	0	0	2	6119	4008.91	8	1	0.888888889	0.111111111
4	2035	12	22	3	0	31	2	0	0	0	0	0	0	2	7000	3465.23	7	2	0.777777778	0.222222222
4	2000	12	22	4	0	26	1	0	0	0	1	0	0	1	7000	5321.18	2	1	0.666666667	0.333333333
2	2090	12	18	4	0	27	1	1	1	0	1	1	0	9	22224	6106.72	49	1	0.98	0.02
4	5738	6	20	3	0	45	1	1	0	0	0	0	0	1	2250	762.47	3	1	0.75	0.25
5	5322	12	22	4	0	31	1	1	0	0	1	0	0	5	16397	3677.96	22	8	0.733333333	0.266666667
3	4847	11	20	4	0	28	2	1	0	0	1	0	0	9	26416	8352.81	41	24	0.630769231	0.369230769
4	1700	12	22	1	0	25	1	0	0	0	0	0	0	2	2130	0	2	3	0.4	0.6
3	2634	9	20	4	0	25	1	1	0	0	1	0	0	3	15300	6365.82	7	1	0.875	0.125
2	3200	11	18	4	0	25	1	1	0	0	1	1	0	7	26984	12799.29	31	1	0.96875	0.03125
4	12000	12	22	3	0	30	1	1	1	0	0	1	0	6	27638	7557.58	23	4	0.851851852	0.148148148
3	838	6	20	1	0	24	2	0	0	0	1	0	0	6	6953	2576.49	12	2	0.857142857	0.142857143
4	3397	12	22	4	0	34	1	0	0	0	0	0	0	2	7440	2602.98	12	2	0.857142857	0.142857143
5	11600	12	22	4	0	26	2	1	1	1	1	0	0	3	14400	6400	6	3	0.666666667	0.333333333
4	5074	12	22	3	0	43	1	1	0	0	0	0	0	1	2500	425.82	2	3	0.4	0.6
2	3663	12	18	4	0	30	2	0	0	0	1	1	0	7	68055	36336.71	29	1	0.966666667	0.033333333
5	5913	12	22	3	0	45	1	1	0	0	0	0	0	4	19198	1397.66	22	4	0.846153846	0.153846154
4	10100	12	22	3	0	39	2	1	0	0	0	0	0	4	23432	10046.12	16	1	0.941176471	0.058823529
4	2780	12	22	4	0	24	1	1	1	0	0	0	0	4	12976	4719.62	15	3	0.833333333	0.166666667
3	641	6	20	1	0	27	1	1	0	0	1	0	0	3	2577	983.89	9	1	0.9	0.1
4	3000	12	22	4	0	29	1	0	0	0	0	0	0	5	22683	8037.69	23	1	0.958333333	0.041666667
4	3536	12	22	4	0	29	1	1	0	0	0	0	0	3	8344	2463.94	17	8	0.68	0.32
3	1099	12	20	1	0	22	1	0	0	0	0	0	0	4	13955	10100.5	16	1	0.941176471	0.058823529
4	9771	12	20	3	0	42	2	1	0	0	0	0	0	1	5000	2228.53	6	1	0.857142857	0.142857143
3	4798	11	20	4	0	33	2	1	0	0	1	0	0	6	19529	9201.01	27	2	0.931034483	0.068965517
3	2003	6	20	4	0	29	2	1	0	0	0	0	0	2	9665	5496.4	7	1	0.875	0.125
4	3074	12	22	4	0	23	1	0	0	1	1	0	0	5	12963	4925.68	27	6	0.818181818	0.181818182
4	3822	12	22	4	0	30	1	1	0	0	0	0	0	7	26654	5763.34	48	4	0.923076923	0.076923077
3	3200	10	20	4	0	44	1	1	0	0	1	0	0	4	17267	10785.3	16	2	0.888888889	0.111111111
4	2073	12	22	4	0	27	2	0	0	0	1	0	0	1	6700	4626.84	3	1	0.75	0.25
5	1000	7	23	3	0	22	1	1	0	1	0	0	0	1	2000	0	6	1	0.857142857	0.142857143
4	5000	12	22	4	0	33	1	1	0	0	0	0	0	2	4900	2506.94	7	1	0.875	0.125
4	2356	12	22	4	0	28	2	1	0	1	0	0	0	1	6000	4143.46	1	3	0.25	0.75
4	5941	12	22	4	0	30	2	1	0	0	0	0	0	7	30499	6058.85	39	8	0.829787234	0.170212766
5	2288	12	22	3	0	30	1	1	0	0	0	0	0	1	2000	678.32	2	2	0.5	0.5
4	7500	12	22	3	0	26	1	1	0	0	1	0	0	2	9440	4932.21	8	1	0.888888889	0.111111111
4	2042	12	20	4	0	34	2	0	0	0	1	0	0	5	16516	7957.44	19	6	0.76	0.24
3	2654	6	20	3	0	34	2	1	0	0	1	0	0	6	27431	8346.09	26	7	0.787878788	0.212121212
4	2000	12	22	3	0	34	1	1	0	0	1	0	0	2	9250	4868.89	8	1	0.888888889	0.111111111
5	2900	12	22	4	0	30	2	1	0	1	1	0	0	1	7500	4572.33	3	2	0.6	0.4
3	2000	6	20	3	0	24	1	0	0	0	0	0	0	5	22000	6457.92	19	2	0.904761905	0.095238095
4	3051	12	22	3	0	26	1	1	0	0	1	0	0	4	18038	7449.06	17	1	0.944444444	0.055555556
4	10229	12	22	4	0	30	2	1	0	0	0	0	0	10	34698	2070.23	61	4	0.938461538	0.061538462
4	3074	12	22	3	0	29	1	1	0	0	1	0	0	5	22049	7426.22	22	7	0.75862069	0.24137931
3	2067	6	20	4	0	25	1	1	0	0	1	0	0	7	20670	8432.51	41	1	0.976190476	0.023809524
4	1232	12	22	3	0	23	1	1	0	1	0	0	0	5	12144	2968.42	33	4	0.891891892	0.108108108
5	2054	12	22	3	0	23	2	1	0	0	0	0	0	3	18300	10861.39	8	7	0.533333333	0.466666667
3	3010	6	20	4	0	31	2	1	0	0	0	0	0	8	37361	9589.94	28	6	0.823529412	0.176470588
4	2182	12	22	4	0	34	1	1	0	0	1	0	0	3	10650	5817.88	12	2	0.857142857	0.142857143
4	2041	6	20	4	0	26	1	1	1	1	0	0	0	4	14994	2826.6	9	7	0.5625	0.4375
4	2682	12	22	3	0	27	1	1	0	0	0	0	0	3	14448	5317.8	10	2	0.833333333	0.166666667
3	2927	6	20	4	0	32	1	1	0	0	1	0	0	1	7500	4572.33	3	2	0.6	0.4
4	5817	12	22	4	0	23	1	1	0	0	1	0	0	4	17735	9022.83	19	3	0.863636364	0.136363636
4	2000	12	22	4	0	29	1	0	0	0	1	0	0	3	11422	6376.4	8	5	0.615384615	0.384615385
5	3144	12	22	3	0	26	1	1	0	1	0	0	0	4	12800	6750.61	23	1	0.958333333	0.041666667
3	3153	12	20	4	0	25	1	1	0	0	1	0	0	5	20412	10846.73	26	1	0.962962963	0.037037037
4	2500	12	22	1	0	43	1	0	0	0	0	0	0	6	22308	12493.3	33	1	0.970588235	0.029411765
3	3075	6	20	4	0	24	2	1	0	0	1	0	0	5	14594	5424.26	23	1	0.958333333	0.041666667
2	2950	8	18	4	0	27	1	0	0	0	1	0	0	3	10064	5516.04	7	1	0.875	0.125
4	10692	6	20	4	0	35	2	0	0	0	0	0	0	1	4200	807.34	9	1	0.9	0.1
3	2000	12	20	3	0	24	1	0	0	0	0	0	0	1	4500	2091.05	1	4	0.2	0.8
3	2040	6	20	4	0	41	1	0	0	0	0	0	0	2	6849	4959.33	5	2	0.714285714	0.285714286
3	4081	6	20	4	0	32	1	1	1	1	1	0	0	8	58060	23311.89	39	2	0.951219512	0.048780488
3	1020	12	20	1	0	28	1	0	0	0	0	0	0	5	7371	3979.5	16	3	0.842105263	0.157894737
2	760	6	18	1	0	22	1	0	0	0	0	0	0	2	2368	1189.73	8	2	0.8	0.2
3	2000	6	20	3	0	22	1	1	0	0	0	0	0	6	18620	10702.17	16	1	0.941176471	0.058823529
6	3100	12	22	3	0	28	1	1	1	0	0	0	0	8	33857	8909.88	39	7	0.847826087	0.152173913
3	2087	12	20	3	0	39	2	1	1	1	0	0	0	9	24002	6921.37	57	2	0.966101695	0.033898305
4	2253	12	22	4	0	27	2	0	0	0	0	0	0	1	2200	746.74	3	1	0.75	0.25
2	2111	12	18	4	0	31	2	0	0	0	1	0	0	5	15758	7388.66	22	1	0.956521739	0.043478261
4	10500	12	22	3	0	30	1	1	0	0	0	0	0	3	13300	2253.47	25	2	0.925925926	0.074074074
3	5400	12	20	4	0	21	2	0	0	1	0	0	0	1	2000	1557.58	2	1	0.666666667	0.333333333
5	2883	12	22	4	0	24	2	0	0	0	1	0	0	2	7000	2216.45	9	1	0.9	0.1
5	2342	12	22	4	0	25	1	1	0	0	0	0	0	1	6000	3657.86	4	1	0.8	0.2
3	3000	12	20	4	0	35	1	1	0	0	1	0	0	2	9880	551.48	15	2	0.882352941	0.117647059
4	2546	12	22	3	0	32	2	0	0	0	0	0	0	1	3500	2453.79	2	2	0.5	0.5
4	5554	6	20	3	0	25	1	1	0	0	0	0	0	3	9175	2946.36	5	9	0.357142857	0.642857143
4	2765	12	22	3	0	24	1	1	0	0	1	0	0	3	14637	6735.06	10	5	0.666666667	0.333333333
3	4000	6	20	4	0	26	2	0	0	0	1	0	0	1	6000	3454.02	3	1	0.75	0.25
2	15825	6	18	4	0	26	1	1	0	0	1	0	0	14	66459	4174.74	69	1	0.985714286	0.014285714
4	8200	12	22	1	0	31	2	0	0	0	1	0	0	4	12526	6632.27	10	2	0.833333333	0.166666667
3	5626	12	22	3	0	26	1	1	1	1	1	0	0	3	10390	2561.4	24	1	0.96	0.04
3	2300	6	20	4	0	31	2	1	0	0	0	0	0	4	13685	4601.55	21	1	0.954545455	0.045454545
3	6617	12	20	4	0	22	1	0	0	0	0	0	0	1	4000	1382.3	5	3	0.625	0.375
3	5907	12	18	4	0	28	1	0	0	0	1	0	0	4	16517	8502.08	20	1	0.952380952	0.047619048
5	5500	12	22	4	0	40	1	1	0	0	0	0	0	1	5000	0	11	1	0.916666667	0.083333333
4	4212	12	22	3	0	39	1	1	0	0	0	0	0	8	38462	13787.54	26	1	0.962962963	0.037037037
3	2092	6	20	3	0	25	1	1	0	0	0	0	0	3	7127	2407.97	14	1	0.933333333	0.066666667
3	4361	10	20	3	0	34	1	1	0	0	1	0	0	4	21659	5638.83	25	1	0.961538462	0.038461538
4	2200	12	22	4	0	27	2	0	0	0	0	0	0	11	23207	7006.96	48	2	0.96	0.04
3	4229	12	20	4	0	25	1	1	0	0	0	0	0	3	12113	7270.18	14	1	0.933333333	0.066666667
3	3000	12	22	3	0	32	1	1	0	1	0	0	0	1	3000	0	1	5	0.166666667	0.833333333
3	2003	12	20	4	0	35	2	1	0	0	0	0	0	2	9665	5496.4	7	1	0.875	0.125
5	3082	12	24	3	0	30	1	1	0	0	0	0	0	1	3000	1311.35	3	1	0.75	0.25
3	6949	9	20	3	0	36	1	1	0	0	1	0	0	5	30766	11889.93	20	1	0.952380952	0.047619048
3	1500	6	20	1	0	23	1	0	0	0	1	0	0	3	8000	6116.61	6	1	0.857142857	0.142857143
3	6700	6	20	3	0	42	1	1	0	0	0	0	0	3	11627	3013.95	21	2	0.913043478	0.086956522
4	2483	12	20	3	0	26	1	0	0	0	1	0	0	3	6721	5516.54	4	1	0.8	0.2
3	459	12	20	1	0	20	1	0	0	0	0	0	0	3	1934	1209.01	12	1	0.923076923	0.076923077
4	3641	12	22	4	0	22	1	1	0	0	0	0	0	4	9699	5058.05	22	1	0.956521739	0.043478261
3	5000	12	20	4	0	26	1	1	0	0	0	0	0	8	54500	15732.92	35	1	0.972222222	0.027777778
3	3056	6	20	4	0	23	2	0	0	0	1	0	0	8	23018	8443.8	32	2	0.941176471	0.058823529
3	3842	12	20	4	0	22	1	1	0	1	0	0	0	5	15686	8279.84	15	1	0.9375	0.0625
3	2000	6	20	4	0	26	1	1	1	1	0	1	0	7	33900	12098.99	35	3	0.921052632	0.078947368
3	4575	9	20	3	0	41	1	1	0	0	1	0	0	10	45055	13425.17	42	1	0.976744186	0.023255814
3	3387	6	18	3	0	33	1	1	0	0	0	0	0	4	12495	579.99	28	1	0.965517241	0.034482759
3	2035	6	20	3	0	31	2	1	0	0	0	0	0	7	28853	10198.73	30	1	0.967741935	0.032258065
4	4000	12	22	4	0	26	1	1	0	0	0	0	0	4	13700	9919.84	13	3	0.8125	0.1875
4	376	12	22	1	0	21	1	0	0	0	0	0	0	4	1755	823.84	16	6	0.727272727	0.272727273
3	2254	7	18	4	0	32	1	1	0	0	1	1	0	10	33955	9745.04	64	1	0.984615385	0.015384615
4	3358	12	22	4	0	26	1	0	0	0	1	0	0	1	8500	5141.89	3	2	0.6	0.4
3	4800	12	20	4	0	26	2	1	0	0	1	0	0	5	21349	13151.89	23	1	0.958333333	0.041666667
4	5000	12	22	4	0	48	1	1	0	0	0	0	0	1	5000	3048.19	4	1	0.8	0.2
3	12000	11	20	3	0	26	1	0	0	0	1	0	0	3	14077	6020.56	9	6	0.6	0.4
4	2026	12	22	1	0	19	2	0	0	0	0	0	0	3	3784	2704.37	5	1	0.833333333	0.166666667
3	3000	6	20	4	0	39	1	0	0	0	0	0	0	1	2000	1522.18	2	1	0.666666667	0.333333333
3	2000	12	20	4	0	23	1	0	0	0	1	0	0	4	7000	5217.91	12	2	0.857142857	0.142857143
3	4550	12	20	4	0	25	1	1	0	0	1	0	0	5	12938	6448.67	24	5	0.827586207	0.172413793
3	2820	12	22	3	0	32	1	1	0	0	1	0	0	6	24239	8179.96	33	1	0.970588235	0.029411765
4	2052	12	20	4	0	24	2	1	0	0	1	0	0	12	34968	11547.15	77	6	0.927710843	0.072289157
3	7713	12	20	4	0	28	2	1	0	0	0	0	0	4	24441	12000.87	23	1	0.958333333	0.041666667
2	5055	6	18	3	0	32	1	1	0	0	1	0	0	7	27781	7169.06	36	1	0.972972973	0.027027027
3	6764	6	20	3	0	27	1	1	0	0	1	0	0	7	41200	18505.45	39	1	0.975	0.025
3	5525	11	20	4	0	26	2	1	0	0	0	0	0	5	17583	8933.67	23	2	0.92	0.08
3	2365	12	20	3	0	25	1	1	0	1	0	0	0	3	6600	2957.97	17	3	0.85	0.15
4	1421	12	22	1	0	22	2	0	0	0	0	0	0	1	2750	2328.7	1	1	0.5	0.5
4	3183	12	22	3	0	22	1	1	0	0	0	0	0	9	34594	12817.3	68	3	0.957746479	0.042253521
2	285	6	18	1	0	26	1	0	0	0	1	0	0	4	5530	3600.69	7	1	0.875	0.125
3	4193	12	22	3	0	43	1	1	0	1	1	0	0	4	18106	2778.5	13	5	0.722222222	0.277777778
3	3009	6	20	4	0	27	1	1	1	0	0	0	0	9	50588	6990.61	41	6	0.872340426	0.127659574
4	5690	12	22	4	0	24	1	0	1	0	0	1	0	11	31259	4308.3	52	10	0.838709677	0.161290323
3	1472	6	20	1	0	25	2	0	0	0	1	0	0	2	8090	5527.76	2	4	0.333333333	0.666666667
2	2000	10	20	4	0	26	1	1	0	0	1	1	0	4	8700	2553.97	25	1	0.961538462	0.038461538
4	740	12	22	1	0	23	1	0	0	0	0	0	0	7	7191	5059.77	25	1	0.961538462	0.038461538
3	2353	12	20	4	0	26	1	0	0	0	1	0	0	3	9842	8548.33	5	1	0.833333333	0.166666667
4	7000	12	22	4	0	38	1	1	0	0	0	0	0	2	7700	0	22	2	0.916666667	0.083333333
3	3101	6	18	3	0	32	2	0	0	1	1	0	0	5	23046	6785.53	22	3	0.88	0.12
3	13000	6	20	3	0	43	1	0	0	0	0	0	0	5	30273	6549.36	17	5	0.772727273	0.227272727
3	3622	12	20	4	0	25	1	0	0	0	1	0	0	1	8500	4877.82	3	1	0.75	0.25
4	2000	12	22	3	0	30	1	1	0	0	1	0	0	1	7000	4267.47	4	1	0.8	0.2
3	3000	12	20	1	0	29	2	0	0	0	1	0	0	6	12879	4999.16	16	3	0.842105263	0.157894737
3	6314	6	20	4	0	26	1	0	0	0	1	1	0	5	31238	10685.49	9	12	0.428571429	0.571428571
3	3056	6	20	4	0	25	2	1	0	0	1	0	0	5	19460	8443.65	23	2	0.92	0.08
4	510	5	24	4	0	22	2	0	0	0	1	0	0	1	1500	1019.68	1	1	0.5	0.5
6	5350	12	22	4	0	30	2	1	0	1	0	0	0	5	22880	2649.17	30	7	0.810810811	0.189189189
4	3000	12	22	4	0	25	2	1	0	0	1	0	0	2	6000	2778.41	10	3	0.769230769	0.230769231
4	1800	12	22	1	0	22	1	0	0	0	0	0	0	4	2413	445.99	9	13	0.409090909	0.590909091
4	2743	6	20	4	0	23	1	0	0	0	0	0	0	2	4831	3756.94	6	1	0.857142857	0.142857143
3	4049	6	20	4	0	30	1	1	0	0	0	0	0	2	8342	3950.46	10	1	0.909090909	0.090909091
4	2588	12	22	4	0	21	1	1	0	0	0	0	0	1	1300	911.4	3	1	0.75	0.25
4	4485	12	22	3	0	35	1	0	0	0	0	0	0	3	10000	3514.24	14	2	0.875	0.125
3	4513	6	20	4	0	28	2	0	0	0	0	0	0	2	9340	5486.99	6	2	0.75	0.25
4	2847	12	22	3	0	30	2	1	0	0	0	0	0	3	11590	5652.66	15	1	0.9375	0.0625
6	4000	12	22	3	0	32	1	0	0	0	0	0	0	1	4000	2391.18	2	3	0.4	0.6
3	1084	12	20	3	0	23	1	1	1	1	1	0	0	11	16537	2915.74	54	5	0.915254237	0.084745763
4	2017	12	22	3	0	25	1	1	0	0	1	0	0	3	7476	3983.13	9	5	0.642857143	0.357142857
3	2063	6	20	4	0	33	2	1	1	1	1	1	0	11	61967	15936.93	28	13	0.682926829	0.317073171
2	2605	6	18	1	0	27	1	1	0	0	1	0	0	3	12867	8694.13	16	1	0.941176471	0.058823529
3	6000	12	20	4	0	32	1	1	0	0	1	0	0	3	12622	4857.9	14	1	0.933333333	0.066666667
3	4098	6	18	3	0	28	1	1	0	0	1	0	0	3	17845	6401.68	19	1	0.95	0.05
4	4500	12	22	3	0	29	1	1	0	0	0	0	0	2	5000	3245.85	6	1	0.857142857	0.142857143
4	5267	6	20	4	0	24	1	1	0	0	1	0	0	2	10136	5232.98	10	1	0.909090909	0.090909091
3	3025	6	20	4	0	27	1	0	0	0	0	0	0	6	18690	4274.7	29	6	0.828571429	0.171428571
4	400	12	22	1	0	34	1	0	0	0	0	0	0	4	4290	3585.56	7	1	0.875	0.125
2	7161	6	18	3	0	52	1	1	0	0	0	0	0	15	111097	26142.25	62	1	0.984126984	0.015873016
3	2051	6	20	4	0	25	1	1	0	0	1	0	0	1	5000	3048.19	4	1	0.8	0.2
3	1500	12	20	1	0	24	1	0	0	0	1	0	0	2	4000	2502.83	5	2	0.714285714	0.285714286
3	2325	12	22	3	0	33	1	0	0	0	1	0	0	2	4140	3174.55	4	2	0.666666667	0.333333333
4	3717	12	22	1	0	26	1	0	0	0	1	0	0	2	3982	1682.9	5	1	0.833333333	0.166666667
5	4655	12	22	4	0	25	1	1	0	0	0	0	0	1	1000	544.2	5	1	0.833333333	0.166666667
4	700	12	22	1	0	22	2	0	0	0	1	0	0	2	4500	1549.03	6	1	0.857142857	0.142857143
4	3289	12	22	3	0	39	1	1	1	1	0	0	0	18	73199	8211.45	158	3	0.98136646	0.01863354
4	2700	12	22	4	0	27	1	1	0	0	0	0	0	4	10600	4235.3	20	1	0.952380952	0.047619048
2	642	6	18	1	0	24	1	0	0	0	0	0	0	4	8582	5857.56	17	2	0.894736842	0.105263158
3	17000	12	22	3	0	40	1	0	0	0	0	0	0	2	10000	3387.2	12	2	0.857142857	0.142857143
3	2636	9	20	4	0	29	1	0	0	0	0	0	0	2	8262	4343.07	10	1	0.909090909	0.090909091
3	3055	12	20	1	0	26	1	0	0	0	0	0	0	2	1400	644.81	3	1	0.75	0.25
3	5470	9	20	4	0	23	1	1	0	0	1	0	0	7	23598	5204.24	56	1	0.98245614	0.01754386
3	2200	6	20	4	0	38	1	1	0	0	0	0	0	2	8800	3630.24	5	1	0.833333333	0.166666667
3	3069	6	20	4	0	22	2	0	0	0	1	0	0	2	9500	4930.56	9	1	0.9	0.1
3	5652	12	22	4	0	39	1	1	0	0	0	0	0	2	12896	7347.77	9	1	0.9	0.1
4	3100	12	22	4	0	31	1	1	0	0	0	0	0	2	3561	0	13	5	0.722222222	0.277777778
4	6000	12	22	3	0	35	1	1	0	0	1	0	0	2	8714	2016.08	6	1	0.857142857	0.142857143
3	2613	6	20	4	0	28	1	1	0	0	1	0	0	5	14947	5886.1	23	1	0.958333333	0.041666667
4	3000	12	22	4	0	35	1	1	1	1	0	0	0	8	24400	5721.77	56	6	0.903225806	0.096774194
4	3482	12	22	3	0	26	2	0	0	0	0	0	0	6	24493	5518.26	25	6	0.806451613	0.193548387
4	2758	12	22	3	0	52	2	0	0	0	0	0	0	1	6500	3741.86	3	1	0.75	0.25
4	2000	12	22	4	0	44	1	1	0	0	0	0	0	6	18207	12005.87	20	1	0.952380952	0.047619048
3	4200	6	20	3	0	23	1	1	0	0	1	0	0	2	8952	5956.35	6	1	0.857142857	0.142857143
3	3027	6	20	4	0	24	1	1	1	1	1	1	0	6	22617	11067.06	22	2	0.916666667	0.083333333
5	6600	12	22	3	0	28	2	1	1	1	1	0	0	2	6500	2409.55	6	5	0.545454545	0.454545455
4	710	12	22	1	0	23	2	0	0	0	0	0	0	5	8752	5289.92	15	2	0.882352941	0.117647059
3	5229	12	20	4	0	23	2	0	0	0	1	0	0	1	4000	2770.8	3	1	0.75	0.25
3	3122	6	20	4	0	27	2	0	0	0	1	0	0	1	8000	4877.13	4	1	0.8	0.2
3	5937	6	18	3	0	33	1	1	0	0	0	0	1	8	35533	1992	25	5	0.833333333	0.166666667
4	3482	12	22	3	0	33	1	1	0	0	0	0	0	3	10697	1518.02	19	3	0.863636364	0.136363636
3	2225	6	20	3	0	31	1	1	0	0	1	0	0	7	27513	9775.1	26	3	0.896551724	0.103448276
4	3000	12	22	4	0	32	1	1	0	0	0	0	0	10	50682	9032.17	48	3	0.941176471	0.058823529
4	3100	12	22	3	0	42	1	1	1	0	0	1	0	19	71560	9411.28	97	11	0.898148148	0.101851852
5	3422	12	22	3	0	46	1	0	0	0	0	0	0	1	2000	677.75	3	1	0.75	0.25
3	3017	12	20	4	0	25	1	1	0	0	0	0	0	6	29145	9037.28	40	9	0.816326531	0.183673469
4	2579	12	22	3	0	23	2	0	0	0	0	0	0	2	7358	5421.5	6	1	0.857142857	0.142857143
5	4000	12	22	3	0	32	1	1	0	0	0	0	0	3	8659	3500	11	1	0.916666667	0.083333333
3	5501	6	20	3	0	32	1	1	0	0	0	0	0	3	21532	10499.11	17	2	0.894736842	0.105263158
2	790	6	18	1	0	33	1	1	0	0	1	0	0	6	7525	3681.4	9	3	0.75	0.25
3	5323	12	20	4	0	25	1	1	0	0	0	0	0	6	22194	9662.91	23	1	0.958333333	0.041666667
3	7677	6	18	3	0	31	1	0	1	0	0	0	0	3	12303	4323	8	1	0.888888889	0.111111111
5	6500	6	20	3	0	26	1	1	0	0	1	0	0	2	7000	4099.46	7	4	0.636363636	0.363636364
4	2000	12	22	4	0	30	1	1	0	0	1	0	0	3	8485	6757.77	3	3	0.5	0.5
3	2695	10	20	3	0	48	2	1	0	0	1	0	0	3	11928	4365.81	11	1	0.916666667	0.083333333
3	3600	12	22	3	0	37	1	1	0	0	0	0	0	8	60746	25862.85	27	1	0.964285714	0.035714286
4	8800	12	22	4	0	28	1	0	0	0	1	0	0	1	6000	4107.96	1	2	0.333333333	0.666666667
3	2099	12	20	4	0	34	2	1	0	0	0	0	0	10	40884	9400.89	58	1	0.983050847	0.016949153
3	5396	6	20	3	0	43	1	1	0	0	1	0	0	2	10643	5103.65	8	1	0.888888889	0.111111111
4	1052	12	20	3	0	22	1	0	0	0	1	0	0	8	16985	10892.49	25	4	0.862068966	0.137931034
3	2701	12	20	4	0	31	2	0	0	0	1	0	0	4	15429	7298.25	12	4	0.75	0.25
3	3180	12	20	4	0	31	1	0	0	0	0	0	0	2	8819	4819	5	1	0.833333333	0.166666667
3	20200	12	20	3	0	32	1	1	1	0	0	0	0	11	50692	12885.4	68	1	0.985507246	0.014492754
4	2000	12	22	4	0	24	2	1	0	0	1	0	0	1	2800	2190.19	2	1	0.666666667	0.333333333
4	2473	12	22	4	0	28	1	1	0	0	1	1	0	8	28604	13526.89	28	9	0.756756757	0.243243243
2	3500	12	18	1	0	29	2	0	0	0	1	0	0	1	1100	930.05	1	1	0.5	0.5
2	2712	12	18	3	0	27	2	1	0	0	1	0	0	4	19458	10276.09	18	3	0.857142857	0.142857143
3	12000	12	20	3	0	30	1	1	0	0	1	0	0	5	29150	6630.26	16	10	0.615384615	0.384615385
5	1937	12	22	3	0	39	1	0	0	0	0	0	0	1	3000	2563.41	1	1	0.5	0.5
3	3095	12	20	4	0	31	1	1	0	0	0	0	0	6	17057	6404.65	37	1	0.973684211	0.026315789
4	6600	12	22	4	0	24	1	1	0	0	1	0	0	4	12600	4259.33	14	15	0.482758621	0.517241379
3	5234	6	20	3	0	34	1	1	0	0	0	0	0	3	14874	5265.78	13	2	0.866666667	0.133333333
3	4262	12	20	4	0	28	2	0	0	1	0	0	0	3	12381	8737.13	12	2	0.857142857	0.142857143
4	2500	12	20	3	0	26	1	1	0	0	0	0	0	5	13750	8553.24	7	2	0.777777778	0.222222222
4	4000	12	22	4	0	42	1	1	0	0	0	1	0	12	25337	7602.31	52	10	0.838709677	0.161290323
3	12000	6	18	3	0	28	1	1	0	0	1	0	0	3	16284	6321.29	7	1	0.875	0.125
4	3000	12	22	4	0	26	2	0	0	0	1	0	0	1	4700	1594.05	3	1	0.75	0.25
3	2000	6	20	1	0	31	2	0	0	0	1	0	0	5	22943	11155.6	14	10	0.583333333	0.416666667
5	2062	12	22	4	0	33	1	1	0	0	1	0	0	3	14045	5937.24	12	2	0.857142857	0.142857143
3	5546	12	20	4	0	29	1	1	0	0	1	0	0	3	14925	5953.63	17	3	0.85	0.15
3	4801	6	20	3	0	26	1	0	0	0	0	0	0	2	8036	5199.04	6	1	0.857142857	0.142857143
4	2000	12	22	4	0	26	2	1	0	0	1	0	0	2	7718	3608.64	7	4	0.636363636	0.363636364
4	6153	12	22	1	0	30	1	0	0	0	0	0	0	1	1500	646.82	6	1	0.857142857	0.142857143
4	6287	12	22	3	0	24	2	1	0	0	0	0	0	3	8282	2212.97	11	3	0.785714286	0.214285714
4	2170	12	22	4	0	45	1	1	0	0	0	0	0	8	26178	9429.9	40	2	0.952380952	0.047619048
5	3000	12	22	4	0	28	1	1	0	0	0	0	0	3	8800	1680.47	12	8	0.6	0.4
3	3000	6	20	3	0	24	2	1	0	0	1	0	0	1	4000	2024.9	1	2	0.333333333	0.666666667
4	2100	12	22	4	0	27	1	0	0	0	0	0	0	1	4500	2416.35	3	3	0.5	0.5
3	3743	11	18	3	0	25	2	0	1	0	0	0	0	3	9000	4240.09	18	1	0.947368421	0.052631579
3	2199	6	20	4	0	32	2	0	0	0	1	0	0	2	10945	6800.14	7	1	0.875	0.125
2	1902	6	18	3	0	22	1	1	0	0	1	0	0	5	30156	17450.18	11	2	0.846153846	0.153846154
3	3492	6	20	4	0	36	2	0	0	0	0	0	0	13	45463	11612.26	53	4	0.929824561	0.070175439
5	2600	12	22	3	0	22	1	1	0	0	0	0	0	1	3000	1380.27	6	1	0.857142857	0.142857143
5	1000	7	23	3	0	22	1	1	0	1	0	0	0	2	4000	1009.97	3	2	0.6	0.4
5	8000	6	20	4	0	41	1	1	1	1	0	0	0	3	12900	0	10	3	0.769230769	0.230769231
3	4000	12	20	4	0	34	1	1	0	0	0	0	0	3	13733	8499.36	10	1	0.909090909	0.090909091
3	5010	12	22	3	0	23	1	1	0	0	0	0	0	2	6183	2489.77	11	4	0.733333333	0.266666667
3	2000	10	20	4	0	22	2	1	0	0	1	0	0	1	5000	2323.4	4	1	0.8	0.2
3	2649	6	20	4	0	34	1	1	0	0	1	0	0	5	14383	7450.41	19	1	0.95	0.05
1	2041	12	16	4	0	27	2	0	0	0	1	0	0	7	24724	10458.94	45	1	0.97826087	0.02173913
1	10000	6	14	3	0	28	1	1	1	1	1	0	0	5	25200	0	14	2	0.875	0.125
4	2157	12	22	4	0	46	1	1	0	0	0	0	0	3	8450	4342.13	11	2	0.846153846	0.153846154
4	1024	9	20	3	0	22	1	0	0	1	0	0	0	3	7376	6296.04	5	1	0.833333333	0.166666667
2	3046	12	18	3	0	22	1	1	0	0	1	0	0	6	18938	10048.11	23	1	0.958333333	0.041666667
4	2162	12	22	4	0	22	1	1	0	0	0	0	0	1	1100	837.19	2	1	0.666666667	0.333333333
4	1378	12	22	1	0	34	1	0	0	0	0	0	0	1	9000	7621.18	1	1	0.5	0.5
3	2762	6	20	3	0	26	1	1	0	0	1	0	0	3	14351	7738.31	10	2	0.833333333	0.166666667
3	6294	6	20	4	0	46	2	0	0	0	0	0	0	3	8983	1205.45	12	1	0.923076923	0.076923077
4	3000	12	22	3	0	23	1	1	0	0	0	0	0	2	9500	2774.21	9	4	0.692307692	0.307692308
3	5734	12	20	3	0	44	1	1	0	0	0	0	0	1	2500	1265.56	2	1	0.666666667	0.333333333
3	4279	6	20	1	0	23	1	0	0	0	0	0	0	1	3000	1520.54	2	1	0.666666667	0.333333333
4	827	12	22	1	0	26	2	0	0	0	0	0	0	5	11385	6172.79	15	1	0.9375	0.0625
4	2500	12	22	3	0	28	1	1	0	0	1	0	0	2	8356	4474.05	9	1	0.9	0.1
3	8590	12	20	1	0	24	1	0	0	0	0	0	0	7	6385	2609.09	32	1	0.96969697	0.03030303
3	3702	6	20	3	0	38	1	1	0	0	1	0	0	1	5500	3798.18	2	2	0.5	0.5
4	4315	12	22	3	0	37	1	1	1	0	0	0	0	5	35000	7700.97	11	7	0.611111111	0.388888889
3	8000	6	18	3	0	37	1	1	0	0	0	0	0	2	8493	0	11	1	0.916666667	0.083333333
3	3139	6	20	4	0	32	1	1	0	0	1	1	0	3	11999	5460.22	14	1	0.933333333	0.066666667
3	2615	6	20	3	0	30	1	1	0	1	0	0	0	19	86552	19441.8	74	5	0.936708861	0.063291139
3	2897	6	20	3	0	25	2	1	0	0	1	0	0	5	18945	6102.91	19	5	0.791666667	0.208333333
4	3300	12	22	4	0	23	1	0	0	0	0	0	0	2	4345	3127	7	2	0.777777778	0.222222222
3	2000	6	20	4	0	30	1	1	0	0	1	0	0	3	16800	7763.49	16	1	0.941176471	0.058823529
4	2537	6	20	3	0	29	1	0	0	0	1	0	0	1	6500	3962.66	3	2	0.6	0.4
4	2716	12	22	4	0	30	1	0	0	0	0	0	0	2	5861	4283.4	7	1	0.875	0.125
1	1436	12	16	1	0	25	1	0	0	0	1	0	0	2	2400	568.4	4	5	0.444444444	0.555555556
3	9046	6	20	3	0	27	1	1	0	0	0	0	0	5	21635	454.04	49	1	0.98	0.02
4	6000	12	22	4	0	31	1	1	0	0	0	0	0	3	11796	6176.12	17	1	0.944444444	0.055555556
3	18000	12	22	3	0	32	1	1	1	1	1	1	0	11	64871	16402.73	64	6	0.914285714	0.085714286
4	3736	12	22	4	0	32	1	1	0	0	0	0	0	1	2500	1763.04	3	1	0.75	0.25
3	3000	12	22	3	0	43	1	1	0	0	0	0	0	1	3000	0	11	1	0.916666667	0.083333333
3	5535	6	20	3	0	31	2	1	0	0	0	0	0	8	52916	12440.71	27	2	0.931034483	0.068965517
3	4020	12	20	4	0	29	2	1	0	0	0	1	0	2	11366	4679.25	9	3	0.75	0.25
4	3517	12	22	3	0	39	1	1	1	1	0	0	1	9	57329	21020.93	46	1	0.978723404	0.021276596
2	3073	12	18	3	0	23	2	1	0	0	0	0	0	15	59022	16052.28	120	2	0.983606557	0.016393443
3	3000	6	20	4	0	42	1	1	0	0	1	0	0	3	10449	1895.85	13	2	0.866666667	0.133333333
3	3447	6	20	4	0	33	2	0	0	0	1	0	0	7	26346	14439.39	21	1	0.954545455	0.045454545
4	3495	12	22	4	0	34	2	1	0	1	0	0	0	5	18678	7104.61	24	4	0.857142857	0.142857143
3	2630	6	20	4	0	24	2	0	0	0	1	0	0	1	8500	5869.88	3	1	0.75	0.25
3	30000	24	20	3	0	34	2	1	0	0	1	0	0	5	21057	5189.1	22	2	0.916666667	0.083333333
2	13000	12	18	3	0	23	1	1	0	1	1	0	0	4	21419	12467.63	17	1	0.944444444	0.055555556
3	5900	9	20	4	0	36	2	1	1	1	0	0	0	11	69074	10082.72	59	25	0.702380952	0.297619048
3	1334	6	20	1	0	47	2	0	0	0	0	0	0	2	2989	665.32	6	2	0.75	0.25
2	3541	6	16	3	0	32	1	1	0	0	1	0	0	3	16263	5421.96	21	1	0.954545455	0.045454545
3	8468	8	20	3	0	41	1	1	0	0	0	0	0	7	36235	5090.78	35	1	0.972222222	0.027777778
2	6249	6	18	3	0	31	2	1	0	0	1	0	0	5	21703	5251.21	26	3	0.896551724	0.103448276
4	3309	12	22	4	0	28	1	1	0	0	1	0	0	1	7000	3690.54	4	2	0.666666667	0.333333333
3	2628	12	22	3	0	44	1	1	0	0	0	0	0	10	33487	9909.53	56	5	0.918032787	0.081967213
4	3951	12	20	4	0	30	1	1	0	1	0	0	0	1	3000	0	6	1	0.857142857	0.142857143
3	2331	12	22	4	0	29	1	0	0	0	1	0	0	3	13365	5468.72	14	4	0.777777778	0.222222222
4	3018	12	22	4	0	29	1	0	1	0	0	1	0	3	8074	2681.98	14	5	0.736842105	0.263157895
3	1884	12	20	1	0	25	2	0	0	0	0	0	0	4	7052	4015.33	10	3	0.769230769	0.230769231
4	2100	12	20	3	0	23	2	0	0	0	1	0	0	3	10199	5266.16	7	5	0.583333333	0.416666667
4	2875	12	22	3	0	39	1	1	0	0	0	0	0	9	36677	8814.91	56	1	0.98245614	0.01754386
4	3849	12	22	4	0	28	1	1	0	0	1	0	0	4	15239	6066.67	17	8	0.68	0.32
3	2000	6	20	3	0	34	2	0	0	0	0	0	0	3	8500	2951.35	16	2	0.888888889	0.111111111
4	3087	12	22	4	0	32	1	1	0	0	1	0	0	9	29855	5912.99	43	8	0.843137255	0.156862745
5	3083	12	22	4	0	25	1	0	0	1	0	0	0	3	9192	4916.69	13	4	0.764705882	0.235294118
3	2400	12	20	4	0	27	2	1	0	0	1	0	0	4	11238	6599.64	10	1	0.909090909	0.090909091
2	3300	12	20	4	0	27	2	1	0	1	1	0	0	2	11500	6673.49	7	2	0.777777778	0.222222222
3	3534	6	20	3	0	28	2	1	0	0	1	0	0	1	9000	5465.56	2	3	0.4	0.6
4	3800	12	22	3	0	25	1	1	0	0	1	0	0	1	8200	4323.22	5	1	0.833333333	0.166666667
4	510	6	24	4	0	33	2	1	0	0	0	0	0	6	26115	9519.6	42	5	0.893617021	0.106382979
3	3600	10	20	4	0	28	1	1	0	0	0	0	0	4	16423	8309	19	2	0.904761905	0.095238095
3	3300	9	20	4	0	26	1	1	0	0	1	0	0	3	9516	5199.37	10	1	0.909090909	0.090909091
4	4410	12	22	4	0	27	1	0	0	0	0	0	0	3	9954	5589.84	17	1	0.944444444	0.055555556
4	4158	11	20	3	0	26	1	0	0	0	1	0	0	5	13944	8841.51	17	7	0.708333333	0.291666667
4	2502	12	22	3	0	32	1	1	1	0	1	0	0	4	18604	7997.65	21	2	0.913043478	0.086956522
4	2379	12	22	4	0	28	1	1	0	0	0	0	0	1	6000	4620.32	2	1	0.666666667	0.333333333
5	11000	12	22	3	0	32	1	1	1	1	1	1	0	4	15986	9568.9	12	9	0.571428571	0.428571429
3	4797	10	20	4	0	26	2	1	1	1	0	0	0	15	74026	20962.25	68	18	0.790697674	0.209302326
3	7791	6	18	4	0	30	1	1	0	0	0	0	0	3	12300	6000	9	1	0.9	0.1
3	3000	12	22	3	0	24	1	1	0	1	0	0	0	1	3000	0	11	1	0.916666667	0.083333333
3	3000	12	20	3	0	48	1	1	0	0	0	0	0	6	44400	24438.11	22	2	0.916666667	0.083333333
3	4000	6	20	4	0	32	2	0	0	0	1	0	0	7	37000	14994.85	27	5	0.84375	0.15625
4	2482	12	22	1	0	28	1	0	0	0	1	0	0	2	5973	1017.29	6	4	0.6	0.4
3	2178	6	20	3	0	27	1	1	0	0	1	0	0	2	7299	5322.17	5	1	0.833333333	0.166666667
4	3336	6	20	4	0	31	1	1	0	0	0	0	0	12	58225	12389.25	63	2	0.969230769	0.030769231
4	2904	12	22	4	0	27	2	1	0	0	1	0	0	8	19441	6095.53	32	1	0.96969697	0.03030303
3	15000	12	20	3	0	42	2	1	0	0	0	0	0	2	8345	3594.28	4	2	0.666666667	0.333333333
4	1200	12	22	1	0	25	2	0	0	0	0	0	0	5	5159	2092.02	26	7	0.787878788	0.212121212
3	1000	12	20	1	0	23	2	0	0	0	0	0	0	2	2005	1261.89	2	1	0.666666667	0.333333333
3	320	6	24	1	0	24	1	1	0	0	1	0	0	5	8670	3497.04	10	3	0.769230769	0.230769231
2	4000	6	18	3	0	25	1	1	0	0	0	1	0	6	15138	4447.76	30	5	0.857142857	0.142857143
3	8000	12	22	3	0	26	1	1	0	0	1	0	0	3	12377	4396.03	15	1	0.9375	0.0625
3	2094	10	20	4	0	35	1	1	0	0	0	0	0	3	9557	5005.88	14	1	0.933333333	0.066666667
4	4991	12	22	3	0	26	1	0	0	0	1	0	0	8	31821	10008.74	36	6	0.857142857	0.142857143
4	2150	12	22	4	0	24	2	0	0	0	0	0	0	5	11188	7349.2	22	1	0.956521739	0.043478261
3	2001	12	20	3	0	24	1	1	0	0	0	0	0	3	14144	5999.16	19	1	0.95	0.05
4	6000	12	22	3	0	26	1	1	0	0	1	0	0	2	4500	3249.9	4	2	0.666666667	0.333333333
3	5831	6	20	3	0	28	1	1	1	1	1	0	0	6	22867	8168.59	45	3	0.9375	0.0625
4	1000	7	23	3	0	22	1	1	0	1	0	0	0	3	3000	0	9	1	0.9	0.1
3	4150	6	20	3	0	27	2	1	0	1	0	0	0	5	25273	4935.82	21	7	0.75	0.25
3	9500	6	20	4	0	32	1	1	0	0	1	1	0	3	14552	7778.91	12	1	0.923076923	0.076923077
3	5200	6	20	3	0	32	2	1	0	0	0	0	0	10	39158	12736.3	35	2	0.945945946	0.054054054
3	8100	6	20	1	0	25	2	0	0	0	1	0	0	1	6000	0	5	1	0.833333333	0.166666667
3	2946	12	22	3	0	35	1	1	1	0	0	0	0	8	31918	11942.83	58	1	0.983050847	0.016949153
3	3198	12	20	4	0	27	2	0	0	0	0	0	0	4	14481	8901.7	15	3	0.833333333	0.166666667
5	740	3	18	1	0	25	1	1	0	1	1	1	0	4	7833	5750.63	3	4	0.428571429	0.571428571
4	4511	12	22	4	0	38	2	1	0	0	0	0	0	2	6166	2988.32	10	2	0.833333333	0.166666667
1	7973	3	14	3	0	41	1	1	0	0	0	0	0	5	25000	0	11	4	0.733333333	0.266666667
3	10500	11	18	3	0	31	1	1	0	0	0	0	0	7	29584	6605.72	37	1	0.973684211	0.026315789
6	4516	12	22	3	0	26	1	1	0	0	0	0	0	2	5066	2984.43	9	1	0.9	0.1
3	1000	6	20	3	0	24	1	1	0	1	0	0	0	2	4500	2829.88	5	2	0.714285714	0.285714286
3	2637	6	20	3	0	33	1	0	0	0	1	0	0	2	10786	5562.71	6	1	0.857142857	0.142857143
4	2647	12	22	3	0	25	1	0	0	0	1	0	0	1	5500	3353.05	2	3	0.4	0.6
3	4272	12	20	3	0	41	1	1	1	1	0	0	0	8	36117	6228	38	3	0.926829268	0.073170732
3	3400	9	20	3	0	28	2	1	0	0	0	0	0	2	8000	3171.78	10	1	0.909090909	0.090909091
3	3000	9	20	3	0	34	1	0	0	0	1	0	0	2	11044	5884.67	7	3	0.7	0.3
2	518	6	18	1	0	23	1	0	0	0	0	0	0	4	4272	2981.43	15	1	0.9375	0.0625
3	3068	12	20	4	0	23	1	0	0	0	1	0	0	3	13723	7955.67	3	6	0.333333333	0.666666667
5	5422	12	22	3	0	36	1	1	1	0	0	0	0	6	25071	2743.15	28	2	0.933333333	0.066666667
4	3599	12	22	4	0	27	1	1	0	0	0	0	0	1	5500	1900.67	3	5	0.375	0.625
3	4601	12	20	4	0	28	1	1	0	0	1	0	0	2	6500	4398.15	7	1	0.875	0.125
2	1500	3	18	1	0	44	1	1	0	1	0	0	0	1	3000	511.48	4	1	0.8	0.2
4	2646	12	22	4	0	25	2	0	0	0	0	0	0	2	10783	5353.74	5	8	0.384615385	0.615384615
3	12000	11	18	3	0	46	1	1	0	0	0	0	0	3	11166	5111	13	1	0.928571429	0.071428571
3	3970	6	20	3	0	37	1	1	0	0	0	0	0	7	50476	25098.91	36	3	0.923076923	0.076923077
3	3272	6	20	4	0	35	2	1	0	0	0	0	0	6	32724	8927.35	42	2	0.954545455	0.045454545
4	4554	6	20	4	0	29	2	0	0	0	0	0	0	4	12814	3794.24	23	1	0.958333333	0.041666667
3	3500	6	20	4	0	26	1	1	0	0	0	0	0	3	14703	6000	3	6	0.333333333	0.666666667
4	3000	12	22	4	0	27	1	1	0	0	0	0	0	3	7100	1458.87	26	1	0.962962963	0.037037037
4	893	12	22	1	0	24	1	0	0	0	1	0	0	9	11990	6506.76	44	6	0.88	0.12
5	2798	12	22	3	0	28	1	0	0	0	0	0	0	1	3000	1863.88	4	1	0.8	0.2
3	4000	6	20	3	0	29	1	1	1	1	0	0	0	19	84302	17533.69	68	23	0.747252747	0.252747253
4	3393	12	22	4	0	29	1	1	0	0	1	0	0	10	29077	8891.66	53	2	0.963636364	0.036363636
4	707	12	22	1	0	20	2	0	0	0	0	0	0	2	3921	2792.89	4	3	0.571428571	0.428571429
5	4000	12	22	4	0	31	1	1	0	0	1	0	0	4	14542	3909.66	19	5	0.791666667	0.208333333
3	3212	6	20	3	0	38	1	1	1	1	0	1	0	10	34891	11788.35	28	3	0.903225806	0.096774194
5	2493	12	22	3	0	43	1	0	0	0	0	0	0	1	1000	339.43	3	1	0.75	0.25
5	4000	12	22	3	0	22	1	1	0	0	0	0	0	3	6786	0	17	13	0.566666667	0.433333333
4	3327	12	22	1	0	31	1	0	0	0	0	0	0	1	2000	672.21	1	1	0.5	0.5
4	3355	12	22	4	0	23	1	1	0	0	1	0	0	5	18430	8144.89	25	3	0.892857143	0.107142857
4	5784	6	20	3	0	41	1	0	0	0	0	0	0	1	5000	2216.45	6	1	0.857142857	0.142857143
4	3544	12	22	3	0	47	1	1	0	0	0	0	0	15	75705	14455.74	68	2	0.971428571	0.028571429
4	2285	12	22	3	0	29	1	1	0	0	0	0	0	3	9960	1194.73	11	2	0.846153846	0.153846154
3	20000	12	22	3	0	29	1	1	1	1	1	0	0	6	39058	19337.83	16	1	0.941176471	0.058823529
3	2123	10	20	4	0	32	2	1	0	0	0	0	0	7	25977	14324.19	20	3	0.869565217	0.130434783
4	2616	12	22	4	0	30	2	1	0	0	0	0	0	4	13837	9483.01	11	1	0.916666667	0.083333333
3	7808	6	20	4	0	30	1	0	0	0	1	0	0	3	16214	4553.28	21	3	0.875	0.125
3	2600	12	20	4	0	31	1	1	0	1	1	0	0	5	18612	4538.77	31	3	0.911764706	0.088235294
4	11337	12	22	4	0	32	2	1	0	1	0	0	0	3	10993	1662.62	10	22	0.3125	0.6875
3	7587	12	20	3	0	32	2	1	0	0	0	0	0	2	9765	4380.8	12	1	0.923076923	0.076923077
3	3283	6	20	3	0	23	2	1	0	1	0	0	0	5	11863	3864.12	28	1	0.965517241	0.034482759
3	2277	12	20	4	0	25	1	1	0	0	1	0	0	5	19774	8752.72	13	1	0.928571429	0.071428571
3	4003	12	20	3	0	40	1	0	0	0	0	0	0	1	4500	3496.75	2	1	0.666666667	0.333333333
4	1109	12	22	3	0	23	2	0	0	1	0	0	0	1	2000	891.44	4	3	0.571428571	0.428571429
3	4301	6	20	4	0	35	1	1	0	0	0	0	0	10	37105	6198.39	51	1	0.980769231	0.019230769
4	3588	12	22	1	0	27	2	0	0	0	0	0	0	9	14642	3911.27	51	3	0.944444444	0.055555556
2	1000	6	18	1	0	28	1	1	0	0	0	0	0	2	3220	2259.54	3	1	0.75	0.25
4	1149	12	22	1	0	25	1	0	0	0	1	0	0	7	14379	6750.57	29	11	0.725	0.275
3	4300	12	22	4	0	33	2	1	0	0	0	0	0	2	5665	2636.1	8	1	0.888888889	0.111111111
4	4194	12	22	3	0	40	1	1	0	0	0	0	0	3	12018	3306.22	6	10	0.375	0.625
5	2112	12	22	3	0	30	1	1	0	0	0	0	0	2	5636	2388.33	8	6	0.571428571	0.428571429
4	4519	12	22	1	0	23	1	0	0	0	0	0	0	5	9021	6333.44	20	1	0.952380952	0.047619048
3	4316	12	20	4	0	26	1	0	0	0	1	0	0	2	5700	3316.48	8	1	0.888888889	0.111111111
2	4015	12	18	3	0	23	1	1	0	1	0	0	0	3	8025	1334.77	17	2	0.894736842	0.105263158
4	2000	12	22	4	0	43	1	1	0	0	0	0	0	2	5000	3114.48	5	1	0.833333333	0.166666667
3	4471	12	20	4	0	28	1	0	0	0	1	0	0	2	4858	4028.05	4	1	0.8	0.2
2	12351	11	16	3	0	25	1	1	1	0	1	0	0	8	36274	7648.96	39	1	0.975	0.025
3	2893	6	20	4	0	28	2	0	0	0	0	1	0	4	12941	5106.31	16	1	0.941176471	0.058823529
4	12000	12	22	3	0	31	1	1	0	0	0	1	0	6	30576	2130.35	34	1	0.971428571	0.028571429
4	3137	12	22	3	0	27	1	1	0	0	0	0	0	3	9762	4862.97	19	1	0.95	0.05
3	5616	12	20	3	0	46	2	0	0	0	0	0	0	1	4500	2383.53	5	1	0.833333333	0.166666667
3	4028	6	20	3	0	45	1	1	0	0	1	0	0	7	62088	15971.98	27	10	0.72972973	0.27027027
3	3000	12	20	4	0	27	1	0	0	0	0	0	0	7	15028	5580.12	48	4	0.923076923	0.076923077
4	2315	12	22	3	0	26	2	1	0	0	0	0	0	1	5000	2684.87	5	1	0.833333333	0.166666667
4	1325	6	20	3	0	25	2	1	0	0	0	0	0	6	17772	6863.79	17	9	0.653846154	0.346153846
4	2748	12	22	3	0	23	1	0	0	1	1	0	0	1	2000	1251.82	2	3	0.4	0.6
4	2995	12	22	3	0	24	2	1	0	0	0	0	0	1	3500	1505.05	6	1	0.857142857	0.142857143
4	1000	12	22	1	0	22	1	0	0	0	0	0	0	1	500	87.52	9	1	0.9	0.1
5	2126	12	22	3	0	33	1	1	0	0	1	0	0	7	28037	13145.97	33	1	0.970588235	0.029411765
3	2492	12	20	3	0	26	2	1	0	0	1	0	0	3	17000	9956.04	9	7	0.5625	0.4375
1	3300	11	16	4	0	35	2	1	0	0	1	0	0	7	36983	18683.09	34	1	0.971428571	0.028571429
4	5000	12	22	3	0	35	1	1	0	0	0	0	0	1	4000	0	1	5	0.166666667	0.833333333
4	2000	12	22	3	0	32	1	0	0	0	0	0	0	3	10400	4000	8	5	0.615384615	0.384615385
3	2730	6	20	4	0	28	1	1	0	0	0	1	0	7	27064	6745.36	24	3	0.888888889	0.111111111
3	6000	11	18	3	0	33	1	1	0	0	1	0	0	4	28100	20129.56	13	1	0.928571429	0.071428571
4	2095	12	22	4	0	22	2	1	0	0	0	0	0	1	3500	1904.81	5	1	0.833333333	0.166666667
3	592	12	20	1	0	22	1	0	0	0	0	0	0	2	6309	5307.86	3	1	0.75	0.25
3	5500	6	20	3	0	26	1	1	0	0	1	0	0	4	11500	3670.69	23	1	0.958333333	0.041666667
4	3875	12	22	3	0	39	1	1	0	0	0	0	0	8	65659	8477.97	30	4	0.882352941	0.117647059
4	4853	12	22	4	0	30	1	1	0	0	1	0	0	1	6000	2146.99	5	3	0.625	0.375
3	18000	12	20	3	0	30	2	1	0	0	0	0	0	5	34762	16904.78	14	3	0.823529412	0.176470588
3	10000	6	18	3	0	27	1	1	0	0	1	0	0	2	13245	6146.12	4	1	0.8	0.2
3	5106	6	20	4	0	29	1	1	0	0	1	0	0	12	36602	5593.47	61	7	0.897058824	0.102941176
4	2141	12	22	3	0	25	1	1	0	0	0	0	0	8	32354	9959.46	36	3	0.923076923	0.076923077
3	4890	12	20	3	0	24	1	1	0	0	0	0	0	2	5240	4109.59	7	1	0.875	0.125
4	2151	6	20	4	0	27	1	1	0	0	1	0	0	1	2500	1348.46	5	1	0.833333333	0.166666667
4	1558	12	22	1	0	26	1	1	0	0	1	0	0	11	17581	8641.53	68	1	0.985507246	0.014492754
4	4121	12	22	4	0	26	2	0	0	0	1	0	0	1	5000	2878.35	3	1	0.75	0.25
3	2842	6	20	4	0	37	2	0	0	0	0	0	0	1	6000	3163.36	5	1	0.833333333	0.166666667
4	2194	12	22	3	0	27	2	1	0	0	1	0	0	4	17726	9306.07	16	2	0.888888889	0.111111111
4	533	12	22	1	0	24	2	0	0	0	1	0	0	6	5489	2767	18	5	0.782608696	0.217391304
3	9000	6	20	4	0	32	1	1	0	0	1	0	0	5	18000	2141.53	28	1	0.965517241	0.034482759
3	3111	11	20	4	0	27	2	1	0	0	1	0	0	11	41106	13088.21	78	10	0.886363636	0.113636364
4	4858	12	22	3	0	41	1	0	0	0	0	0	0	1	1500	1141.62	2	1	0.666666667	0.333333333
2	4500	12	18	3	0	34	1	1	0	0	0	0	0	3	12000	6338.87	8	1	0.888888889	0.111111111
2	1000	6	18	1	0	54	2	0	0	0	0	0	0	4	5500	1724.65	10	1	0.909090909	0.090909091
4	2165	12	22	4	0	27	1	1	0	0	0	0	0	5	15965	8434.85	29	1	0.966666667	0.033333333
3	5000	12	20	4	0	31	2	1	0	1	1	0	0	4	17681	6000.13	22	4	0.846153846	0.153846154
4	4745	12	22	3	0	44	2	1	0	0	0	0	0	3	9264	3602.36	4	7	0.363636364	0.636363636
4	2559	12	22	3	0	27	1	1	0	0	0	0	0	8	37585	19113.35	35	5	0.875	0.125
4	3546	12	22	4	0	35	1	0	0	0	0	0	0	1	3500	2453.79	3	1	0.75	0.25
5	3500	12	22	3	0	21	1	1	0	1	0	0	0	4	6628	2172.24	11	5	0.6875	0.3125
3	3262	6	20	3	0	24	2	1	0	0	1	0	0	5	23166	8737.56	29	1	0.966666667	0.033333333
5	3989	12	22	4	0	23	1	1	0	0	0	0	0	4	13800	6283.16	26	2	0.928571429	0.071428571
5	2416	12	22	4	0	27	2	1	0	0	0	0	0	5	16994	5683.37	15	2	0.882352941	0.117647059
4	1823	12	22	1	0	30	1	0	0	0	0	0	0	2	4000	1676.84	1	1	0.5	0.5
3	2439	12	18	4	0	24	2	0	0	0	1	0	0	3	13611	7060.6	7	1	0.875	0.125
2	1000	12	18	3	0	23	1	0	0	1	0	0	0	8	8073	1565.74	67	1	0.985294118	0.014705882
4	3207	12	22	4	0	30	1	1	0	0	0	0	0	5	19232	6519.77	33	1	0.970588235	0.029411765
4	1041	12	22	1	0	23	2	0	0	0	1	0	0	4	7369	4758.07	17	1	0.944444444	0.055555556
4	1390	12	22	1	0	30	1	0	0	0	1	0	0	4	11006	7203.93	11	2	0.846153846	0.153846154
2	3895	6	18	4	0	35	1	0	0	0	1	0	0	5	18339	12104.35	16	1	0.941176471	0.058823529
4	2518	12	20	3	0	39	1	0	0	0	1	0	0	1	4700	2382.17	2	1	0.666666667	0.333333333
3	3593	6	20	4	0	32	1	1	0	0	0	0	0	6	19770	5906.4	21	1	0.954545455	0.045454545
4	3000	6	20	3	0	23	1	1	0	0	1	0	0	3	19578	8520.19	13	1	0.928571429	0.071428571
2	530	6	18	1	0	21	2	0	0	0	0	0	0	2	690	194.88	12	1	0.923076923	0.076923077
3	10000	6	20	4	0	27	2	1	0	0	1	0	0	1	5000	1353.94	5	4	0.555555556	0.444444444
3	3794	12	20	3	0	33	2	1	1	1	1	0	0	4	34060	22514.7	13	1	0.928571429	0.071428571
4	10774	12	22	3	0	36	1	1	0	0	0	0	0	4	23897	1030.38	32	2	0.941176471	0.058823529
4	2096	12	22	4	0	28	1	0	0	0	0	0	0	2	8000	2503.65	10	1	0.909090909	0.090909091
3	2000	6	20	4	0	26	1	1	0	0	1	0	0	6	21876	13203.47	25	1	0.961538462	0.038461538
2	6239	6	18	3	0	25	2	1	0	0	1	0	0	1	9500	3261.44	2	2	0.5	0.5
3	7900	12	20	1	0	37	1	0	0	0	1	0	0	1	5000	0	5	1	0.833333333	0.166666667
4	2045	6	24	4	0	27	2	1	0	0	0	0	0	4	5211	2780.57	7	2	0.777777778	0.222222222
5	2400	12	22	4	0	25	1	1	0	1	0	1	0	8	22688	5459.82	46	1	0.978723404	0.021276596
1	7761	12	18	3	0	29	2	1	1	0	1	1	0	7	40366	22641.1	32	4	0.888888889	0.111111111
3	1147	12	20	3	0	23	2	1	0	1	1	0	0	5	10964	2852.82	41	1	0.976190476	0.023809524
4	4067	12	22	3	0	34	2	1	0	0	0	0	0	2	7219	3432.76	12	1	0.923076923	0.076923077
5	4448	12	22	4	0	29	1	1	0	0	0	0	0	1	1500	1051.6	3	1	0.75	0.25
4	2000	6	20	4	0	46	1	0	0	0	0	0	0	2	7500	5117.27	4	2	0.666666667	0.333333333
3	20000	12	20	3	0	26	1	1	0	0	1	0	0	5	47281	14007.02	29	1	0.966666667	0.033333333
5	8000	12	22	3	0	38	1	1	0	0	0	0	0	3	8136	3754.16	10	2	0.833333333	0.166666667
3	4823	6	20	4	0	37	2	1	0	0	0	0	0	5	16534	8376.33	17	1	0.944444444	0.055555556
3	3463	6	20	3	0	25	2	0	0	0	1	0	0	5	20600	8037.48	22	3	0.88	0.12
4	3032	12	22	4	0	26	1	1	0	0	1	0	0	11	36822	6967.69	43	10	0.811320755	0.188679245
2	2500	6	18	1	0	33	2	0	0	0	0	0	0	5	22584	10433.35	18	1	0.947368421	0.052631579
4	2642	12	20	3	0	24	1	1	0	1	0	0	0	1	2000	1357.51	2	2	0.5	0.5
3	2000	6	20	3	0	23	1	0	0	0	1	0	0	2	6684	4226.66	5	2	0.714285714	0.285714286
3	3085	6	20	4	0	31	1	0	0	0	1	0	0	2	10620	4914.44	4	1	0.8	0.2
4	600	12	22	1	0	21	2	0	0	0	0	0	0	2	3985	842.8	8	2	0.8	0.2
4	2300	12	22	4	0	36	1	1	0	1	0	0	0	2	6242	2152.29	7	3	0.7	0.3
3	500	6	20	1	0	26	1	0	0	0	0	1	0	1	505	0	5	1	0.833333333	0.166666667
4	6401	12	22	3	0	30	1	1	0	0	0	0	0	2	10000	5234.74	8	1	0.888888889	0.111111111
3	4400	6	20	4	0	27	1	1	0	0	0	0	0	7	33700	12962.67	27	3	0.9	0.1
4	3000	12	22	4	0	27	1	1	1	1	0	0	0	4	15300	0	16	14	0.533333333	0.466666667
2	3122	6	18	4	0	30	1	1	0	0	1	0	0	3	18385	6877.9	14	1	0.933333333	0.066666667
3	2282	6	20	4	0	32	1	1	1	1	1	0	0	12	46796	14519.34	49	15	0.765625	0.234375
2	3739	6	18	3	0	25	1	1	0	0	1	0	0	7	46618	14943.93	20	8	0.714285714	0.285714286
3	3262	6	20	4	0	34	2	0	0	0	0	0	0	2	15930	8737.21	4	1	0.8	0.2
4	3000	12	22	4	0	26	2	1	0	0	0	0	0	6	17640	5774.21	18	17	0.514285714	0.485714286
3	2350	6	20	4	0	29	1	1	0	0	1	0	0	6	27350	14182.08	14	7	0.666666667	0.333333333
2	13000	12	18	3	0	26	1	1	0	0	1	0	0	8	38132	19467.32	33	5	0.868421053	0.131578947
3	3500	12	20	3	0	27	1	1	0	0	0	0	0	5	16710	6852.19	17	7	0.708333333	0.291666667
4	1238	12	22	3	0	22	1	0	0	1	0	0	0	3	4852	2761.75	11	1	0.916666667	0.083333333
3	4589	6	20	3	0	31	2	0	0	0	1	0	0	1	7000	2410.89	3	1	0.75	0.25
4	2100	12	22	4	0	39	1	1	1	1	0	0	0	2	5730	1173.91	10	4	0.714285714	0.285714286
5	3257	12	22	4	0	23	1	0	0	0	0	0	0	1	2000	1242.62	4	1	0.8	0.2
5	2050	12	22	4	0	34	2	0	0	0	0	0	0	3	6487	3649.34	10	1	0.909090909	0.090909091
6	9327	12	22	4	0	25	2	1	0	0	0	0	0	4	14000	6352.29	20	4	0.833333333	0.166666667
3	18000	11	20	3	0	46	2	1	0	0	0	0	0	5	37179	11055.39	19	1	0.95	0.05
3	3378	6	20	4	0	29	2	1	0	0	1	1	0	2	11891	7121.35	6	1	0.857142857	0.142857143
3	3200	6	20	3	0	27	1	1	0	0	1	0	0	1	8200	4999.05	4	1	0.8	0.2
4	7000	12	22	3	0	42	1	1	0	0	0	0	0	2	6464	3957.48	9	1	0.9	0.1
4	9440	12	22	4	0	32	1	1	0	0	0	0	0	3	10892	2404.34	15	2	0.882352941	0.117647059
4	4697	12	22	4	0	33	1	0	0	0	1	0	0	4	23850	7982.22	9	5	0.642857143	0.357142857
3	4959	12	20	4	0	30	1	1	0	1	1	0	0	4	17458	5040.87	8	5	0.615384615	0.384615385
4	2529	12	22	3	0	35	2	0	0	0	0	0	0	2	10119	3970.86	9	4	0.692307692	0.307692308
3	6033	12	20	4	0	35	1	1	0	1	0	0	0	6	25608	6680	51	1	0.980769231	0.019230769
4	2591	12	16	4	0	28	2	0	0	0	1	0	0	5	24721	10408.11	20	13	0.606060606	0.393939394
3	3708	6	18	3	0	39	1	1	0	0	0	0	0	5	28877	14292.42	18	1	0.947368421	0.052631579
3	2950	12	20	3	0	41	2	1	0	0	0	0	0	4	13812	9017.41	16	1	0.941176471	0.058823529
3	2737	12	20	4	0	28	2	0	0	0	0	0	0	5	25422	8562.24	21	2	0.913043478	0.086956522
4	5000	12	22	3	0	35	1	1	0	0	0	0	0	8	37923	3308.57	24	5	0.827586207	0.172413793
4	2400	12	22	1	0	23	1	0	0	0	0	0	0	3	4173	2781.53	4	1	0.8	0.2
4	295	12	22	1	0	19	1	0	0	0	0	0	0	1	1500	1157.75	2	1	0.666666667	0.333333333
4	1078	12	22	1	0	28	2	0	0	0	0	0	0	4	8865	5062.61	12	2	0.857142857	0.142857143
4	3133	12	22	1	0	21	1	0	0	0	0	0	0	1	2500	866.69	7	1	0.875	0.125
4	2550	12	22	4	0	30	2	1	0	0	0	0	0	5	23307	11420	12	5	0.705882353	0.294117647
3	2212	6	20	4	0	25	1	1	0	1	1	1	0	6	22085	8215.29	18	2	0.9	0.1
3	6686	9	20	3	0	29	2	0	0	0	0	0	0	1	4500	2314.38	5	1	0.833333333	0.166666667
3	5500	6	20	3	0	38	1	0	0	0	0	0	0	7	57365	24718.42	18	3	0.857142857	0.142857143
4	7000	12	20	3	0	38	1	1	0	0	0	0	0	5	19463	4847.19	24	1	0.96	0.04
4	3255	12	22	4	0	24	1	1	0	0	0	0	0	6	15385	7343.4	21	2	0.913043478	0.086956522
4	551	12	22	1	0	38	1	1	0	0	0	0	0	3	7530	6248.25	5	1	0.833333333	0.166666667
4	2622	6	20	4	0	42	1	1	0	0	0	0	0	3	11089	8215.1	9	1	0.9	0.1
2	3600	12	18	4	0	35	2	1	0	0	1	0	0	7	35501	21442.96	24	1	0.96	0.04
4	4479	12	22	4	0	36	1	1	0	0	0	0	0	1	3000	1520.54	2	1	0.666666667	0.333333333
3	7223	12	22	4	0	38	1	1	0	0	1	0	0	2	9256	776.99	9	1	0.9	0.1
3	9482	12	22	3	0	39	1	1	0	0	0	0	0	8	27429	4911.78	52	9	0.852459016	0.147540984
3	4750	12	22	3	0	27	2	0	0	0	0	0	0	2	5790	2750.07	8	2	0.8	0.2
4	2260	12	22	4	0	30	2	1	0	0	0	0	0	4	12210	5734.01	23	2	0.92	0.08
3	3969	12	20	4	0	27	1	0	0	0	1	0	0	3	7951	5870.97	12	1	0.923076923	0.076923077
3	5034	12	20	4	0	28	1	0	0	0	0	0	0	4	15122	6965.29	26	3	0.896551724	0.103448276
3	5936	6	20	4	0	29	1	1	0	0	0	0	0	4	16573	7063.35	18	1	0.947368421	0.052631579
4	1147	12	22	1	0	24	1	0	0	0	1	0	0	4	11379	7852.13	8	1	0.888888889	0.111111111
5	4875	12	22	3	0	40	1	1	0	0	0	0	0	1	6000	1624.79	3	6	0.333333333	0.666666667
5	3000	12	22	3	0	27	1	1	0	0	1	0	0	1	3000	510.42	2	3	0.4	0.6
4	3210	6	20	4	0	30	1	0	0	0	0	0	0	1	5000	1789.11	3	5	0.375	0.625
2	2346	6	20	3	0	25	1	1	0	1	1	0	0	9	57654	31920.84	24	1	0.96	0.04
3	4785	6	20	3	0	27	1	1	0	0	1	0	0	4	13645	6214.93	21	3	0.875	0.125
4	3737	12	22	4	0	25	1	0	0	0	1	0	0	2	12500	4862.32	4	3	0.571428571	0.428571429
1	5997	6	16	3	0	53	2	1	0	0	0	0	0	2	13901	4002.04	8	1	0.888888889	0.111111111
3	2032	6	20	4	0	30	2	1	0	0	0	0	0	5	23865	16641.83	13	3	0.8125	0.1875
4	3452	6	20	3	0	28	1	1	1	1	1	0	0	7	30526	8548.42	22	4	0.846153846	0.153846154
3	6692	12	20	4	0	29	1	1	0	1	1	0	0	9	64133	23641.42	47	1	0.979166667	0.020833333
4	3879	12	22	1	0	26	1	0	0	0	1	0	0	2	10551	4720.5	13	1	0.928571429	0.071428571
4	12000	12	22	3	0	25	1	1	0	0	0	0	0	3	10334	5128.64	9	4	0.692307692	0.307692308
3	4032	12	20	3	0	28	1	1	0	0	1	0	0	7	59864	36490	34	5	0.871794872	0.128205128
3	15000	12	20	3	0	29	1	1	0	0	1	0	0	5	24318	2089.72	23	2	0.92	0.08
3	2000	12	20	4	0	28	1	1	0	0	1	0	0	3	13396	5975.34	9	1	0.9	0.1
3	2080	12	20	4	0	23	1	0	0	0	0	1	0	4	9900	5419.68	20	1	0.952380952	0.047619048
4	4000	12	22	4	0	29	1	1	0	0	0	0	0	3	6100	3221.55	6	14	0.3	0.7
3	5000	12	20	4	0	23	2	1	0	0	1	0	0	3	7000	1696.2	6	9	0.4	0.6
4	4327	12	22	4	0	26	1	1	0	0	0	0	0	18	85041	13672.79	82	2	0.976190476	0.023809524
3	9500	12	20	3	0	34	1	1	0	0	1	0	0	4	9808	6185.53	18	1	0.947368421	0.052631579
1	7996	3	16	4	0	35	2	1	0	0	1	0	0	1	8500	3003.69	7	1	0.875	0.125
3	7655	6	20	3	0	29	1	1	0	0	0	0	0	4	13556	3345.21	20	2	0.909090909	0.090909091
5	3857	12	22	3	0	44	1	1	0	0	0	0	0	2	7982	2142.32	12	1	0.923076923	0.076923077
5	3512	12	22	4	0	39	1	0	0	0	0	0	0	8	26035	9487.92	36	2	0.947368421	0.052631579
4	4379	12	22	4	0	47	1	1	0	0	0	0	0	1	4500	1620.29	6	2	0.75	0.25
3	4049	6	20	3	0	29	2	1	0	0	1	0	0	5	21400	6451.16	12	13	0.48	0.52
3	2270	6	20	3	0	31	1	1	0	1	1	0	0	3	13737	7230.47	13	1	0.928571429	0.071428571
3	3276	12	20	3	0	30	2	0	0	0	0	0	0	8	37250	14723.67	37	1	0.973684211	0.026315789
4	4589	12	22	3	0	34	2	1	0	0	0	0	0	3	8400	3911.3	9	2	0.818181818	0.181818182
4	2700	12	22	3	0	31	1	1	0	0	1	0	0	2	14700	5486.67	9	4	0.692307692	0.307692308
3	7591	6	20	4	0	29	1	1	0	0	1	0	0	4	24907	2923.27	21	8	0.724137931	0.275862069
4	4156	12	22	4	0	27	1	1	0	0	0	1	0	4	14092	5534.97	18	1	0.947368421	0.052631579
3	10000	6	20	3	0	27	1	1	0	0	0	0	0	4	13398	3509.91	16	1	0.941176471	0.058823529
3	3000	12	22	3	0	41	2	0	0	0	1	0	0	2	7364	5000.1	4	2	0.666666667	0.333333333
4	2140	12	20	4	0	26	1	1	0	0	0	0	0	1	5000	3059.96	4	1	0.8	0.2
3	3356	6	20	4	0	24	2	0	0	0	1	0	0	4	15552	8643.87	19	1	0.95	0.05
5	5614	12	22	4	0	35	1	1	1	0	0	1	0	12	56229	11215.74	68	2	0.971428571	0.028571429
1	4751	11	16	4	0	27	2	0	0	0	0	0	0	6	28917	8248.34	32	1	0.96969697	0.03030303
4	4813	12	22	4	0	26	2	0	0	0	0	0	0	1	3500	1186.08	3	1	0.75	0.25
3	4000	12	20	3	0	26	1	1	0	0	0	1	0	6	23900	10363.2	44	1	0.977777778	0.022222222
4	2086	12	22	4	0	31	1	1	0	0	1	0	0	2	8755	5413.94	8	1	0.888888889	0.111111111
3	2200	12	20	4	0	35	1	1	0	0	0	0	0	4	9001	3612.1	26	1	0.962962963	0.037037037
4	2500	12	22	4	0	27	1	1	0	0	0	0	0	6	26724	13539.05	24	7	0.774193548	0.225806452
3	3459	12	22	4	0	26	2	1	0	1	1	0	0	15	31597	6640.33	79	31	0.718181818	0.281818182
5	3212	12	22	4	0	49	2	0	0	0	0	0	0	19	76919	14887.84	108	2	0.981818182	0.018181818
4	5000	12	22	4	0	23	2	0	0	0	0	0	0	2	8300	6035.27	5	1	0.833333333	0.166666667
3	5000	6	20	3	0	29	2	1	0	0	1	0	0	1	6700	2397.43	7	1	0.875	0.125
3	3000	12	20	4	0	26	1	1	0	0	1	0	0	2	8000	3907.81	8	3	0.727272727	0.272727273
3	2033	6	20	4	0	26	2	1	0	0	0	1	0	2	7700	5066.1	6	4	0.6	0.4
4	3548	6	18	4	0	26	1	1	0	0	1	0	0	7	21380	9354.46	40	1	0.975609756	0.024390244
4	581	12	22	1	0	22	2	0	0	0	0	0	0	2	4646	2918.88	2	1	0.666666667	0.333333333
4	2165	12	22	3	0	32	1	1	0	0	0	0	0	1	7000	4834.01	3	1	0.75	0.25
2	3000	12	18	4	0	25	2	0	0	0	1	0	0	5	17400	9665.32	24	1	0.96	0.04
4	8664	12	22	3	0	39	1	1	0	0	0	0	0	2	9340	1335.57	15	2	0.882352941	0.117647059
3	6000	6	20	1	0	27	1	0	0	0	1	0	0	1	2000	1029.87	5	1	0.833333333	0.166666667
4	4075	6	20	4	0	21	1	1	0	0	0	0	0	1	3500	2424.45	3	1	0.75	0.25
4	2300	12	22	4	0	25	1	1	0	0	0	0	0	3	9400	4665	15	2	0.882352941	0.117647059
3	6182	12	20	3	0	42	2	1	0	0	0	0	0	1	5500	2818.17	2	1	0.666666667	0.333333333
4	1000	12	22	1	0	23	2	0	0	0	1	0	0	2	2200	1191.27	10	2	0.833333333	0.166666667
1	2129	12	16	3	0	31	2	1	0	0	1	0	0	5	23155	10871.33	27	1	0.964285714	0.035714286
4	5000	12	22	4	0	26	1	1	0	0	0	0	0	5	21110	5338.19	26	6	0.8125	0.1875
3	2519	12	20	4	0	27	2	1	0	0	1	0	0	5	16460	7580.13	26	1	0.962962963	0.037037037
3	1311	12	22	3	0	23	1	1	0	0	1	0	0	1	4000	2688.74	1	1	0.5	0.5
3	4332	6	20	4	0	44	1	1	0	0	0	0	0	8	31726	9167.87	31	1	0.96875	0.03125
4	5500	12	22	3	0	49	1	0	0	0	0	0	0	2	8300	0	7	2	0.777777778	0.222222222
5	3128	12	22	4	0	39	1	0	0	0	0	0	0	2	5358	2871.42	15	1	0.9375	0.0625
3	2200	12	20	4	0	29	2	1	0	0	0	0	0	2	6500	1252.35	9	5	0.642857143	0.357142857
4	9000	12	22	3	0	24	1	1	0	0	0	0	0	3	13000	5128.62	17	2	0.894736842	0.105263158
3	2205	6	20	4	0	33	2	0	0	0	0	0	0	3	14896	9794.29	12	1	0.923076923	0.076923077
4	2300	12	22	4	0	45	1	1	1	1	0	1	0	18	97689	19443.55	87	4	0.956043956	0.043956044
3	4448	12	20	3	0	37	2	0	0	0	0	0	0	3	5771	4052.09	14	1	0.933333333	0.066666667
3	2900	6	20	3	0	31	1	1	0	1	0	0	0	15	66700	20562.98	71	1	0.986111111	0.013888889
3	632	12	20	1	0	20	2	0	0	0	0	0	0	8	6751	3067.15	26	1	0.962962963	0.037037037
3	1300	12	20	1	0	25	2	0	0	0	1	0	0	4	7644	4499.76	14	1	0.933333333	0.066666667
2	22000	12	18	3	0	32	1	1	0	1	1	0	0	9	48628	11300.86	28	1	0.965517241	0.034482759
4	2339	12	22	1	0	51	1	0	0	0	0	0	0	4	11097	6260.58	21	1	0.954545455	0.045454545
3	3108	12	20	4	0	34	2	1	0	0	1	0	0	3	22000	15911.56	8	3	0.727272727	0.272727273
4	430	2	24	4	0	30	2	1	0	0	0	0	0	8	41989	14667.86	20	1	0.952380952	0.047619048
3	1337	6	20	1	0	32	2	0	0	0	1	0	0	4	8636	4662.23	11	1	0.916666667	0.083333333
4	8000	12	22	4	0	27	1	1	0	0	0	0	0	4	18317	0	7	3	0.7	0.3
3	2599	12	20	4	0	30	2	0	0	0	1	0	0	2	8734	6400.18	2	2	0.5	0.5
3	5916	12	20	4	0	25	2	1	0	0	0	0	0	7	22473	8583.6	41	1	0.976190476	0.023809524
3	3297	8	20	4	0	34	1	1	0	0	1	0	0	2	10545	5702.55	7	1	0.875	0.125
4	3390	12	22	4	0	40	1	0	0	0	0	0	0	2	7546	4609.76	7	1	0.875	0.125
5	2497	12	22	3	0	34	1	1	1	1	0	0	0	44	245957	6592.16	292	41	0.876876877	0.123123123
3	3792	6	20	4	0	31	2	1	0	0	0	0	0	3	16562	6707.35	19	1	0.95	0.05
4	3698	12	20	3	0	31	1	0	1	0	1	0	0	2	6600	1243.84	8	3	0.727272727	0.272727273
4	7500	12	22	3	0	48	1	1	0	0	0	0	0	5	18725	8339.2	19	2	0.904761905	0.095238095
4	2378	12	22	3	0	42	1	1	1	1	0	0	0	11	45132	12722.27	59	1	0.983333333	0.016666667
3	2105	6	20	3	0	33	2	0	0	1	1	0	0	3	11836	6895.09	10	2	0.833333333	0.166666667
4	3126	12	22	4	0	26	2	1	1	0	0	1	0	17	48706	11873.88	66	9	0.88	0.12
3	3000	6	20	4	0	34	1	1	0	0	1	0	0	2	6000	2018.2	3	5	0.375	0.625
3	3000	6	20	4	0	39	2	0	0	0	0	0	0	1	5000	3059.96	4	1	0.8	0.2
4	4468	12	22	3	0	36	1	1	0	0	0	0	0	3	9091	2532.32	2	11	0.153846154	0.846153846
3	1104	6	20	3	0	21	2	0	0	0	0	0	0	2	3322	895.82	7	1	0.875	0.125
3	3185	6	20	4	0	26	2	1	0	1	0	0	0	9	24666	8914.89	42	7	0.857142857	0.142857143
3	1135	6	20	3	0	21	1	1	0	1	0	0	0	5	8100	3065.48	24	1	0.96	0.04
3	5667	12	20	4	0	30	1	1	1	0	0	0	0	5	22272	4932.46	36	4	0.9	0.1
4	1543	12	22	1	0	21	2	0	0	0	0	0	0	4	2764	881.49	27	3	0.9	0.1
4	3050	12	22	4	0	31	1	1	0	0	1	0	0	2	8000	3407.22	5	1	0.833333333	0.166666667
3	4000	6	20	3	0	21	1	0	0	0	0	0	0	1	1500	0	2	4	0.333333333	0.666666667
3	3034	12	20	3	0	46	1	1	0	0	0	0	0	8	68938	26044.05	25	1	0.961538462	0.038461538
4	2279	12	22	4	0	34	1	1	0	0	1	0	0	2	7000	1720.06	8	5	0.615384615	0.384615385
3	2274	6	20	4	0	33	1	1	0	0	0	1	0	5	21316	8725.11	27	1	0.964285714	0.035714286
5	2270	12	22	4	0	31	1	1	0	0	1	0	0	2	9546	6479.42	6	2	0.75	0.25
4	3000	12	22	4	0	39	1	1	0	0	1	0	0	3	15882	6729.26	9	3	0.75	0.25
2	1946	6	18	1	0	42	1	0	0	0	1	0	0	5	14145	5753.21	10	2	0.833333333	0.166666667
3	7400	6	20	4	0	38	1	1	0	0	0	0	0	8	35105	9844.19	36	4	0.9	0.1
4	3000	12	22	4	0	35	1	1	0	0	0	0	0	3	15000	12787.84	4	2	0.666666667	0.333333333
2	7006	12	18	3	0	24	2	1	0	0	0	0	0	7	39313	3341.21	37	2	0.948717949	0.051282051
3	3328	6	20	3	0	47	1	1	0	0	0	0	0	2	6491	1183.02	7	3	0.7	0.3
2	1409	12	18	1	0	27	1	0	0	0	1	0	0	6	13175	8990.34	27	2	0.931034483	0.068965517
3	2357	10	20	4	0	23	1	1	0	0	1	1	0	4	12398	8142.59	20	1	0.952380952	0.047619048
5	2000	12	22	3	0	21	1	0	0	1	0	0	0	1	1000	761.1	2	1	0.666666667	0.333333333
3	2069	12	22	3	0	22	2	1	0	1	0	0	0	2	4600	1931.15	13	1	0.928571429	0.071428571
4	3100	12	22	4	0	28	1	1	0	0	1	1	0	9	25093	5699.1	41	8	0.836734694	0.163265306
4	1000	12	22	3	0	25	1	1	0	1	1	0	0	3	4600	2113.35	16	2	0.888888889	0.111111111
3	3330	6	20	4	0	28	1	1	1	0	1	0	0	15	69276	19099.57	61	3	0.953125	0.046875
1	4444	6	16	3	0	32	1	0	0	0	1	0	0	7	30292	17125.83	23	1	0.958333333	0.041666667
4	7000	12	22	3	0	32	1	0	0	0	1	0	0	1	3500	2468.27	3	1	0.75	0.25
4	3049	6	20	4	0	28	2	1	0	1	1	0	0	4	13233	3950.96	19	5	0.791666667	0.208333333
3	4597	6	20	3	0	30	2	1	0	0	1	0	0	3	14500	2403.16	12	5	0.705882353	0.294117647
3	9000	12	22	3	0	27	1	1	0	0	1	0	0	2	8500	0	14	1	0.933333333	0.066666667
3	2590	6	20	4	0	27	1	1	0	0	0	0	0	4	14635	6408.97	16	2	0.888888889	0.111111111
4	3474	12	22	3	0	24	1	1	0	1	0	0	0	1	3000	525.22	9	1	0.9	0.1
3	3376	12	20	4	0	25	1	1	0	0	1	0	0	6	21581	10123.31	30	1	0.967741935	0.032258065
4	5170	12	22	4	0	30	2	1	0	0	0	0	0	4	15000	3705.74	13	7	0.65	0.35
4	5800	12	22	1	0	26	1	0	0	0	0	0	0	2	1590	0	8	4	0.666666667	0.333333333
3	2342	6	20	3	0	41	2	1	0	0	1	0	0	1	6000	3657.86	3	2	0.6	0.4
3	2424	6	20	3	0	35	1	1	0	0	0	0	0	7	32583	11576.47	34	3	0.918918919	0.081081081
3	3400	6	20	3	0	30	2	1	0	0	1	0	0	10	35025	12310.78	28	2	0.933333333	0.066666667
2	4000	6	20	3	0	22	1	1	0	1	0	0	0	8	15406	5323.56	41	6	0.872340426	0.127659574
2	703	12	18	1	0	25	2	0	0	0	0	0	0	5	7300	3896.42	15	1	0.9375	0.0625
3	4600	6	20	1	0	23	1	0	0	0	1	0	0	3	15421	2949.11	12	1	0.923076923	0.076923077
2	540	6	18	1	0	36	1	0	0	0	0	0	0	3	5060	2924.86	6	1	0.857142857	0.142857143
4	3511	12	22	4	0	33	1	1	1	0	0	0	0	10	47168	11488.16	59	5	0.921875	0.078125
2	530	6	18	1	0	38	2	0	0	0	0	0	0	3	12982	8112.88	5	2	0.714285714	0.285714286
3	3000	12	20	4	0	30	1	1	0	0	1	0	0	5	24427	7374.04	21	1	0.954545455	0.045454545
3	3799	7	18	4	0	34	1	1	0	0	0	0	0	3	13704	3904.73	15	1	0.9375	0.0625
4	4360	12	22	3	0	26	1	0	0	0	1	0	0	1	5000	4240.48	1	1	0.5	0.5
4	2412	6	20	4	0	27	2	0	0	0	1	0	0	2	9865	5087.66	4	3	0.571428571	0.428571429
4	857	12	22	1	0	28	2	0	0	0	0	0	0	6	7461	3012.71	35	5	0.875	0.125
3	2836	12	20	3	0	41	1	1	1	0	0	0	0	4	29862	9254.98	20	4	0.833333333	0.166666667
3	1810	6	20	1	0	25	1	1	0	0	1	0	0	5	7206	3126.39	26	6	0.8125	0.1875
4	5305	12	22	3	0	27	2	1	0	0	0	0	0	3	12236	4195.19	16	1	0.941176471	0.058823529
3	3000	12	20	4	0	25	2	0	0	0	0	0	0	5	14344	3403.2	42	1	0.976744186	0.023255814
1	6819	6	16	3	0	49	2	1	0	0	1	0	0	3	15914	8574.37	11	1	0.916666667	0.083333333
4	842	12	22	1	0	26	2	0	0	0	1	0	0	1	5500	4657.4	1	1	0.5	0.5
2	530	6	18	1	0	22	1	0	0	0	0	0	0	1	2100	367.56	3	2	0.6	0.4
3	5073	12	22	3	0	34	1	1	0	1	0	0	0	3	10193	6926.53	10	1	0.909090909	0.090909091
3	3703	6	20	3	0	26	1	0	0	0	1	0	0	1	7500	3796.66	2	1	0.666666667	0.333333333
3	3914	12	22	4	0	39	1	0	0	0	0	0	0	1	2250	585.83	8	1	0.888888889	0.111111111
4	3109	12	22	4	0	26	1	1	0	0	1	0	0	5	15435	5890.49	19	3	0.863636364	0.136363636
3	2500	6	20	4	0	31	1	1	0	0	0	0	0	15	51200	6799.64	91	4	0.957894737	0.042105263
3	2704	12	20	4	0	23	2	1	0	0	0	0	0	6	24021	15395.44	28	2	0.933333333	0.066666667
3	6000	12	20	1	0	31	1	0	0	0	1	0	0	1	4000	1380.06	7	1	0.875	0.125
4	964	12	22	1	0	41	2	0	0	0	0	0	0	4	4973	1535.71	12	1	0.923076923	0.076923077
3	3117	6	20	4	0	36	1	0	0	0	1	0	0	2	7649	4882.7	7	1	0.875	0.125
4	2884	12	22	3	0	39	1	1	0	0	0	0	0	1	3000	2115.64	3	1	0.75	0.25
3	4000	12	20	1	0	24	1	1	0	0	0	0	0	3	12015	7980.37	15	1	0.9375	0.0625
4	2364	12	22	1	0	30	1	0	0	0	1	0	0	2	5487	3735.17	6	1	0.857142857	0.142857143
3	7092	6	20	4	0	49	2	1	0	0	0	0	0	3	11604	3407.66	16	1	0.941176471	0.058823529
4	3500	12	22	3	0	22	2	0	0	0	0	0	0	3	8416	0	14	4	0.777777778	0.222222222
3	3500	6	20	4	0	24	1	0	0	0	1	0	0	5	16484	7999.1	21	2	0.913043478	0.086956522
3	2000	12	20	4	0	24	2	0	0	0	1	0	0	3	12000	5673.62	16	2	0.888888889	0.111111111
4	2057	12	22	4	0	30	1	1	0	0	0	0	0	4	13743	5942.08	12	2	0.857142857	0.142857143
4	4000	12	22	4	0	31	2	0	0	0	0	0	0	1	4000	0	5	1	0.833333333	0.166666667
4	4315	12	22	4	0	35	1	1	0	0	0	0	0	1	5000	2684.87	5	1	0.833333333	0.166666667
3	15000	12	20	4	0	26	1	0	0	0	1	0	0	9	36812	0	73	6	0.924050633	0.075949367
3	2000	12	20	4	0	23	2	1	0	0	0	0	0	2	4600	3512.77	5	1	0.833333333	0.166666667
3	2000	12	22	3	0	24	1	1	0	0	1	0	0	2	7219	3809.5	9	3	0.75	0.25
3	10000	12	20	1	0	24	1	0	0	0	0	0	0	3	2929	1904.38	10	2	0.833333333	0.166666667
4	3593	12	22	3	0	27	1	1	0	1	0	0	0	4	13225	4907.15	25	6	0.806451613	0.193548387
3	4000	6	20	3	0	32	1	1	0	0	1	0	0	5	22600	5654	12	1	0.923076923	0.076923077
3	27000	12	20	3	0	35	1	1	1	0	0	0	0	6	35729	2574.26	16	1	0.941176471	0.058823529
3	2700	6	20	4	0	27	2	1	0	0	0	0	0	5	21974	12384.47	21	1	0.954545455	0.045454545
4	2665	12	22	4	0	37	2	1	0	0	0	0	0	6	25103	9334.27	30	2	0.9375	0.0625
4	4125	12	22	1	0	42	1	0	0	0	0	0	0	4	11340	5574.2	17	7	0.708333333	0.291666667
4	1027	12	22	1	0	23	2	0	0	0	1	0	0	3	11133	8176.49	10	1	0.909090909	0.090909091
4	2000	12	22	1	0	20	2	0	0	0	0	0	0	3	4164	3358.07	6	1	0.857142857	0.142857143
3	2183	12	20	4	0	28	1	0	0	0	1	0	0	5	20793	11816.81	18	3	0.857142857	0.142857143
4	2068	12	22	3	0	28	1	1	0	0	1	0	0	3	13192	5431.72	6	3	0.666666667	0.333333333
4	3549	12	22	4	0	24	1	1	0	0	0	0	0	2	8716	4450.24	11	2	0.846153846	0.153846154
4	4116	12	22	3	0	27	2	0	0	0	0	0	0	1	4500	2383.53	5	1	0.833333333	0.166666667
3	6000	11	20	4	0	34	1	1	0	0	1	0	0	7	26400	12166.3	28	1	0.965517241	0.034482759
4	500	12	22	1	0	19	1	0	0	0	0	0	0	5	2276	678.79	30	1	0.967741935	0.032258065
4	1247	12	22	3	0	23	1	1	0	1	1	1	0	8	19483	9959.23	17	6	0.739130435	0.260869565
4	4878	12	22	3	0	31	1	1	0	0	0	0	0	3	10336	3121.92	14	2	0.875	0.125
4	3081	12	22	4	0	27	1	1	0	0	0	0	0	4	10400	2918.55	30	4	0.882352941	0.117647059
3	2129	6	20	4	0	25	1	1	0	0	1	0	0	4	12088	5532.64	13	12	0.52	0.48
4	7241	12	22	4	0	28	1	1	0	0	0	0	0	2	10853	2758.72	9	3	0.75	0.25
4	5390	12	22	3	0	24	1	1	0	0	1	0	0	1	3500	1610.34	3	4	0.428571429	0.571428571
3	3769	12	20	4	0	29	1	1	0	0	0	0	0	4	17043	6230.26	18	5	0.782608696	0.217391304
4	3936	12	22	3	0	31	1	0	0	0	0	0	0	6	40132	10881.95	23	7	0.766666667	0.233333333
4	4433	12	22	3	0	28	1	0	0	0	0	0	0	3	11531	4067.07	14	2	0.875	0.125
4	18000	12	22	3	0	31	1	1	0	1	0	0	0	10	48403	8972.32	53	1	0.981481481	0.018518519
4	4000	6	20	4	0	31	1	1	0	0	1	0	0	5	17962	5999.54	16	12	0.571428571	0.428571429
4	2204	12	22	4	0	25	1	1	0	0	0	0	0	4	12546	7795.7	13	3	0.8125	0.1875
3	3000	12	22	3	0	36	2	1	0	0	0	0	0	5	16863	6361.38	31	1	0.96875	0.03125
4	2093	12	22	4	0	23	1	1	0	0	1	0	0	3	12500	7406.66	11	1	0.916666667	0.083333333
4	8000	12	22	3	0	34	1	1	0	1	0	0	0	2	8640	4010.85	7	6	0.538461538	0.461538462
4	2135	12	22	4	0	27	2	0	0	0	1	0	0	7	11170	4864.69	22	1	0.956521739	0.043478261
3	1650	6	18	4	0	26	1	1	0	0	1	1	0	1	5850	4922.86	1	1	0.5	0.5
3	7813	12	20	3	0	40	1	1	1	1	0	0	0	8	56904	3502.1	52	5	0.912280702	0.087719298
3	3963	12	20	4	0	27	2	0	0	0	0	0	0	2	7363	4036.09	7	3	0.7	0.3
3	2700	12	20	4	0	28	1	1	0	0	1	0	0	2	10400	5247.16	7	3	0.7	0.3
5	4473	11	20	4	0	28	1	0	0	0	0	0	0	2	8000	4526.6	8	2	0.8	0.2
3	2162	12	22	4	0	26	1	1	0	0	1	0	0	2	8500	4437.2	9	1	0.9	0.1
4	5025	12	22	4	0	27	1	1	0	0	1	0	0	2	6544	4474.66	8	1	0.888888889	0.111111111
3	2074	6	20	4	0	25	1	1	0	1	0	1	0	10	41754	21206.89	45	6	0.882352941	0.117647059
3	2000	12	22	4	0	25	1	1	0	0	1	0	0	3	8534	3325.23	18	5	0.782608696	0.217391304
4	2478	12	22	3	0	36	1	1	1	0	0	0	0	9	37005	9522.13	31	1	0.96875	0.03125
5	2940	12	22	3	0	25	1	0	0	0	1	0	0	1	4200	2560.5	2	3	0.4	0.6
3	2400	6	20	4	0	27	1	1	0	0	1	0	0	8	45456	772.28	51	12	0.80952381	0.19047619
3	8011	6	20	4	0	27	1	1	0	0	0	0	0	4	14924	1988.85	20	1	0.952380952	0.047619048
4	3500	6	20	4	0	32	1	1	0	0	0	0	0	7	16183	5999.03	29	2	0.935483871	0.064516129
4	1500	12	22	1	0	25	2	0	0	0	1	0	0	1	1500	0	2	1	0.666666667	0.333333333
4	1978	12	22	1	0	28	2	0	0	0	0	0	0	2	8342	5721.11	9	1	0.9	0.1
3	2578	6	20	3	0	41	1	1	1	0	0	0	0	4	15081	6422.38	22	1	0.956521739	0.043478261
3	5119	12	22	4	0	27	1	1	0	0	1	0	0	4	13257	6880.17	11	7	0.611111111	0.388888889
4	2844	12	22	1	0	36	1	0	0	0	1	0	0	3	11309	6555.33	11	1	0.916666667	0.083333333
4	2100	12	22	3	0	26	1	1	0	0	0	0	0	5	17322	7862.22	22	2	0.916666667	0.083333333
4	6992	12	22	3	0	26	1	1	0	0	0	0	0	5	27900	15969.23	32	2	0.941176471	0.058823529
3	4301	6	18	3	0	25	2	1	0	0	1	0	0	4	28750	17897.27	14	1	0.933333333	0.066666667
4	14747	12	22	3	0	39	1	1	0	0	0	0	0	6	47223	15194.06	27	1	0.964285714	0.035714286
2	3755	6	18	1	0	25	2	0	0	0	1	0	0	6	8904	3276.14	14	1	0.933333333	0.066666667
4	6034	12	22	4	0	24	1	1	0	0	0	0	0	4	9730	3965.91	21	1	0.954545455	0.045454545
5	3000	12	22	3	0	29	1	1	1	1	0	0	0	4	17250	0	11	14	0.44	0.56
3	4894	6	20	4	0	27	1	0	1	1	0	0	0	6	29012	4811.12	25	1	0.961538462	0.038461538
3	3203	6	20	3	0	42	2	0	0	0	0	0	0	3	16070	7296.91	16	3	0.842105263	0.157894737
4	1000	12	22	1	0	26	1	0	0	0	1	0	0	3	8000	6232.11	8	2	0.8	0.2
3	3123	6	20	4	0	28	1	0	0	0	1	0	0	2	9342	5376.84	8	1	0.888888889	0.111111111
4	4840	6	20	3	0	46	1	1	0	0	0	0	0	1	6000	2659.79	6	1	0.857142857	0.142857143
4	6589	12	22	3	0	27	2	1	0	1	0	0	0	1	3500	911.26	7	2	0.777777778	0.222222222
5	2100	12	22	4	0	23	1	1	0	0	0	0	0	2	5000	2160.84	12	1	0.923076923	0.076923077
4	2050	12	22	4	0	32	1	1	0	0	0	0	0	9	32269	5449.46	25	1	0.961538462	0.038461538
3	4777	11	20	4	0	24	2	1	0	0	0	0	0	8	30060	7822.16	40	2	0.952380952	0.047619048
3	2000	6	18	4	0	32	2	0	0	0	1	0	0	2	6500	3219.74	1	9	0.1	0.9
3	2300	12	20	4	0	25	1	0	0	0	1	1	0	3	16496	9776.94	15	1	0.9375	0.0625
5	2000	12	22	4	0	26	1	1	0	0	0	0	0	11	24460	8834.71	28	13	0.682926829	0.317073171
4	1058	12	22	3	0	25	1	1	0	1	0	0	0	6	11407	2941.67	26	7	0.787878788	0.212121212
3	4518	6	20	4	0	31	1	1	0	0	0	0	0	15	91507	30203.15	73	1	0.986486486	0.013513514
1	8988	6	16	4	0	33	2	1	1	0	0	0	0	19	114044	23469.49	98	7	0.933333333	0.066666667
4	5554	12	22	3	0	29	2	1	0	1	0	0	0	17	70742	12445.81	104	1	0.99047619	0.00952381
4	828	12	22	1	0	27	1	0	0	0	0	0	0	8	5352	1361.06	52	1	0.981132075	0.018867925
3	2377	9	20	3	0	22	1	0	0	0	1	1	0	4	13790	8123.15	10	2	0.833333333	0.166666667
3	3000	12	20	3	0	29	2	1	0	0	1	0	0	2	9000	4841.25	3	8	0.272727273	0.727272727
4	4250	12	20	3	0	28	2	1	0	0	1	0	0	3	11788	5250.7	11	7	0.611111111	0.388888889
4	3561	12	22	3	0	42	1	1	0	0	0	0	0	1	4000	2438.59	4	1	0.8	0.2
4	3437	12	22	3	0	37	1	1	0	0	0	0	0	3	9870	3562.54	21	2	0.913043478	0.086956522
4	2836	12	22	3	0	33	2	0	0	0	1	0	0	6	16933	7163.77	26	14	0.65	0.35
4	2470	12	22	1	0	28	1	0	0	0	0	0	0	4	3915	2029.36	10	1	0.909090909	0.090909091
4	3932	12	22	3	0	41	2	1	0	0	0	0	0	1	4200	1568.37	2	6	0.25	0.75
3	1238	12	20	3	0	21	1	1	0	1	1	0	0	2	8000	2762.32	14	2	0.875	0.125
3	11500	12	20	3	0	28	1	1	0	0	1	0	0	5	23581	11449.4	17	4	0.80952381	0.19047619
4	3000	12	22	3	0	29	1	0	0	0	0	0	0	1	3000	1542.89	4	2	0.666666667	0.333333333
3	2448	12	20	4	0	30	1	1	0	0	1	0	0	2	11404	5551.78	10	1	0.909090909	0.090909091
4	623	12	22	1	0	24	2	0	0	0	0	0	0	7	6368	4876.07	16	5	0.761904762	0.238095238
3	4000	12	20	4	0	29	1	1	0	0	1	0	0	2	6000	3823.42	5	4	0.555555556	0.444444444
3	4053	12	20	4	0	24	2	1	0	0	0	0	0	1	3500	2446.49	3	1	0.75	0.25
3	4779	6	20	3	0	28	1	1	0	0	0	0	0	4	17227	5720.84	20	1	0.952380952	0.047619048
3	2081	6	20	3	0	31	2	1	0	0	1	0	0	2	6799	4418.55	7	1	0.875	0.125
4	4000	12	22	4	0	30	1	1	0	0	1	0	0	7	18811	7756.99	34	3	0.918918919	0.081081081
3	7500	6	20	4	0	32	2	0	0	0	1	0	0	1	7000	2418.98	6	2	0.75	0.25
3	5139	6	20	4	0	41	2	1	0	0	0	0	0	5	29197	5360.97	19	10	0.655172414	0.344827586
4	4320	12	22	3	0	36	2	0	0	0	0	0	0	1	1000	679.87	3	1	0.75	0.25
4	2500	12	22	4	0	41	1	0	0	0	0	0	0	1	3000	1877.72	4	1	0.8	0.2
3	5804	12	20	4	0	28	1	1	0	0	0	0	0	3	6654	2395.53	22	1	0.956521739	0.043478261
4	3809	12	22	4	0	31	1	1	0	0	0	0	0	2	6095	1252.33	14	1	0.933333333	0.066666667
3	9000	12	20	4	0	36	2	1	0	0	0	0	0	1	3500	0	4	2	0.666666667	0.333333333
4	11000	12	22	3	0	28	1	1	0	1	0	0	0	3	11982	4147.06	12	2	0.857142857	0.142857143
3	4388	10	20	4	0	27	2	0	0	0	1	0	0	1	9000	4611.56	1	2	0.333333333	0.666666667
4	3545	12	22	4	0	35	2	0	0	0	0	0	0	1	6000	3454.02	2	2	0.5	0.5
3	3488	12	20	4	0	23	1	1	0	0	0	0	0	3	15407	8611.43	12	1	0.923076923	0.076923077
3	1500	12	20	3	0	22	2	0	0	1	0	0	0	3	5500	2473.27	14	2	0.875	0.125
5	2901	12	22	4	0	27	1	1	0	0	1	0	0	1	9000	6098.62	1	1	0.5	0.5
4	4690	12	22	3	0	33	1	1	1	0	0	0	0	4	14598	2310.15	7	3	0.7	0.3
4	635	12	22	1	0	23	1	0	0	0	0	0	0	6	4568	1865.26	23	2	0.92	0.08
3	2000	12	22	3	0	22	1	0	0	1	0	0	0	1	2000	1410.43	3	1	0.75	0.25
3	2000	6	20	4	0	24	2	1	0	0	1	0	0	5	23760	10580.37	15	2	0.882352941	0.117647059
3	11968	12	20	4	0	28	1	1	0	0	1	0	0	10	58220	20856.35	41	2	0.953488372	0.046511628
3	1600	12	20	1	0	25	2	0	0	0	1	0	0	1	1500	1008.68	1	1	0.5	0.5
3	2300	10	20	4	0	25	2	0	0	0	1	0	0	1	7500	5179.33	1	3	0.25	0.75
4	2000	12	22	4	0	28	1	1	0	0	1	0	0	5	14500	5229.72	22	4	0.846153846	0.153846154
3	3367	6	20	4	0	29	1	1	1	1	0	1	0	11	46016	10713.97	45	2	0.957446809	0.042553191
4	2342	12	22	3	0	29	1	0	0	0	1	0	0	1	6000	3657.86	3	2	0.6	0.4
3	2724	6	20	3	0	30	2	0	0	0	1	0	0	2	8214	2775.81	6	1	0.857142857	0.142857143
3	3434	6	20	3	0	42	1	1	0	0	0	0	0	6	23222	7765.82	34	1	0.971428571	0.028571429
4	3352	12	22	3	0	33	2	1	0	1	0	0	0	2	8000	4647.69	12	1	0.923076923	0.076923077
3	4737	10	20	3	0	22	2	1	0	0	0	0	0	3	5848	3763.08	16	1	0.941176471	0.058823529
3	4707	12	20	3	0	31	1	1	0	0	1	0	0	4	25355	13293.28	17	1	0.944444444	0.055555556
4	2195	12	22	4	0	42	2	1	0	0	0	0	0	2	5622	3804.93	7	1	0.875	0.125
3	5900	12	18	3	0	29	1	0	0	0	0	0	0	5	16958	2151.62	20	2	0.909090909	0.090909091
3	4717	6	20	3	0	38	1	0	0	0	0	0	0	1	3000	2283.25	2	1	0.666666667	0.333333333
3	2186	12	20	4	0	29	1	0	0	0	1	0	0	3	11500	6513.19	8	1	0.888888889	0.111111111
2	3602	6	18	3	0	31	1	1	1	1	1	1	0	33	138860	20354.12	152	1	0.993464052	0.006535948
4	3149	12	22	4	0	32	1	0	0	0	0	0	0	4	17477	7850.49	25	2	0.925925926	0.074074074
4	2062	12	22	4	0	39	1	0	0	0	0	0	0	4	14620	6337.15	17	3	0.85	0.15
3	7453	6	18	3	0	44	1	1	1	1	0	0	0	5	28165	10547.47	17	1	0.944444444	0.055555556
4	3500	12	22	3	0	31	2	1	0	0	0	0	0	2	4329	2277.2	7	1	0.875	0.125
3	5533	6	20	4	0	27	1	1	0	0	1	0	0	4	16999	5966.97	17	2	0.894736842	0.105263158
1	8765	12	20	4	0	25	2	1	0	0	1	0	0	2	8000	2774.21	7	6	0.538461538	0.461538462
5	2000	12	22	4	0	35	1	1	1	0	0	1	0	11	52301	18895.72	24	11	0.685714286	0.314285714
4	5863	12	22	3	0	31	2	1	0	0	1	0	0	2	10159	2636.25	2	7	0.222222222	0.777777778
4	5161	11	20	4	0	25	1	1	0	0	1	0	0	3	11367	4938.85	15	1	0.9375	0.0625
3	4246	12	20	4	0	23	2	0	0	0	0	0	0	3	8227	5753.95	10	1	0.909090909	0.090909091
3	8078	12	20	3	0	39	1	1	0	0	0	0	0	4	17235	2422.26	14	10	0.583333333	0.416666667
3	13000	12	22	3	0	27	1	1	0	0	1	0	0	7	25302	9054.73	30	3	0.909090909	0.090909091
2	2027	12	18	4	0	23	2	1	0	0	1	0	0	5	24447	12268.8	15	4	0.789473684	0.210526316
3	5000	6	20	3	0	29	1	1	1	0	0	0	0	3	28695	5377.79	11	7	0.611111111	0.388888889
2	1500	6	18	1	0	36	1	0	0	0	1	0	0	8	17668	8724.63	27	1	0.964285714	0.035714286
3	3922	12	20	3	0	45	2	1	1	1	0	0	0	16	70781	16077.67	76	1	0.987012987	0.012987013
3	3650	6	20	3	0	39	1	1	0	0	0	0	0	1	5000	3452.86	3	1	0.75	0.25
4	3000	12	22	4	0	24	1	0	0	0	1	0	0	3	8000	5228.27	9	2	0.818181818	0.181818182
3	4356	6	20	4	0	21	2	1	0	0	0	0	0	2	6720	4143.04	2	2	0.5	0.5
4	2600	12	22	4	0	24	1	1	0	0	0	0	0	6	21296	13880.3	20	3	0.869565217	0.130434783
4	6028	12	22	4	0	23	2	0	0	0	1	0	0	2	5739	1471.75	12	2	0.857142857	0.142857143
3	5761	12	20	4	0	32	2	0	0	0	1	0	0	5	17574	5238.87	29	2	0.935483871	0.064516129
4	4600	12	22	1	0	31	1	0	0	0	1	0	0	4	16000	15431.25	6	1	0.857142857	0.142857143
4	3000	12	22	3	0	28	1	1	1	0	1	0	0	6	20600	6445.07	24	2	0.923076923	0.076923077
4	2000	12	22	4	0	22	1	0	0	0	0	0	0	3	3500	2480.69	6	2	0.75	0.25
4	4219	6	20	4	0	27	1	1	0	0	1	0	0	2	13253	5280.08	8	3	0.727272727	0.272727273
3	4800	6	20	3	0	22	1	1	0	1	1	0	0	3	14700	6605.92	15	3	0.833333333	0.166666667
4	2690	12	22	4	0	34	1	1	0	0	0	0	0	2	5200	2809.31	10	1	0.909090909	0.090909091
4	3000	12	22	4	0	27	1	1	0	0	0	0	0	6	16429	7499.52	16	2	0.888888889	0.111111111
3	3200	12	20	4	0	23	2	1	0	1	0	0	0	6	16000	6294.82	35	2	0.945945946	0.054054054
4	7700	12	22	4	0	30	1	1	0	0	1	0	0	10	39770	2769.35	47	5	0.903846154	0.096153846
3	4238	12	20	4	0	25	2	1	0	0	0	0	0	4	12297	5261.85	20	4	0.833333333	0.166666667
3	3884	12	22	4	0	23	1	0	0	0	0	0	0	2	10000	5315.05	9	2	0.818181818	0.181818182
3	2000	6	20	1	0	28	1	0	0	0	0	0	0	3	1514	788.63	6	2	0.75	0.25
3	8700	12	20	4	0	24	2	1	0	0	1	1	0	4	15461	2821.6	28	2	0.933333333	0.066666667
3	2409	10	20	3	0	28	1	0	0	0	1	0	0	1	7500	5090.67	2	2	0.5	0.5
2	4000	8	18	3	0	27	2	1	0	0	1	0	0	6	19000	14909.12	7	2	0.777777778	0.222222222
3	3127	12	20	4	0	30	1	1	0	0	0	0	0	6	20615	7927.27	27	2	0.931034483	0.068965517
3	11000	12	20	3	0	26	2	1	0	0	0	0	0	6	24628	5863.03	41	1	0.976190476	0.023809524
3	3073	6	20	3	0	52	2	0	0	0	1	0	0	1	6500	3426.94	5	1	0.833333333	0.166666667
4	2100	12	22	4	0	27	1	0	0	0	0	0	0	2	7527	4336.62	9	1	0.9	0.1
4	1000	12	22	3	0	34	1	1	1	1	1	0	0	12	51299	7873.02	57	16	0.780821918	0.219178082
3	2579	6	20	4	0	46	2	1	0	0	0	0	0	5	22921	9466.95	18	2	0.9	0.1
3	5700	6	20	4	0	30	2	1	0	0	1	0	0	5	17900	5759.7	16	2	0.888888889	0.111111111
3	2092	6	20	4	0	30	1	0	0	0	1	0	0	5	21568	13604.06	14	2	0.875	0.125
4	2738	12	22	4	0	29	1	1	1	1	0	0	0	23	97061	15261.77	127	1	0.9921875	0.0078125
3	900	6	20	1	0	41	1	0	0	0	0	0	0	4	11427	7878.83	11	2	0.846153846	0.153846154
4	685	12	22	1	0	34	2	0	0	0	0	0	0	4	8316	5514.13	10	3	0.769230769	0.230769231
3	2492	12	20	3	0	27	1	1	0	0	1	0	0	4	26000	23296.2	4	1	0.8	0.2
3	3493	12	22	4	0	36	1	1	0	0	0	0	0	3	13079	9972.59	11	2	0.846153846	0.153846154
4	3043	12	22	4	0	42	2	1	0	0	0	0	0	3	8653	3956.94	18	1	0.947368421	0.052631579
3	2000	6	20	4	0	23	1	0	0	0	1	0	0	3	7500	3680.29	6	1	0.857142857	0.142857143
3	2000	12	22	4	0	31	1	1	1	0	1	0	0	3	12220	5418.87	16	1	0.941176471	0.058823529
3	2300	7	20	4	0	28	2	1	0	0	1	0	0	11	33728	8642.91	55	1	0.982142857	0.017857143
5	4885	12	22	3	0	36	1	1	0	0	0	0	0	5	19111	3115.28	27	2	0.931034483	0.068965517
4	4000	12	22	3	0	37	1	1	0	0	0	0	0	4	16838	4954.51	28	5	0.848484848	0.151515152
4	4945	12	22	3	0	45	2	1	0	0	0	0	0	1	4500	1555.08	7	1	0.875	0.125
4	2099	12	22	4	0	43	1	0	0	0	1	0	0	1	4200	2900.42	3	1	0.75	0.25
4	3980	12	22	3	0	27	1	0	0	0	0	0	0	2	6980	2019.7	8	1	0.888888889	0.111111111
3	2299	6	20	4	0	26	2	1	0	1	1	1	0	8	16163	8200.54	33	1	0.970588235	0.029411765
3	2298	6	20	4	0	36	2	1	0	0	0	0	0	3	9483	4701.71	15	4	0.789473684	0.210526316
4	4000	12	22	4	0	29	1	1	0	0	1	0	0	2	9342	4981.32	9	1	0.9	0.1
4	2843	12	22	4	0	26	1	0	0	0	0	0	0	5	11455	6156.3	20	6	0.769230769	0.230769231
3	4200	8	20	4	0	35	2	1	0	0	1	0	0	3	11700	6287.33	10	2	0.833333333	0.166666667
4	1150	12	22	1	0	27	1	0	0	0	1	0	0	9	17600	4949.22	66	1	0.985074627	0.014925373
3	3100	6	20	4	0	29	2	1	0	0	1	0	0	1	6700	3532.38	2	4	0.333333333	0.666666667
1	2048	6	16	4	0	37	1	1	0	0	1	0	0	6	28028	10802.43	24	1	0.96	0.04
4	3970	12	22	4	0	23	1	0	0	0	0	0	0	2	6000	1029.7	7	1	0.875	0.125
4	3993	12	22	3	0	24	1	0	1	0	0	0	0	5	22000	7436.31	29	10	0.743589744	0.256410256
4	1260	12	22	1	0	34	1	0	0	0	0	0	0	6	17503	6929.87	33	4	0.891891892	0.108108108
3	2186	12	20	4	0	36	1	1	0	1	0	0	0	15	67578	7901.82	73	21	0.776595745	0.223404255
4	10526	12	22	3	0	29	2	1	0	0	0	0	0	2	8143	1473.7	11	4	0.733333333	0.266666667
3	4549	12	20	3	0	39	2	0	0	0	0	0	0	2	6280	3450.89	8	1	0.888888889	0.111111111
3	25000	12	20	3	0	34	1	1	1	1	0	0	0	6	48890	28763.33	31	2	0.939393939	0.060606061
4	2031	12	22	4	0	32	1	1	0	0	0	0	0	2	7168	4568.28	8	2	0.8	0.2
4	1010	12	22	1	0	20	1	0	0	0	0	0	0	2	3755	1189.24	6	2	0.75	0.25
3	3150	9	20	4	0	26	1	1	0	0	1	0	0	5	20500	10849.07	21	2	0.913043478	0.086956522
3	2156	12	20	3	0	22	1	0	0	1	0	0	0	1	4000	1844.12	4	1	0.8	0.2
3	3500	12	20	3	0	35	1	0	0	0	0	0	0	2	9062	2171.53	15	2	0.882352941	0.117647059
3	2500	6	20	4	0	33	2	1	0	0	0	0	0	8	26284	7398.91	39	3	0.928571429	0.071428571
3	1010	6	20	1	0	23	1	0	0	0	0	0	0	2	6000	4789.98	5	1	0.833333333	0.166666667
3	4581	12	20	3	0	31	1	1	0	0	0	0	0	4	14084	8406.57	16	1	0.941176471	0.058823529
5	3895	12	22	3	0	32	2	1	0	0	0	0	0	7	41249	15755.34	17	7	0.708333333	0.291666667
3	2953	6	18	3	0	39	2	0	0	0	0	0	0	2	8831	3246.66	3	6	0.333333333	0.666666667
5	3661	12	22	4	0	32	1	0	0	1	0	0	0	2	7047	3338.71	7	1	0.875	0.125
3	3998	6	20	3	0	31	1	1	0	0	0	0	0	4	20666	12001.72	16	1	0.941176471	0.058823529
4	594	12	22	1	0	33	2	0	0	0	0	0	0	1	1000	505.29	2	1	0.666666667	0.333333333
3	4108	6	20	3	0	37	1	1	0	0	0	0	0	4	11970	3392.09	12	1	0.923076923	0.076923077
4	2541	12	22	1	0	31	1	0	0	0	1	0	0	2	4646	2158.99	5	1	0.833333333	0.166666667
4	374	12	22	1	0	21	2	0	0	0	0	0	0	4	2823	1855.9	7	1	0.875	0.125
3	3529	12	20	3	0	30	2	0	0	0	0	0	0	9	45427	21156.56	46	2	0.958333333	0.041666667
4	3806	12	22	4	0	22	1	0	0	0	0	0	0	2	3160	2193.98	7	2	0.777777778	0.222222222
3	4957	6	20	3	0	47	1	0	0	0	0	0	0	2	8837	5043.28	3	5	0.375	0.625
3	8366	6	18	3	0	36	2	1	0	0	0	0	0	1	3000	0	4	3	0.571428571	0.428571429
3	2343	12	22	4	0	37	1	0	0	0	0	0	0	2	8000	3856.57	6	4	0.6	0.4
4	6112	12	22	3	0	30	1	1	0	0	1	0	0	5	18985	6132.92	22	1	0.956521739	0.043478261
4	538	12	22	1	0	27	2	0	0	0	1	0	0	6	10495	4501.73	23	8	0.741935484	0.258064516
4	3095	12	22	4	0	26	2	0	0	0	0	0	0	1	3500	1904.81	5	1	0.833333333	0.166666667
3	2489	6	20	3	0	32	2	0	0	0	0	0	0	1	3000	510.42	3	2	0.6	0.4
4	4000	12	22	4	0	33	1	0	0	0	0	0	0	4	17550	7999.93	13	3	0.8125	0.1875
5	2000	12	22	3	0	24	1	1	0	0	0	0	0	10	23400	5928.86	51	11	0.822580645	0.177419355
3	2128	6	20	3	0	42	2	0	0	0	0	0	0	1	4500	2372.5	4	2	0.666666667	0.333333333
3	5000	12	20	4	0	24	2	0	0	0	0	0	0	1	2000	1359.71	3	1	0.75	0.25
3	9000	10	20	4	0	25	2	0	0	0	1	0	0	1	9000	5444.35	4	1	0.8	0.2
3	2002	12	18	4	0	28	2	0	0	0	1	0	0	3	13365	7997.85	9	2	0.818181818	0.181818182
3	690	12	20	1	0	26	1	0	0	0	1	0	0	2	8985	7809.65	6	2	0.75	0.25
5	3448	12	22	3	0	24	1	0	0	0	0	0	0	2	4000	2552.01	13	1	0.928571429	0.071428571
3	2798	6	20	4	0	29	1	0	0	0	1	0	0	3	13845	7701.08	11	1	0.916666667	0.083333333
3	3207	12	20	4	0	29	1	1	0	0	1	0	0	8	23764	6292.52	45	7	0.865384615	0.134615385
3	9383	6	20	3	0	34	1	1	1	1	1	0	0	11	56003	1864.11	33	3	0.916666667	0.083333333
3	6000	9	20	3	0	28	2	1	0	1	1	1	0	5	16839	3963.99	9	15	0.375	0.625
2	5615	11	16	3	0	23	2	1	0	0	0	0	0	4	12000	3553.41	20	6	0.769230769	0.230769231
5	3200	12	22	3	0	26	1	1	0	0	0	0	0	3	12526	3542.18	5	1	0.833333333	0.166666667
2	21000	12	18	3	0	31	2	1	0	0	0	0	0	7	43036	8718.86	29	1	0.966666667	0.033333333
4	2465	12	22	1	0	34	2	0	0	0	1	0	0	11	31956	12234.74	26	10	0.722222222	0.277777778
3	3000	12	22	3	0	25	1	1	0	1	0	0	0	1	4000	0	3	4	0.428571429	0.571428571
4	1000	12	22	1	0	21	1	0	0	0	0	0	0	2	1079	465.28	12	2	0.857142857	0.142857143
4	2495	12	22	3	0	26	1	0	0	0	0	0	0	1	5000	3505.39	3	1	0.75	0.25
3	522	6	20	1	0	22	2	1	0	0	1	0	0	4	2883	1422.79	14	5	0.736842105	0.263157895
3	253	6	20	1	0	21	1	0	0	0	0	0	0	3	2124	1496.73	6	1	0.857142857	0.142857143
4	2004	12	22	4	0	44	1	1	0	0	0	0	0	4	13500	5995.75	12	2	0.857142857	0.142857143
4	3269	12	22	3	0	25	2	1	0	0	1	0	0	3	14395	4731.42	16	6	0.727272727	0.272727273
2	40000	6	18	2	0	32	1	1	1	1	0	0	1	9	312359	3437.71	44	2	0.956521739	0.043478261
4	2579	12	22	3	0	44	1	1	0	0	0	0	0	2	9733	5420.88	8	1	0.888888889	0.111111111
3	3711	12	22	4	0	35	2	0	0	0	0	0	0	1	6000	2788.09	4	1	0.8	0.2
2	4458	12	18	1	0	29	1	0	0	0	1	0	0	2	12100	10341.2	10	1	0.909090909	0.090909091
3	2164	6	20	3	0	24	1	1	0	1	0	0	0	12	63159	25261.46	63	1	0.984375	0.015625
4	5609	12	22	4	0	41	1	1	0	0	0	0	0	7	13238	1490.56	67	3	0.957142857	0.042857143
3	5300	6	20	4	0	27	2	1	0	0	1	0	0	7	25044	5069.56	41	6	0.872340426	0.127659574
1	5446	12	16	3	0	25	2	1	0	0	1	0	0	4	12872	7053.8	24	1	0.96	0.04
3	1052	6	20	3	0	26	2	1	0	0	0	1	0	6	13394	6948.43	15	6	0.714285714	0.285714286
4	4058	12	22	4	0	44	1	1	0	0	0	0	0	2	10747	2941.99	8	1	0.888888889	0.111111111
4	2000	12	22	3	0	32	1	1	0	0	0	0	0	1	5500	1968.09	3	5	0.375	0.625
3	5420	12	20	4	0	28	2	0	0	0	0	0	0	3	10399	3549.97	17	6	0.739130435	0.260869565
3	8109	12	18	4	0	30	1	1	0	1	1	0	0	12	65295	15890.96	97	1	0.989795918	0.010204082
3	2358	12	20	4	0	29	2	1	1	1	1	0	0	8	38959	17678.11	21	11	0.65625	0.34375
4	4158	12	22	3	0	26	2	0	0	0	1	0	0	1	8750	4591.76	3	3	0.5	0.5
3	2029	6	20	4	0	31	1	1	0	0	1	1	0	13	47146	10070.04	60	1	0.983606557	0.016393443
5	4097	12	22	4	0	29	1	1	0	0	0	0	0	3	8471	1902.8	10	2	0.833333333	0.166666667
3	3000	12	20	4	0	27	1	1	0	0	1	0	0	4	11150	6954.92	11	1	0.916666667	0.083333333
4	3260	12	22	3	0	27	1	1	0	0	0	0	0	5	20907	5016.76	25	10	0.714285714	0.285714286
4	2630	12	22	3	0	28	1	1	0	0	1	0	0	6	18308	6369.55	41	2	0.953488372	0.046511628
6	3264	12	22	3	0	32	1	1	0	0	1	0	0	2	9159	2182.55	12	2	0.857142857	0.142857143
4	1498	12	22	1	0	25	1	0	0	0	0	0	0	3	2484	616.68	8	1	0.888888889	0.111111111
4	1149	12	22	1	0	24	1	0	0	0	1	0	0	2	4981	2850.21	4	1	0.8	0.2
4	2472	12	22	4	0	25	1	1	0	0	1	0	0	5	26776	12523.67	20	2	0.909090909	0.090909091
3	3348	6	20	3	0	25	1	1	0	0	0	1	0	6	23154	9441.02	29	1	0.966666667	0.033333333
3	2853	6	20	4	0	27	1	1	0	0	0	0	0	5	17184	8846.01	26	2	0.928571429	0.071428571
3	1100	6	20	1	0	34	1	0	0	0	0	0	0	7	17168	7921.94	29	3	0.90625	0.09375
3	3173	12	20	4	0	31	1	1	0	1	0	0	0	4	14449	5826.13	19	7	0.730769231	0.269230769
3	3400	6	20	3	0	29	1	1	0	0	0	0	0	6	23423	8054.41	41	2	0.953488372	0.046511628
4	2143	12	22	4	0	36	2	0	0	0	0	0	0	6	18945	8556.9	37	1	0.973684211	0.026315789
3	7251	6	20	3	0	35	1	1	1	0	0	0	0	7	38351	10022.63	56	5	0.918032787	0.081967213
3	5086	12	20	4	0	29	1	1	0	0	1	0	0	4	14673	5913.25	11	9	0.55	0.45
3	5053	6	20	3	0	29	1	1	1	1	1	0	1	4	20800	3907.99	18	5	0.782608696	0.217391304
3	5662	6	20	4	0	33	1	1	0	0	0	0	0	6	21304	8337.06	35	1	0.972222222	0.027777778
6	2760	12	22	4	0	27	1	1	0	0	0	0	0	2	4849	1739.84	7	3	0.7	0.3
4	4570	12	22	4	0	27	1	1	1	0	0	0	0	16	53453	13068.17	82	1	0.987951807	0.012048193
3	3208	6	20	3	0	42	2	0	0	0	1	0	0	1	6500	3292.46	2	1	0.666666667	0.333333333
4	1191	12	22	1	0	29	1	0	0	0	0	0	0	5	13641	7008.27	21	1	0.954545455	0.045454545
3	10000	6	20	3	0	34	1	1	0	0	1	0	0	3	12356	6782.79	10	1	0.909090909	0.090909091
5	550	6	20	1	0	27	1	0	0	0	0	0	0	7	16111	9646.93	18	4	0.818181818	0.181818182
4	1133	12	22	3	0	21	1	1	0	0	0	0	0	7	12298	6166.73	21	3	0.875	0.125
3	3400	12	20	4	0	31	1	1	0	0	1	0	0	4	12541	5574.1	19	4	0.826086957	0.173913043
4	2700	12	22	3	0	49	1	1	1	0	0	0	0	9	41969	10032.45	21	7	0.75	0.25
3	7200	6	20	4	0	29	1	1	0	0	1	0	0	2	9000	0	4	1	0.8	0.2
3	10309	12	18	3	0	25	1	0	0	0	1	0	0	11	40600	2954.46	52	1	0.981132075	0.018867925
3	15000	12	18	4	0	24	1	0	0	0	0	0	0	6	21118	6311.37	25	1	0.961538462	0.038461538
6	3200	6	20	3	0	32	1	1	0	1	1	0	0	3	13025	4105.65	9	5	0.642857143	0.357142857
4	4000	12	22	4	0	22	1	0	0	0	0	0	0	3	8022	4999.36	13	1	0.928571429	0.071428571
3	3000	12	22	4	0	32	1	1	0	0	0	0	0	2	6960	0	20	4	0.833333333	0.166666667
4	7600	12	22	4	0	22	2	1	0	0	0	0	0	2	11000	9968.27	3	1	0.75	0.25
4	3136	12	22	4	0	41	1	0	0	0	0	0	0	1	3000	1863.88	4	1	0.8	0.2
3	2300	12	22	3	0	31	1	1	1	0	1	1	0	4	20320	7816.24	11	3	0.785714286	0.214285714
4	2000	12	22	4	0	35	1	1	0	0	0	0	0	2	7900	4849.46	5	2	0.714285714	0.285714286
3	5200	12	20	4	0	27	1	1	0	0	0	0	0	10	25410	6020.07	54	1	0.981818182	0.018181818
3	2488	12	20	4	0	25	1	1	0	0	1	0	0	9	37390	15511.83	43	2	0.955555556	0.044444444
1	2037	6	20	3	0	24	2	0	0	0	1	0	0	2	10340	6462.77	4	3	0.571428571	0.428571429
4	4821	12	22	4	0	25	2	1	0	0	0	1	0	4	11057	7122.57	12	5	0.705882353	0.294117647
4	3258	12	22	4	0	25	1	1	0	0	0	0	0	7	12300	6741.94	26	1	0.962962963	0.037037037
4	2433	12	22	1	0	22	1	0	0	0	0	0	0	4	11000	6966.59	14	1	0.933333333	0.066666667
1	2094	6	16	1	0	22	2	0	0	0	1	1	0	3	9497	3245.33	8	1	0.888888889	0.111111111
3	3000	7	18	3	0	28	2	1	0	0	0	0	0	2	6500	1205.45	8	1	0.888888889	0.111111111
3	5433	12	20	3	0	30	1	1	0	0	1	0	0	5	13816	7067.34	28	2	0.933333333	0.066666667
3	2750	10	20	4	0	25	1	1	0	0	1	0	0	3	8500	5891.62	8	1	0.888888889	0.111111111
3	2338	12	20	4	0	25	2	1	0	0	0	0	0	3	10059	4761.33	15	2	0.882352941	0.117647059
4	2320	12	22	3	0	33	2	1	0	0	0	0	0	2	10500	5690.81	7	2	0.777777778	0.222222222
3	22000	12	20	3	0	31	1	1	0	0	1	0	0	4	17213	10634.65	19	1	0.95	0.05
3	4291	6	20	4	0	23	1	0	0	0	0	0	0	3	7039	4343	7	1	0.875	0.125
3	2000	6	20	4	0	28	1	1	0	0	1	1	0	3	9300	6587.16	5	2	0.714285714	0.285714286
3	1500	6	20	1	0	25	2	0	0	0	1	0	0	3	4590	2861.33	7	2	0.777777778	0.222222222
4	5915	12	22	3	0	23	2	1	0	0	0	0	0	1	3500	1585.19	5	2	0.714285714	0.285714286
3	10000	6	20	4	0	40	1	1	0	0	0	0	0	2	12375	3266.51	14	1	0.933333333	0.066666667
3	3863	12	20	4	0	42	2	0	0	0	0	0	0	2	6535	4636.28	3	2	0.6	0.4
3	3893	12	20	3	0	38	1	1	0	0	0	0	0	2	6838	4606.8	6	2	0.75	0.25
3	4200	12	20	4	0	27	1	1	0	0	1	0	0	5	23285	9713.02	27	2	0.931034483	0.068965517
3	3202	12	20	4	0	34	2	1	0	0	0	0	0	6	27038	18821.74	14	2	0.875	0.125
4	7000	12	22	3	0	23	2	1	0	0	0	0	0	3	11000	7304.47	10	2	0.833333333	0.166666667
3	1500	6	20	1	0	27	2	0	0	0	1	0	0	4	20538	9642.99	12	4	0.75	0.25
4	4847	12	22	4	0	29	1	1	0	0	0	0	0	3	11524	5152.72	13	4	0.764705882	0.235294118
4	2325	6	20	3	0	49	1	1	0	0	0	0	0	4	13300	4674.69	17	1	0.944444444	0.055555556
3	5342	6	20	3	0	37	2	1	0	0	0	0	0	1	6000	3657.86	2	3	0.4	0.6
3	5000	12	20	4	0	26	1	1	0	0	1	0	0	6	25348	10720.47	29	1	0.966666667	0.033333333
3	3076	12	20	3	0	35	1	1	0	0	1	0	0	2	9733	6423.54	5	1	0.833333333	0.166666667
5	4642	12	22	4	0	47	1	0	0	0	0	0	0	2	11894	1857.75	9	1	0.9	0.1
3	6570	12	20	1	0	25	2	0	0	0	1	0	0	1	2000	1029.87	5	1	0.833333333	0.166666667
4	4674	6	20	4	0	38	1	1	0	0	0	0	0	2	11695	5825.75	9	1	0.9	0.1
4	507	12	22	1	0	25	1	0	0	0	1	0	0	5	6875	2492.34	10	5	0.666666667	0.333333333
4	1713	12	22	1	0	31	1	0	0	0	1	0	0	1	5500	3786.48	3	1	0.75	0.25
4	2267	6	20	4	0	40	2	1	0	1	0	0	0	4	13712	6732.4	16	5	0.761904762	0.238095238
3	2000	6	20	4	0	24	1	1	0	0	1	0	0	7	30400	20611.74	26	4	0.866666667	0.133333333
4	2128	12	22	4	0	35	2	1	0	0	0	0	0	4	13625	4448.13	9	10	0.473684211	0.526315789
3	9170	6	20	1	0	34	1	0	0	0	0	0	0	2	5500	2929.3	5	2	0.714285714	0.285714286
3	45000	24	20	3	0	30	1	1	1	0	1	0	0	14	81386	33094.91	63	1	0.984375	0.015625
4	2349	12	22	4	0	29	1	1	0	0	0	0	0	4	15900	5064.88	27	1	0.964285714	0.035714286
4	3250	12	22	3	0	26	1	1	1	0	1	0	0	3	9542	3249.63	12	3	0.8	0.2
4	1404	12	22	1	0	26	1	0	0	0	1	0	0	2	6896	4695.68	5	1	0.833333333	0.166666667
5	2381	12	22	3	0	27	2	1	1	1	0	0	0	17	66237	9619.07	90	3	0.967741935	0.032258065
4	3119	12	22	3	0	29	1	1	0	1	0	0	0	11	80585	13881.02	55	4	0.93220339	0.06779661
4	5612	12	22	4	0	24	1	1	0	0	0	0	0	2	4924	1887.79	14	1	0.933333333	0.066666667
3	1186	12	20	1	0	33	2	0	0	0	1	0	0	3	11762	9113.07	14	1	0.933333333	0.066666667
4	2000	12	22	4	0	36	1	1	1	0	0	0	0	4	7600	1672.88	18	1	0.947368421	0.052631579
3	11297	6	18	2	0	28	1	1	1	1	1	0	0	7	51327	3635.34	22	4	0.846153846	0.153846154
3	10558	12	20	4	0	48	1	1	0	0	0	0	0	5	30463	7641.28	28	1	0.965517241	0.034482759
3	2200	6	20	4	0	38	1	1	0	0	0	1	0	10	38730	8284.36	34	1	0.971428571	0.028571429
4	3000	12	22	4	0	22	1	0	0	0	1	0	0	3	6666	1830.01	18	2	0.9	0.1
3	2200	12	20	4	0	28	2	0	0	0	1	0	0	2	10000	6725.2	5	1	0.833333333	0.166666667
3	3748	9	18	3	0	25	1	1	1	0	1	0	0	4	16039	2252.06	12	3	0.8	0.2
4	3000	12	22	3	0	22	1	0	0	1	0	0	0	1	2000	891.44	5	2	0.714285714	0.285714286
4	7780	12	22	3	0	28	2	1	0	0	1	0	0	1	8200	2220.49	8	1	0.888888889	0.111111111
5	7005	12	22	3	0	22	1	1	0	0	0	0	0	1	3300	1494.63	6	1	0.857142857	0.142857143
4	3000	12	22	4	0	30	1	0	0	0	0	0	0	1	1500	255.46	4	1	0.8	0.2
6	5000	6	20	3	0	40	2	1	0	1	0	0	0	4	14133	0	13	6	0.684210526	0.315789474
3	3992	12	20	4	0	27	2	1	0	0	0	0	0	14	72684	4749.65	59	2	0.967213115	0.032786885
3	2634	6	20	4	0	25	1	1	0	0	0	0	0	3	7832	1865.71	9	1	0.9	0.1
4	5516	6	20	4	0	28	1	0	0	0	1	0	0	2	4139	1983.88	10	1	0.909090909	0.090909091
2	5500	12	20	4	0	30	2	1	0	0	0	0	0	2	11000	4240.48	13	1	0.928571429	0.071428571
3	2024	12	20	4	0	35	2	1	0	0	0	0	0	6	19771	6884.94	24	1	0.96	0.04
3	5574	6	20	4	0	29	2	1	0	0	1	0	0	4	20557	4426	19	2	0.904761905	0.095238095
3	3043	12	20	4	0	26	1	1	0	0	1	0	0	6	19828	7472.44	37	1	0.973684211	0.026315789
3	2200	6	20	4	0	34	2	1	0	0	0	0	0	9	50211	23282.93	28	1	0.965517241	0.034482759
3	2059	11	20	3	0	24	1	1	0	0	1	0	0	6	20235	8941.03	19	22	0.463414634	0.536585366
4	2951	12	22	4	0	28	2	0	0	0	1	0	0	4	18180	4548.13	25	1	0.961538462	0.038461538
3	4000	6	20	4	0	37	2	1	0	0	0	0	0	5	20811	8299.31	24	4	0.857142857	0.142857143
4	5500	12	22	4	0	28	2	0	0	0	0	0	0	2	4831	3967.87	5	1	0.833333333	0.166666667
3	3000	12	20	4	0	29	1	1	0	0	1	0	0	5	12100	3292.63	25	10	0.714285714	0.285714286
4	3364	12	22	4	0	37	1	1	0	1	0	0	0	8	34340	4555.12	36	5	0.87804878	0.12195122
4	4930	12	22	3	0	27	1	1	0	0	0	0	0	3	10281	3570.18	16	3	0.842105263	0.157894737
3	4454	12	20	4	0	25	1	0	0	0	0	0	0	3	10146	4645.08	15	2	0.882352941	0.117647059
2	4761	10	18	4	0	24	2	1	0	0	0	0	0	4	18812	13238.63	14	1	0.933333333	0.066666667
3	779	6	20	1	0	25	2	0	0	0	0	0	0	4	10883	5320.26	13	1	0.928571429	0.071428571
3	4355	6	20	4	0	24	2	0	0	0	1	0	0	2	9256	2744.14	6	1	0.857142857	0.142857143
3	25000	24	20	3	0	37	1	1	1	0	0	0	0	9	30946	7588.89	62	11	0.849315068	0.150684932
4	7000	12	22	3	0	49	1	0	0	0	0	0	0	1	7000	0	8	4	0.666666667	0.333333333
3	3526	6	18	3	0	28	1	1	0	0	1	0	0	3	6220	2227.47	3	5	0.375	0.625
3	2241	12	20	4	0	27	2	1	0	0	0	0	0	5	20130	8358.17	25	3	0.892857143	0.107142857
3	3000	6	18	3	0	32	1	1	0	0	0	0	0	3	14412	4577.88	16	1	0.941176471	0.058823529
2	4000	12	18	1	0	32	2	0	0	0	1	0	0	4	7711	3508.17	15	1	0.9375	0.0625
4	1337	12	22	1	0	26	2	0	0	0	0	0	0	9	15869	9162.15	51	1	0.980769231	0.019230769
2	888	6	18	1	0	29	2	0	0	0	1	0	0	5	7884	4011.79	13	3	0.8125	0.1875
5	3545	12	22	4	0	30	1	1	0	0	1	0	0	1	7500	3324.74	5	2	0.714285714	0.285714286
4	2300	12	22	4	0	32	2	1	0	0	0	0	0	3	11182	5280.16	10	3	0.769230769	0.230769231
4	3084	12	22	4	0	30	2	1	0	0	1	0	0	4	12321	4915.49	19	4	0.826086957	0.173913043
4	2133	12	20	3	0	25	2	0	0	0	0	0	0	2	7200	5867.07	5	1	0.833333333	0.166666667
3	3207	12	20	3	0	24	1	1	0	0	1	0	0	3	16171	6639.45	13	1	0.928571429	0.071428571
4	2083	12	20	4	0	24	1	0	0	0	0	0	0	1	4500	2416.35	5	1	0.833333333	0.166666667
5	5740	12	22	3	0	25	1	1	0	0	1	0	0	1	3500	1260.22	7	1	0.875	0.125
3	4731	12	20	3	0	36	1	1	0	0	1	0	0	1	8500	2269.47	7	2	0.777777778	0.222222222
3	4893	6	18	4	0	31	1	1	0	0	0	0	0	2	7018	1352.69	8	1	0.888888889	0.111111111
4	2373	12	22	4	0	47	1	0	0	0	0	0	0	2	8612	5626.9	9	1	0.9	0.1
4	2283	12	22	3	0	32	1	1	0	0	1	0	0	2	14038	7217.43	9	1	0.9	0.1
3	4388	12	20	4	0	29	2	0	0	0	1	0	0	3	20000	9945.62	13	1	0.928571429	0.071428571
3	4626	12	18	4	0	26	2	0	0	0	1	0	0	6	21519	14754.87	12	3	0.8	0.2
2	813	6	18	1	0	24	2	0	0	0	1	0	0	3	4077	2786.17	9	1	0.9	0.1
4	10232	12	22	3	0	31	1	1	1	0	0	0	0	8	46287	15656.29	29	2	0.935483871	0.064516129
4	960	12	22	1	0	24	2	0	0	0	0	0	0	2	5216	3539.59	5	1	0.833333333	0.166666667
4	11706	12	20	3	0	29	1	1	1	1	1	0	0	11	50270	0	31	11	0.738095238	0.261904762
3	3022	6	20	4	0	32	2	0	0	0	1	0	0	2	8412	4477.68	11	1	0.916666667	0.083333333
4	4495	12	22	3	0	24	2	1	0	1	0	0	0	1	7000	2504.75	6	2	0.75	0.25
3	2744	12	22	3	0	26	1	1	0	0	0	0	0	2	5000	3255.9	5	2	0.714285714	0.285714286
3	2680	12	20	4	0	24	1	1	0	0	1	0	0	3	11700	5586.48	13	1	0.928571429	0.071428571
1	1184	6	20	1	0	29	2	0	0	0	1	0	0	8	12959	5815.78	26	1	0.962962963	0.037037037
4	6675	12	22	4	0	27	1	0	0	0	1	0	0	1	7500	3324.74	6	1	0.857142857	0.142857143
3	2980	12	20	4	0	32	2	1	0	0	1	0	0	1	9500	6519.97	3	1	0.75	0.25
2	3114	6	18	4	0	28	2	1	0	0	1	0	0	10	60567.61	16885.94	79	1	0.9875	0.0125
4	2200	12	22	4	0	28	2	0	0	0	1	0	0	1	7000	4751.28	3	1	0.75	0.25
3	25000	12	20	3	0	37	1	1	1	1	1	0	0	12	75712	34050.57	25	2	0.925925926	0.074074074
3	6084	12	20	3	0	28	1	0	0	0	1	0	0	6	22357	9915.75	29	1	0.966666667	0.033333333
4	1215	12	22	1	0	23	2	0	0	0	0	0	0	4	5915	2284.46	21	1	0.954545455	0.045454545
3	5279	11	20	3	0	26	2	1	0	0	1	0	0	14	65935	17948.2	56	16	0.777777778	0.222222222
5	5000	12	22	4	0	23	1	1	0	0	0	0	0	1	2000	175.14	10	1	0.909090909	0.090909091
3	3380	9	20	4	0	30	2	1	0	0	0	0	0	11	45834	5538.3	48	21	0.695652174	0.304347826
4	1532	12	22	1	0	23	1	1	0	0	1	0	0	5	12727	7867.73	15	1	0.9375	0.0625
5	3676	12	22	4	0	24	1	1	0	0	0	0	0	6	17626	3323.86	44	4	0.916666667	0.083333333
1	4578	12	16	4	0	25	2	1	0	0	1	0	0	5	28021	13684.09	22	1	0.956521739	0.043478261
3	17000	12	20	3	0	39	2	1	0	0	0	0	0	6	27527	7523.84	36	1	0.972972973	0.027027027
3	3068	6	20	4	0	35	1	1	1	0	1	0	0	3	13769	2859.81	16	1	0.941176471	0.058823529
3	3040	12	20	3	0	28	2	1	1	1	0	0	0	9	60206	9811.66	25	4	0.862068966	0.137931034
3	5746	11	18	3	0	27	1	1	0	0	0	0	0	3	10300	0	9	3	0.75	0.25
3	3985	11	20	4	0	23	2	1	0	0	1	0	0	9	39760	15129.75	35	4	0.897435897	0.102564103
3	2194	12	20	4	0	29	2	1	0	1	1	0	0	4	19343	8305.07	11	8	0.578947368	0.421052632
3	11489	12	20	4	0	39	1	1	0	0	0	0	0	4	28271	6710.45	32	1	0.96969697	0.03030303
4	883	12	22	1	0	27	2	0	0	0	0	0	0	1	2500	2117	1	1	0.5	0.5
4	3657	12	20	3	0	48	2	1	0	0	0	0	0	1	7500	3842.95	2	1	0.666666667	0.333333333
3	22000	12	20	3	0	31	1	1	0	0	1	0	0	5	21268	11248.24	26	2	0.928571429	0.071428571
3	4030	6	20	4	0	26	1	1	0	0	1	0	0	2	8457	2969.81	17	1	0.944444444	0.055555556
4	1046	12	22	1	0	25	2	0	0	0	0	0	0	5	6761	3153.84	21	1	0.954545455	0.045454545
4	1509	12	22	3	0	22	1	1	0	1	0	0	0	3	8557	2944.19	13	3	0.8125	0.1875
3	8070	6	16	2	0	25	1	1	1	0	0	0	1	3	24000	0	8	6	0.571428571	0.428571429
4	2000	12	22	3	0	45	1	1	0	0	0	0	0	3	11395	4899.15	11	3	0.785714286	0.214285714
3	3400	12	20	4	0	31	1	1	0	0	1	1	0	4	18300	7057.17	26	1	0.962962963	0.037037037
3	2373	10	20	4	0	37	1	1	0	0	0	0	0	7	37249	826.57	38	4	0.904761905	0.095238095
3	2829	10	20	4	0	31	1	1	0	0	1	1	0	9	32396	13170.28	58	1	0.983050847	0.016949153
3	5844	6	20	4	0	28	1	1	0	1	1	0	0	3	13786	3648.21	10	4	0.714285714	0.285714286
3	3000	12	20	4	0	46	1	1	0	0	0	1	0	8	30676	12921.31	50	2	0.961538462	0.038461538
4	4249	6	20	3	0	33	1	1	0	0	1	0	0	4	17106	7250.55	14	12	0.538461538	0.461538462
3	3800	6	20	4	0	28	1	1	0	0	1	0	0	4	21900	5677.99	11	4	0.733333333	0.266666667
3	3135	9	20	3	0	34	1	1	1	1	1	0	0	10	41104	8364.57	45	6	0.882352941	0.117647059
3	4508	12	20	3	0	25	1	1	0	0	1	0	0	7	24058	5991.85	38	1	0.974358974	0.025641026
6	1088	6	20	3	0	24	1	1	0	0	0	0	0	6	18909	10834.22	23	3	0.884615385	0.115384615
3	8000	12	20	3	0	31	1	1	0	0	1	0	0	4	20292	10297.59	19	3	0.863636364	0.136363636
5	2960	12	22	3	0	39	2	1	0	0	0	0	0	1	4200	1540.34	6	2	0.75	0.25
4	3000	12	22	3	0	46	1	1	0	0	0	0	0	1	4000	1431.34	7	1	0.875	0.125
3	2048	12	22	3	0	33	1	1	1	0	0	0	0	3	11970	6451.9	8	5	0.615384615	0.384615385
3	3210	6	20	4	0	31	1	1	0	0	1	0	0	19	57574	7289.22	99	3	0.970588235	0.029411765
4	3711	12	22	3	0	47	2	1	0	0	0	0	0	9	38816	14289.28	39	11	0.78	0.22
4	2900	12	22	4	0	27	1	1	0	0	0	0	0	6	19900	6024.16	33	1	0.970588235	0.029411765
4	2802	12	22	4	0	26	1	1	0	0	0	0	0	8	35800	13243.68	21	12	0.636363636	0.363636364
3	2351	6	20	4	0	27	2	0	0	0	0	0	0	1	5000	2648.36	5	1	0.833333333	0.166666667
3	4181	9	20	4	0	33	2	0	0	0	0	0	0	4	13143	6318.24	14	1	0.933333333	0.066666667
3	3941	6	20	4	0	27	1	0	0	0	1	1	0	3	11466	6558.25	14	2	0.875	0.125
4	500	12	22	1	0	27	2	0	0	0	0	0	0	6	5850	4644.81	4	1	0.8	0.2
3	3045	12	20	4	0	26	2	1	0	0	1	0	0	4	18500	9954.11	13	3	0.8125	0.1875
1	11637	12	18	4	0	31	1	1	0	0	1	0	0	6	27872	14707.14	22	2	0.916666667	0.083333333
3	3000	6	20	4	0	26	1	1	0	0	1	0	0	7	24077	12257.37	27	1	0.964285714	0.035714286
3	687	6	20	1	0	36	2	0	0	0	0	0	0	3	12882	10412.67	3	1	0.75	0.25
3	10533	6	20	4	0	32	2	1	0	0	0	0	0	4	21884	2466.32	21	1	0.954545455	0.045454545
3	3959	12	20	4	0	31	2	0	0	0	1	0	0	1	5000	4240.48	1	1	0.5	0.5
3	3719	12	20	3	0	36	2	1	1	0	0	0	0	3	9700	5044.58	13	2	0.866666667	0.133333333
4	2097	12	22	3	0	24	2	0	0	0	1	0	0	1	6500	4502.53	3	1	0.75	0.25
4	5000	12	20	3	0	24	1	1	0	0	1	0	0	1	5000	2156.1	4	3	0.571428571	0.428571429
2	20000	12	18	3	0	33	2	1	0	0	0	0	0	6	35716	16152.56	25	2	0.925925926	0.074074074
4	1650	12	22	1	0	27	1	0	0	0	0	0	0	3	2500	1594.85	5	1	0.833333333	0.166666667
3	2500	7	20	4	0	23	2	1	0	0	0	0	0	2	4250	2150.25	11	1	0.916666667	0.083333333
2	1436	12	18	1	0	23	2	0	0	0	1	0	0	7	13726	6563.44	28	2	0.933333333	0.066666667
3	3000	6	20	4	0	23	1	0	0	0	1	0	0	2	4000	1520.54	7	2	0.777777778	0.222222222
3	4310	12	20	4	0	30	2	1	0	1	0	0	0	6	17496	9663.69	30	2	0.9375	0.0625
3	2175	6	20	3	0	45	1	0	0	0	0	1	0	4	13535	3824.55	24	1	0.96	0.04
3	5475	6	20	3	0	28	1	1	1	1	0	0	0	32	151085	13314.35	180	2	0.989010989	0.010989011
3	9000	6	20	4	0	27	2	0	0	0	1	0	0	1	7000	4250.99	4	1	0.8	0.2
3	3895	8	20	4	0	28	1	0	0	0	1	0	0	3	10643	1604.35	29	1	0.966666667	0.033333333
3	3182	9	18	3	0	30	2	1	1	0	0	0	0	3	18738	6961.21	12	4	0.75	0.25
3	2192	9	20	4	0	29	1	1	0	0	1	0	0	9	23676	6307.65	41	3	0.931818182	0.068181818
3	8000	12	20	3	0	30	1	1	1	1	0	0	0	1	8000	0	5	1	0.833333333	0.166666667
4	570	12	22	1	0	32	1	0	0	0	0	0	0	4	4755	2434.07	15	2	0.882352941	0.117647059
4	773	12	22	1	0	37	2	0	0	0	0	0	0	5	7885	5326.13	17	1	0.944444444	0.055555556
3	2116	6	20	4	0	27	1	0	0	0	1	0	0	3	13159	4883.56	19	2	0.904761905	0.095238095
4	1402	12	22	1	0	20	2	0	0	0	0	0	0	6	8369	3597.67	28	4	0.875	0.125
4	30000	24	20	4	0	27	1	1	0	0	0	0	0	5	18400	7552.36	35	2	0.945945946	0.054054054
3	10000	12	20	3	0	27	1	1	0	0	1	1	0	4	14571	5996.09	16	4	0.8	0.2
4	3174	12	22	3	0	23	1	1	0	0	0	0	0	3	12346	6325.83	13	1	0.928571429	0.071428571
3	3173	12	20	4	0	29	2	0	0	0	1	0	0	2	9456	4526.27	11	1	0.916666667	0.083333333
4	4480	12	22	1	0	29	2	0	0	0	1	0	0	4	12654	5819.3	24	7	0.774193548	0.225806452
4	2000	12	22	4	0	27	2	1	0	0	0	0	0	3	11000	5890.79	10	3	0.769230769	0.230769231
3	2432	9	20	3	0	28	1	0	0	0	1	0	0	1	5000	2568.44	5	1	0.833333333	0.166666667
3	2131	6	20	1	0	27	2	0	0	0	0	0	0	8	6013	1955.07	43	1	0.977272727	0.022727273
2	215	3	18	1	0	23	2	1	0	0	0	0	0	1	4500	3465.23	1	2	0.333333333	0.666666667
4	3000	12	22	4	0	27	1	0	0	0	0	0	0	2	10900	3071.83	10	1	0.909090909	0.090909091
4	1000	12	22	1	0	22	1	0	0	0	0	0	0	1	2000	1022.32	2	1	0.666666667	0.333333333
4	526	12	22	1	0	20	1	0	0	0	0	0	0	3	2418	985.94	12	1	0.923076923	0.076923077
4	1000	12	22	3	0	23	1	1	0	1	0	0	0	2	5283	2981.19	6	2	0.75	0.25
4	2078	12	22	4	0	31	2	1	0	0	0	0	0	3	8154	3421.14	12	2	0.857142857	0.142857143
3	2286	6	20	4	0	33	2	1	0	1	1	0	0	4	14421	4713.09	23	1	0.958333333	0.041666667
5	6400	12	22	4	0	29	1	0	0	0	0	0	0	3	8759	7281.4	6	1	0.857142857	0.142857143
4	4383	12	22	3	0	45	1	1	0	0	0	0	0	4	20024	8454.85	25	1	0.961538462	0.038461538
5	4373	12	22	3	0	28	1	1	1	0	0	0	0	3	9621	2220.01	11	1	0.916666667	0.083333333
5	2284	12	22	4	0	33	1	1	0	0	0	0	0	5	25351	20096.76	8	2	0.8	0.2
4	1335	12	22	3	0	21	1	1	0	1	0	0	0	2	3953	2164.55	7	3	0.7	0.3
5	3500	12	20	4	0	29	1	1	0	0	0	1	0	9	38838	8075.37	61	4	0.938461538	0.061538462
4	4076	12	22	3	0	41	1	0	0	0	0	0	0	5	14726	5924.38	22	1	0.956521739	0.043478261
3	2100	12	22	4	0	24	2	1	0	1	0	0	0	3	8140	2937.95	20	2	0.909090909	0.090909091
4	1247	12	22	1	0	23	1	0	0	0	1	0	0	4	22841	17752.22	11	4	0.733333333	0.266666667
4	2500	12	22	4	0	23	1	1	0	0	0	0	0	4	10770	7188.85	13	1	0.928571429	0.071428571
2	1466	6	18	1	0	23	1	0	0	0	1	0	0	1	3000	1533.5	1	2	0.333333333	0.666666667
4	3603	12	22	1	0	25	2	0	0	0	0	0	0	2	5955	2496.79	4	2	0.666666667	0.333333333
4	10000	12	22	3	0	35	1	1	0	0	1	0	0	2	10119	2451.74	12	2	0.857142857	0.142857143
4	4000	12	22	4	0	27	1	1	1	1	0	0	0	11	51250	3000	24	21	0.533333333	0.466666667
3	2747	12	20	3	0	38	1	1	0	0	0	0	0	7	30888	6752.78	21	1	0.954545455	0.045454545
2	9500	12	16	4	0	25	1	1	0	1	1	0	0	6	27250	0	50	1	0.980392157	0.019607843
3	5000	8	18	3	0	23	1	1	0	0	1	0	0	3	13000	5000	8	1	0.888888889	0.111111111
3	3000	12	20	4	0	24	1	0	0	0	1	0	0	4	9700	6997.21	14	1	0.933333333	0.066666667
4	3200	12	22	4	0	26	2	0	0	0	0	0	0	1	4500	784.64	9	1	0.9	0.1
3	1869	6	20	1	0	29	2	0	0	0	0	0	0	3	10300	3930.21	19	1	0.95	0.05
3	2121	6	20	4	0	32	1	1	0	0	1	0	0	3	9800	6378.36	6	1	0.857142857	0.142857143
3	6440	6	18	2	0	26	1	1	1	0	0	0	0	1	4500	3059.31	2	2	0.5	0.5
1	5674	12	16	4	0	25	2	1	0	0	1	0	0	4	17959	12325.54	7	3	0.7	0.3
4	1158	6	20	3	0	24	1	1	0	1	0	0	0	3	5140	2842.29	11	3	0.785714286	0.214285714
4	2955	12	22	4	0	34	2	0	0	0	0	0	0	1	4500	1994.82	6	1	0.857142857	0.142857143
3	14500	12	20	4	0	32	2	1	1	0	0	0	0	14	66700	5426.89	69	5	0.932432432	0.067567568
3	2000	6	20	4	0	32	2	1	0	0	0	0	0	6	19769	9463.93	25	1	0.961538462	0.038461538
4	7659	12	22	1	0	27	1	0	0	0	0	0	0	1	1500	540.15	7	1	0.875	0.125
3	4896	6	20	3	0	38	1	1	0	0	0	0	0	3	12104	4104	11	1	0.916666667	0.083333333
3	4336	12	20	3	0	30	2	0	0	0	0	0	0	3	8455	5598	10	2	0.833333333	0.166666667
3	3000	12	22	3	0	29	2	1	0	1	0	0	0	1	3000	0	1	5	0.166666667	0.833333333
3	3876	12	20	3	0	27	1	1	0	0	0	0	0	8	38247	6371.88	35	8	0.813953488	0.186046512
5	2841	6	20	4	0	32	1	1	0	0	0	0	0	3	12045	4458.72	11	1	0.916666667	0.083333333
3	750	12	20	1	0	21	2	0	0	0	0	0	0	15	10390	7962.23	37	6	0.860465116	0.139534884
4	5736	12	22	3	0	29	2	1	0	0	0	0	0	2	4322	1263.68	11	1	0.916666667	0.083333333
4	4167	12	22	4	0	24	1	1	1	1	1	0	0	7	23757	5296.3	44	4	0.916666667	0.083333333
4	3000	12	22	4	0	42	1	0	0	0	1	0	0	1	9500	6458.3	2	1	0.666666667	0.333333333
3	2000	6	20	1	0	28	1	0	0	0	0	0	0	4	6519	3327.2	13	3	0.8125	0.1875
4	1050	12	22	1	0	23	2	0	0	0	0	0	0	7	11147	6437.87	21	2	0.913043478	0.086956522
3	1300	6	20	1	0	27	1	0	0	0	0	0	0	6	10150	3412.75	17	1	0.944444444	0.055555556
3	2320	6	20	4	0	24	2	0	0	0	1	0	0	1	7500	5179.33	3	1	0.75	0.25
4	3352	12	22	4	0	32	1	1	0	0	1	0	0	5	14748	4147.35	21	13	0.617647059	0.382352941
4	1269	12	22	3	0	22	1	1	0	1	0	0	0	5	8134	1830.58	31	11	0.738095238	0.261904762
5	2263	12	22	3	0	33	1	0	0	0	0	0	0	3	7147	2578.51	12	3	0.8	0.2
3	3000	9	20	3	0	26	1	1	0	0	1	1	0	7	25438	11398.55	32	3	0.914285714	0.085714286
4	2100	12	22	4	0	30	1	1	0	0	0	0	0	2	7262	4801.73	8	1	0.888888889	0.111111111
3	2637	12	20	4	0	29	1	1	0	0	1	0	0	1	8200	5662.71	3	1	0.75	0.25
4	3660	12	22	4	0	24	2	0	0	0	1	0	0	2	11166	4839.08	8	4	0.666666667	0.333333333
4	3094	12	22	3	0	41	1	0	0	0	0	0	0	4	19837	9801.04	15	2	0.882352941	0.117647059
4	4100	12	22	4	0	27	1	1	0	0	0	0	0	4	13400	8820.95	11	7	0.611111111	0.388888889
3	2231	12	20	4	0	26	2	1	0	0	0	0	0	9	20552	8268.19	53	7	0.883333333	0.116666667
3	1090	6	20	1	0	27	2	0	0	0	0	0	0	2	6864	4509.85	6	1	0.857142857	0.142857143
3	3155	12	20	3	0	26	2	1	0	0	1	0	0	3	20136	8345.4	9	11	0.45	0.55
4	2000	12	22	3	0	30	1	1	0	0	0	0	0	10	16780	3491.96	76	1	0.987012987	0.012987013
4	2150	12	22	3	0	27	2	0	0	0	1	0	0	2	9065	4349.83	6	2	0.75	0.25
3	3500	12	20	3	0	25	2	1	0	0	1	0	0	1	1500	0	9	3	0.75	0.25
3	2950	10	20	4	0	40	1	1	0	0	0	0	0	2	6000	1007.49	7	2	0.777777778	0.222222222
3	5727	12	20	4	0	25	2	1	0	0	0	0	0	3	15225	9321.15	6	2	0.75	0.25
5	2476	12	22	3	0	41	1	0	0	0	0	0	0	5	18353	9523.85	20	2	0.909090909	0.090909091
4	5546	12	22	3	0	29	2	1	1	0	0	0	0	9	45945	12453.73	46	23	0.666666667	0.333333333
4	2000	12	22	4	0	34	2	1	1	1	1	0	0	11	34280	9914.69	30	9	0.769230769	0.230769231
3	3367	6	20	3	0	33	2	1	0	0	0	0	0	3	18960	10234.18	11	4	0.733333333	0.266666667
4	2800	12	22	4	0	36	1	1	0	1	0	0	0	3	11700	3347.09	5	6	0.454545455	0.545454545
3	2396	12	20	3	0	38	1	1	0	0	0	0	0	3	13467	7103.94	7	6	0.538461538	0.461538462
3	3000	12	20	4	0	30	1	1	0	0	1	0	0	5	20639	7475.96	32	1	0.96969697	0.03030303
3	2910	12	20	4	0	29	1	0	0	0	1	0	0	7	26839	9589.69	34	1	0.971428571	0.028571429
2	1236	6	18	1	0	37	1	0	0	0	1	0	0	1	8000	6763.93	1	1	0.5	0.5
2	824	12	18	1	0	27	1	0	0	0	0	0	0	4	7866	5975.28	10	1	0.909090909	0.090909091
3	3137	6	20	4	0	26	2	1	0	0	1	0	0	4	19367	7862.41	15	5	0.75	0.25
3	3000	12	20	1	0	22	2	0	0	0	0	0	0	2	2000	761.1	7	2	0.777777778	0.222222222
1	3000	3	16	3	0	42	2	1	0	0	1	0	0	2	9547	2143.46	13	1	0.928571429	0.071428571
3	7218	12	22	3	0	47	1	1	0	0	0	0	0	2	9116	4781.73	11	1	0.916666667	0.083333333
3	3784	6	20	4	0	25	1	1	0	0	1	0	0	5	23459	7215.79	26	1	0.962962963	0.037037037
1	3405	12	16	1	0	28	1	0	0	0	1	0	0	3	11400	5468.88	8	1	0.888888889	0.111111111
3	13000	12	20	4	0	27	1	1	0	0	1	0	0	3	19249	16188.51	6	1	0.857142857	0.142857143
3	3928	12	22	3	0	27	2	1	0	0	0	0	0	3	13815	9383.07	8	2	0.8	0.2
4	2391	12	22	4	0	29	2	0	0	1	0	0	0	3	14028	7608.81	11	1	0.916666667	0.083333333
5	4177	12	22	4	0	23	2	1	0	0	0	0	0	10	29630	7636.1	44	25	0.637681159	0.362318841
5	3179	12	20	3	0	28	1	1	0	0	0	0	0	6	27602	13332.94	18	1	0.947368421	0.052631579
4	674	12	22	1	0	21	2	0	0	0	0	0	0	2	2017	1205.75	9	1	0.9	0.1
4	1200	12	22	1	0	30	2	0	0	0	0	0	0	3	12274	10366.96	5	1	0.833333333	0.166666667
5	4671	12	22	4	0	27	1	1	0	1	1	1	0	4	18396	9127.66	15	5	0.75	0.25
3	10500	12	20	3	0	27	1	1	0	0	0	0	0	5	26600	13592.51	18	8	0.692307692	0.307692308
4	18000	12	22	3	0	29	1	1	0	0	0	0	0	6	40561	11415.15	20	1	0.952380952	0.047619048
4	2988	12	22	3	0	46	1	1	0	0	0	0	0	4	14347	8671.97	16	1	0.941176471	0.058823529
5	2061	12	22	3	0	26	1	1	0	1	0	0	0	2	3605	1439.21	11	5	0.6875	0.3125
4	6000	12	20	3	0	32	1	1	1	1	1	0	0	13	53925	2838.83	75	4	0.949367089	0.050632911
3	2447	12	20	4	0	29	1	1	1	0	0	1	0	4	21476	14059.07	14	2	0.875	0.125
3	3211	9	20	4	0	25	2	0	0	0	1	0	0	1	6000	2788.09	3	2	0.6	0.4
4	2566	12	22	4	0	26	1	1	0	0	0	0	0	10	30235	13433.2	40	15	0.727272727	0.272727273
3	2510	12	22	3	0	32	1	0	0	0	1	0	0	2	9364	5490.21	9	1	0.9	0.1
4	4001	6	18	4	0	31	2	1	0	0	1	0	0	14	68318	7999	76	3	0.962025316	0.037974684
4	2600	6	20	3	0	28	1	0	0	0	1	0	0	3	16091	8324.8	10	3	0.769230769	0.230769231
3	3948	12	20	3	0	33	1	1	0	0	1	0	0	8	40442	14051.65	40	1	0.975609756	0.024390244
5	3371	12	22	3	0	23	1	1	0	0	0	0	0	3	11808	2629.18	7	2	0.777777778	0.222222222
4	130	6	24	4	0	33	1	1	0	0	0	0	0	1	3000	2283.25	2	1	0.666666667	0.333333333
3	3729	12	20	4	0	23	1	1	1	0	0	0	0	9	49740	14740.9	46	4	0.92	0.08
4	1656	12	22	3	0	23	2	1	0	1	0	0	0	2	5636	2343.97	9	4	0.692307692	0.307692308
5	2472	12	22	4	0	25	1	1	0	0	0	0	0	3	7123	2027.24	9	1	0.9	0.1
4	2000	12	22	4	0	23	1	1	0	0	0	0	0	1	3000	0	4	2	0.666666667	0.333333333
3	4164	12	22	3	0	36	1	1	0	0	0	0	0	1	3000	0	3	4	0.428571429	0.571428571
4	2730	12	22	3	0	35	1	1	0	0	1	0	0	4	15650	5769.51	10	8	0.555555556	0.444444444
3	3174	12	20	4	0	30	1	1	0	0	1	0	0	10	32842	10825.93	66	4	0.942857143	0.057142857
3	3800	12	20	3	0	32	2	1	0	0	1	0	0	11	50386	16189.37	83	1	0.988095238	0.011904762
4	4324	12	22	3	0	44	1	1	0	0	0	0	0	17	59241	10676.03	137	1	0.992753623	0.007246377
4	3700	12	22	1	0	29	1	0	0	0	0	0	0	5	9141	4177.81	17	1	0.944444444	0.055555556
4	2479	12	22	3	0	28	1	1	0	0	0	0	0	3	12190	9321.13	10	2	0.833333333	0.166666667
4	3822	12	22	3	0	23	1	1	0	0	0	0	0	3	16736	5677.84	20	2	0.909090909	0.090909091
6	3200	12	22	3	0	27	2	1	0	0	1	0	0	3	10600	4506.68	7	7	0.5	0.5
3	1185	12	20	3	0	22	1	0	0	1	0	0	0	7	18613	10314.73	34	1	0.971428571	0.028571429
3	3362	12	22	4	0	40	1	1	0	0	0	0	0	2	8094	3637.31	11	1	0.916666667	0.083333333
3	7577	12	20	3	0	25	2	1	0	0	1	0	0	1	7000	2422.9	4	4	0.5	0.5
3	3926	12	22	3	0	26	1	1	0	0	1	0	0	2	8272	4573.81	8	1	0.888888889	0.111111111
5	4000	12	22	3	0	23	2	1	0	0	0	0	0	2	5500	3000	5	1	0.833333333	0.166666667
3	3400	9	20	4	0	30	1	1	0	0	1	0	0	9	36100	18072.93	45	4	0.918367347	0.081632653
2	3196	6	18	4	0	27	2	1	0	0	1	0	0	3	12500	6503.9	12	2	0.857142857	0.142857143
4	5202	12	22	3	0	22	2	1	0	0	1	0	0	1	3500	1797.9	3	3	0.5	0.5
4	2300	12	22	4	0	32	1	1	0	0	1	0	0	2	6718	3693.88	6	3	0.666666667	0.333333333
3	6197	12	22	4	0	27	1	1	0	1	1	1	0	8	22078	5605.27	40	6	0.869565217	0.130434783
3	551	6	20	1	0	35	2	0	0	0	0	0	0	9	19123	10648.58	67	2	0.971014493	0.028985507
3	3351	12	20	4	0	32	2	0	0	0	0	0	0	3	10828	5148.09	12	1	0.923076923	0.076923077
3	2700	6	20	4	0	37	2	1	0	0	0	0	0	9	32900	8753.52	35	5	0.875	0.125
4	731	12	22	1	0	22	2	0	0	0	1	0	0	2	4476	1718.24	7	1	0.875	0.125
3	3300	10	20	4	0	34	1	0	0	0	1	0	0	4	22882	8199.23	23	1	0.958333333	0.041666667
4	2475	12	22	4	0	23	1	0	0	0	1	0	0	1	8000	5524.6	3	1	0.75	0.25
4	2410	12	22	3	0	37	1	1	0	0	0	0	1	2	7942	2532.25	9	1	0.9	0.1
4	4569	12	22	3	0	56	2	1	0	0	0	0	0	11	49889	13430.64	46	1	0.978723404	0.021276596
4	3000	12	22	3	0	42	1	1	0	0	0	0	0	3	8000	3581.67	8	5	0.615384615	0.384615385
2	1024	6	18	3	0	23	1	1	0	1	0	0	0	4	9195	2975.79	20	1	0.952380952	0.047619048
3	3135	12	22	4	0	23	2	0	0	0	0	1	0	9	24274	8603.84	29	14	0.674418605	0.325581395
3	2248	10	20	4	0	29	2	1	0	0	0	0	0	2	9440	6751.07	4	3	0.571428571	0.428571429
2	2106	6	18	4	0	52	1	1	0	0	0	0	0	8	46065	24144.43	19	1	0.95	0.05
3	4735	6	20	3	0	48	1	1	0	0	0	0	0	3	11419	3264.54	16	1	0.941176471	0.058823529
4	3873	12	22	3	0	25	1	1	0	0	0	0	0	2	8200	2126.7	12	2	0.857142857	0.142857143
3	13880	6	18	3	0	26	2	0	0	0	0	0	0	3	12878	4119.8	11	1	0.916666667	0.083333333
1	5000	12	16	4	0	26	1	1	0	0	1	0	0	5	17000	6190.94	37	1	0.973684211	0.026315789
4	3711	12	22	3	0	38	2	1	0	0	0	0	0	2	7240	1689.46	13	1	0.928571429	0.071428571
3	4100	7	20	4	0	35	1	1	0	0	1	0	0	4	19900	13936.97	14	1	0.933333333	0.066666667
3	2922	12	20	3	0	32	1	1	0	0	0	0	0	6	21428	9077.76	26	3	0.896551724	0.103448276
4	2031	12	22	4	0	23	1	1	0	0	0	0	0	1	3500	2468.27	3	1	0.75	0.25
2	3067	12	16	3	0	28	1	0	0	0	1	0	0	5	26693	16020.38	16	2	0.888888889	0.111111111
1	2070	6	16	1	0	27	1	0	0	0	1	0	0	1	6400	4329.86	1	1	0.5	0.5
4	3151	12	22	3	0	36	1	0	1	1	0	1	0	4	22076	8849.05	10	4	0.714285714	0.285714286
4	4509	12	22	3	0	44	1	1	0	0	0	0	0	15	82958	25702.92	72	2	0.972972973	0.027027027
4	5961	12	22	3	0	27	2	1	0	0	0	0	0	5	22565	9020.65	20	3	0.869565217	0.130434783
4	6103	12	22	1	0	37	2	0	0	0	0	0	0	1	1000	596.02	4	1	0.8	0.2
3	2585	6	20	4	0	28	1	1	0	0	1	0	0	3	13405	6414.68	12	1	0.923076923	0.076923077
3	2209	12	22	4	0	30	1	0	0	0	0	0	0	3	12000	5790.7	10	1	0.909090909	0.090909091
2	3378	12	18	4	0	22	2	0	0	0	1	0	0	3	10757	7621.18	10	4	0.714285714	0.285714286
4	500	12	22	1	0	28	2	1	0	0	1	0	0	1	3000	2036.28	1	3	0.25	0.75
2	177000	6	16	2	0	25	1	1	1	1	1	0	1	6	910702	112185.16	30	1	0.967741935	0.032258065
3	10000	12	20	4	0	25	2	1	0	0	0	0	0	1	6000	0	4	2	0.666666667	0.333333333
3	3180	6	20	4	0	37	1	0	0	0	0	0	0	2	14000	10755.8	5	1	0.833333333	0.166666667
4	3000	12	22	3	0	46	1	1	0	0	0	0	0	3	18500	11633.67	9	1	0.9	0.1
4	2695	12	22	4	0	30	1	1	0	0	1	0	0	3	15035	5304.11	11	5	0.6875	0.3125
4	3400	6	20	4	0	28	1	1	0	0	1	0	0	2	10961	4594.78	6	1	0.857142857	0.142857143
4	7462	12	20	3	0	37	1	1	0	0	0	0	0	1	3000	0	11	1	0.916666667	0.083333333
4	4869	12	22	4	0	41	1	1	0	0	0	1	0	4	20000	11625.9	14	2	0.875	0.125
4	2500	12	22	3	0	24	1	1	0	0	1	0	0	2	3100	2480.02	5	1	0.833333333	0.166666667
3	3220	10	20	4	0	32	2	1	0	0	1	0	0	5	17075	8279.33	21	6	0.777777778	0.222222222
3	5684	6	20	4	0	23	1	1	0	0	1	0	0	11	29627	2315.19	71	1	0.986111111	0.013888889
4	4000	6	20	4	0	26	1	1	0	0	0	0	0	2	8000	5000	1	5	0.166666667	0.833333333
1	1027	6	16	1	0	27	2	0	0	0	0	0	0	16	18286	5601.64	57	1	0.982758621	0.017241379
3	3500	12	20	4	0	30	1	1	0	0	0	0	0	7	28463	10491.32	43	4	0.914893617	0.085106383
3	2400	6	20	3	0	24	2	0	0	0	1	0	0	8	30750	10092.36	28	8	0.777777778	0.222222222
6	3500	12	24	3	0	24	1	1	0	0	0	0	0	1	3000	0	1	10	0.090909091	0.909090909
4	2418	12	22	3	0	31	1	1	0	0	0	0	0	3	13019	5582.12	14	2	0.875	0.125
4	4200	12	22	3	0	22	2	1	0	1	1	0	0	2	5000	2563.41	6	2	0.75	0.25
3	2782	9	20	4	0	28	1	1	0	0	1	0	0	3	10222	6217.05	9	1	0.9	0.1
3	5080	6	20	4	0	23	1	1	0	0	1	0	0	6	24177	3919.89	25	9	0.735294118	0.264705882
3	2000	6	20	1	0	21	1	0	0	0	0	0	0	1	3250	2186.38	1	1	0.5	0.5
3	3172	9	20	3	0	30	2	0	0	0	1	0	0	2	8452	5828.3	6	1	0.857142857	0.142857143
4	3331	12	22	3	0	22	2	1	0	0	0	0	0	1	1500	668.61	3	4	0.428571429	0.571428571
3	623	12	20	1	0	34	1	0	0	0	0	0	0	4	8932	6176.47	11	1	0.916666667	0.083333333
3	2924	10	18	3	0	26	2	1	0	0	0	0	0	6	24577	12576.33	26	3	0.896551724	0.103448276
4	2695	12	22	4	0	29	1	0	0	0	0	0	0	5	12286	5804.91	17	3	0.85	0.15
3	6000	6	20	4	0	29	1	1	1	1	1	1	0	15	142838	13949.82	80	1	0.987654321	0.012345679
3	4310	12	22	4	0	26	1	0	0	0	0	0	0	3	8651	4943.21	13	1	0.928571429	0.071428571
3	4000	6	20	3	0	39	2	1	0	0	1	0	0	2	14500	6715.8	5	2	0.714285714	0.285714286
4	2000	12	22	4	0	22	1	0	0	0	1	0	0	2	8517	4710.63	8	2	0.8	0.2
3	3073	6	18	3	0	28	1	1	0	0	1	0	0	1	9500	6427.16	1	1	0.5	0.5
3	10500	12	20	3	0	27	1	1	0	0	0	0	0	3	13881	6369.58	15	1	0.9375	0.0625
3	2218	6	20	3	0	31	2	1	0	0	0	0	0	3	14487	8281.76	13	1	0.928571429	0.071428571
6	1599	12	22	3	0	45	1	1	1	1	0	0	0	8	33405	5026.63	18	15	0.545454545	0.454545455
3	3000	6	20	4	0	26	2	1	1	1	1	0	0	13	35075	7675.37	66	2	0.970588235	0.029411765
4	754	12	22	1	0	27	2	0	0	0	0	0	0	4	8432	5045.04	6	1	0.857142857	0.142857143
3	7441	6	20	3	0	31	2	1	0	0	0	0	0	2	8500	1559.2	9	6	0.6	0.4
2	4594	6	18	3	0	26	1	1	0	0	1	0	0	4	14952	6406.03	18	1	0.947368421	0.052631579
3	4716	6	18	3	0	21	1	1	0	0	0	0	0	1	5500	2784.24	2	1	0.666666667	0.333333333
3	4500	6	18	3	0	25	1	1	0	0	0	0	0	3	7480	3521.96	6	1	0.857142857	0.142857143
4	2829	12	22	3	0	32	1	1	0	0	0	0	0	4	14401	7171.04	22	2	0.916666667	0.083333333
4	3169	12	22	4	0	26	2	1	0	0	0	0	0	7	15408	4930.99	41	2	0.953488372	0.046511628
4	3023	12	24	3	0	31	1	1	1	0	0	0	0	1	3000	1311.35	3	1	0.75	0.25
3	3116	6	20	4	0	31	1	0	1	0	0	0	0	3	15900	7383.94	14	1	0.933333333	0.066666667
3	7000	12	20	4	0	30	1	1	0	0	0	0	0	4	8828	0	35	1	0.972222222	0.027777778
3	6000	12	20	4	0	30	1	1	1	1	1	0	0	2	8000	4233.99	4	2	0.666666667	0.333333333
3	3654	6	20	3	0	40	1	1	0	0	0	0	0	7	38274	16346.35	33	2	0.942857143	0.057142857
3	2712	6	20	1	0	27	2	0	0	0	1	0	0	2	8531	5287.27	7	3	0.7	0.3
3	2166	6	20	3	0	44	2	0	0	0	0	0	0	1	7000	4834.01	3	1	0.75	0.25
3	3434	6	20	3	0	35	1	0	0	0	1	0	0	3	11397	3566.04	15	4	0.789473684	0.210526316
3	2588	9	20	4	0	35	2	0	0	0	0	0	0	6	21689	7911.94	34	2	0.944444444	0.055555556
4	717	12	22	1	0	22	1	0	0	0	0	0	0	3	4759	2282.54	14	1	0.933333333	0.066666667
3	2971	11	20	4	0	40	2	1	0	0	0	0	0	4	13197	7028.44	17	1	0.944444444	0.055555556
3	35600	6	16	2	0	30	1	1	1	1	0	0	1	8	105751	4305.86	37	2	0.948717949	0.051282051
3	4000	12	20	4	0	26	1	1	0	0	0	0	0	3	12207	6000	23	1	0.958333333	0.041666667
2	1353	6	18	1	0	30	1	0	0	0	0	0	0	3	8181	4146.69	5	1	0.833333333	0.166666667
4	3000	12	20	3	0	26	2	1	0	0	1	0	0	5	27751	10592.63	19	2	0.904761905	0.095238095
3	4774	12	20	4	0	27	1	0	0	0	0	0	0	5	17111	8725.68	30	1	0.967741935	0.032258065
4	2599	12	22	4	0	25	2	0	0	0	1	0	0	1	4200	2900.42	3	1	0.75	0.25
2	547	6	18	1	0	32	1	0	0	0	0	0	0	4	5094	2752.07	15	1	0.9375	0.0625
3	9500	9	20	3	0	26	1	1	0	0	1	0	0	8	16548	2453.59	49	7	0.875	0.125
3	683	6	20	1	0	27	1	0	0	0	0	0	0	6	5347	4116.31	15	1	0.9375	0.0625
4	2456	6	20	4	0	23	1	1	0	0	1	0	0	2	12000	9643.74	4	1	0.8	0.2
3	5784	6	20	3	0	30	2	1	0	0	0	0	0	2	15400	12446.1	3	2	0.6	0.4
4	652	12	22	1	0	20	2	0	0	0	0	0	0	3	3736	2097.8	11	1	0.916666667	0.083333333
4	3000	12	22	4	0	24	1	1	0	0	1	0	0	1	5000	3463.49	3	1	0.75	0.25
5	4831	12	22	4	0	32	1	1	0	0	0	1	0	7	46720	11052.96	45	1	0.97826087	0.02173913
3	2173	6	20	4	0	48	2	0	0	0	0	0	0	1	7000	4826.6	3	1	0.75	0.25
4	2093	6	20	4	0	30	1	1	0	0	1	0	0	5	17250	7906.66	27	1	0.964285714	0.035714286
3	3774	6	20	4	0	28	1	0	0	0	0	1	0	4	11974	2725.01	25	2	0.925925926	0.074074074
4	1000	12	22	1	0	26	2	0	0	0	0	0	0	5	16714	6242.98	15	2	0.882352941	0.117647059
4	2435	12	22	1	0	22	1	0	0	0	0	0	0	3	2263	1064.68	16	2	0.888888889	0.111111111
4	2751	12	22	3	0	25	1	0	0	0	0	0	0	2	7000	3248.68	12	1	0.923076923	0.076923077
4	3439	12	22	4	0	29	2	1	0	0	1	0	0	1	4200	2560.5	1	4	0.2	0.8
4	6000	12	22	3	0	26	1	1	0	0	0	0	0	1	3500	0	5	1	0.833333333	0.166666667
4	1832	12	22	1	0	27	1	0	0	0	0	0	0	2	2400	367.57	14	2	0.875	0.125
4	2100	12	22	4	0	36	1	1	1	0	0	0	0	10	32555	6586.2	44	5	0.897959184	0.102040816
3	2000	6	20	4	0	26	2	0	0	0	0	0	0	4	12075	6999.4	10	1	0.909090909	0.090909091
4	2342	12	22	3	0	39	1	1	0	0	0	0	0	1	6000	3657.86	4	1	0.8	0.2
5	2100	12	22	4	0	22	1	1	0	0	1	0	0	5	16831	8370.2	15	3	0.833333333	0.166666667
4	3707	12	22	1	0	21	2	0	0	0	0	0	0	3	8030	1197.19	9	5	0.642857143	0.357142857
4	2121	12	22	4	0	37	1	0	0	0	1	0	0	1	5000	2878.35	1	3	0.25	0.75
3	3691	6	20	3	0	23	1	1	0	1	0	1	0	7	16394	5136.21	33	6	0.846153846	0.153846154
5	2534	12	22	4	0	26	1	0	0	0	0	0	0	2	7468	2965.71	2	5	0.285714286	0.714285714
4	3588	12	22	3	0	42	1	1	0	0	0	0	0	2	6605	4935.84	2	1	0.666666667	0.333333333
3	5830	12	18	4	0	44	1	1	0	0	0	0	0	3	20428	11416.87	13	1	0.928571429	0.071428571
3	2121	12	20	4	0	27	2	1	0	0	1	0	0	2	10299	7378.98	6	2	0.75	0.25
6	2288	12	22	3	0	28	1	0	0	0	0	0	0	2	5119	2270.91	12	1	0.923076923	0.076923077
4	3500	12	22	4	0	24	1	1	1	1	1	0	0	20	88788	14914.01	133	5	0.963768116	0.036231884
4	3500	12	22	4	0	26	1	0	0	0	1	0	0	2	8147	4382.98	10	1	0.909090909	0.090909091
3	3177	6	20	4	0	36	1	0	0	0	0	0	0	2	8200	4522.98	10	1	0.909090909	0.090909091
4	3226	12	22	3	0	29	1	0	0	0	0	1	0	2	6000	2774.21	10	1	0.909090909	0.090909091
4	3862	12	22	4	0	29	1	1	0	0	0	0	0	4	11748	1637.66	25	2	0.925925926	0.074074074
3	3543	6	20	3	0	28	2	1	0	0	0	0	0	11	50061	18845.51	41	1	0.976190476	0.023809524
3	2190	12	20	4	0	24	1	1	0	0	1	0	0	6	9695	7362.82	11	2	0.846153846	0.153846154
3	3120	12	20	4	0	34	1	1	0	0	1	0	0	9	21550	7877.56	63	2	0.969230769	0.030769231
3	1017	6	20	3	0	20	1	1	0	1	0	0	0	3	8540	3182.9	15	5	0.75	0.25
3	4623	6	20	4	0	27	1	1	1	1	1	0	0	11	76671	13212.89	85	11	0.885416667	0.114583333
3	11000	12	20	4	0	26	1	1	0	0	1	0	0	11	59207	39263.53	22	1	0.956521739	0.043478261
4	3047	6	20	3	0	42	1	1	0	0	0	0	0	1	5000	3452.86	3	1	0.75	0.25
4	2383	12	22	3	0	25	2	0	0	0	0	0	0	1	4500	3117.14	3	1	0.75	0.25
4	4216	12	22	3	0	25	1	1	0	0	1	0	0	1	3000	0	10	2	0.833333333	0.166666667
4	7000	12	22	3	0	33	1	0	0	0	0	0	0	1	5000	3859.1	1	2	0.333333333	0.666666667
3	15000	12	20	3	0	23	1	1	1	1	1	0	0	7	32492	16437.8	29	1	0.966666667	0.033333333
4	3000	12	22	3	0	26	1	1	0	0	0	0	0	1	4000	2027.38	2	1	0.666666667	0.333333333
3	3123	12	20	4	0	34	1	1	0	0	1	0	0	3	12711	6376.82	11	3	0.785714286	0.214285714
3	4700	10	18	4	0	24	2	1	0	0	1	0	0	3	13400	6707.08	13	4	0.764705882	0.235294118
4	4566	12	22	4	0	39	2	1	0	0	0	0	0	1	6000	2033.29	3	1	0.75	0.25
4	970	12	22	1	0	26	2	0	0	0	0	0	0	1	2000	1029.87	5	1	0.833333333	0.166666667
2	1199	12	22	3	0	26	1	1	0	0	1	0	0	5	16450	9879.98	20	2	0.909090909	0.090909091
4	3000	12	22	4	0	33	1	0	0	0	0	0	0	1	4200	2961.88	2	2	0.5	0.5
4	1000	6	20	3	0	25	1	1	0	1	0	0	0	1	6000	0	11	1	0.916666667	0.083333333
4	585	12	22	1	0	31	1	0	0	0	0	0	0	5	6621	1894.83	10	1	0.909090909	0.090909091
4	4002	12	22	1	0	22	1	0	0	0	0	0	0	3	3158	2225.48	5	1	0.833333333	0.166666667
3	4701	12	22	4	0	27	1	0	0	0	1	0	0	1	5500	3798.18	3	1	0.75	0.25
3	2573	12	18	4	0	30	2	0	0	0	0	0	0	6	20468	7926.79	34	2	0.944444444	0.055555556
4	6391	12	22	3	0	37	2	1	0	0	0	0	0	3	12457	5608.58	9	1	0.9	0.1
3	3634	6	20	4	0	32	2	1	0	0	1	0	0	5	16437	5495.98	28	1	0.965517241	0.034482759
3	3021	12	22	3	0	29	2	1	0	0	0	0	0	1	7500	4478.94	4	1	0.8	0.2
2	1000	12	18	3	0	22	2	1	0	1	0	0	0	3	3150	778.03	12	2	0.857142857	0.142857143
3	2300	12	20	4	0	23	1	1	0	0	0	0	0	3	6000	3607.46	19	1	0.95	0.05
3	4643	12	20	3	0	34	1	1	0	0	0	0	0	3	12943	4856.95	15	1	0.9375	0.0625
3	5365	12	20	4	0	35	1	1	0	0	1	0	0	1	8200	3635	5	2	0.714285714	0.285714286
4	4500	12	22	4	0	33	2	0	0	0	0	0	0	1	3500	1507.16	6	1	0.857142857	0.142857143
3	3500	6	20	4	0	42	1	1	0	0	0	0	0	7	20429	5999.54	41	1	0.976190476	0.023809524
5	5692	12	22	4	0	23	1	1	0	0	0	0	0	1	3500	1307.04	7	1	0.875	0.125
1	5927	12	20	3	0	22	2	0	0	0	0	0	0	1	3000	1073.48	7	1	0.875	0.125
3	3624	6	20	3	0	48	1	1	0	0	0	0	0	9	47165	9909.21	42	3	0.933333333	0.066666667
5	4395	12	22	3	0	28	1	1	0	0	1	0	0	1	3000	1311.35	2	2	0.5	0.5
3	8927	12	20	4	0	33	1	1	1	0	0	0	0	8	43678	6164.78	24	9	0.727272727	0.272727273
5	5798	6	20	3	0	35	2	0	0	0	0	0	0	3	13132	8201.83	14	1	0.933333333	0.066666667
3	824	6	20	1	0	27	1	1	0	0	0	0	0	9	17302	10275.64	44	2	0.956521739	0.043478261
3	3179	8	20	3	0	34	2	1	1	1	0	0	0	16	106298	9497.61	105	4	0.963302752	0.036697248
4	8489	9	20	3	0	40	2	1	0	0	0	0	0	4	16318	6773.76	16	9	0.64	0.36
3	2122	6	20	3	0	30	1	0	0	0	1	0	0	1	5000	2878.35	3	1	0.75	0.25
4	3000	12	22	4	0	29	1	0	0	0	1	0	0	1	6000	3163.36	4	2	0.666666667	0.333333333
4	7000	12	22	4	0	45	1	0	0	0	0	0	0	1	1500	0	5	1	0.833333333	0.166666667
5	2500	6	20	4	0	34	2	0	0	0	0	0	0	1	2500	0	2	1	0.666666667	0.333333333
4	4455	12	22	4	0	23	1	0	0	0	0	0	0	2	6000	2544.29	7	1	0.875	0.125
5	5000	12	22	4	0	29	2	1	1	1	1	0	0	3	16063	6736.68	11	7	0.611111111	0.388888889
3	2107	12	22	4	0	34	1	1	0	0	0	1	0	8	25588	7092.67	32	2	0.941176471	0.058823529
4	4597	12	22	4	0	30	1	1	0	0	0	0	0	8	38544	12686.92	18	1	0.947368421	0.052631579
4	320	12	22	1	0	23	2	0	0	0	1	0	0	1	1805	1530.83	1	1	0.5	0.5
3	5250	10	20	4	0	35	2	0	0	0	0	0	0	5	20031	5023.37	21	2	0.913043478	0.086956522
3	2758	12	20	3	0	35	2	1	0	0	0	0	0	9	42569	15242.43	40	1	0.975609756	0.024390244
3	2059	6	20	4	0	32	2	1	0	0	0	1	0	2	10404	4443.73	11	1	0.916666667	0.083333333
4	3358	12	22	3	0	31	2	0	0	0	0	0	0	1	1500	1141.62	2	1	0.666666667	0.333333333
4	4900	6	20	4	0	44	1	1	0	0	0	0	0	2	8210	4050.81	9	1	0.9	0.1
4	2499	12	22	4	0	25	1	0	1	1	0	0	0	6	22255	7000.09	30	7	0.810810811	0.189189189
3	2300	11	20	4	0	22	2	1	0	0	1	0	0	3	11919	8159.7	8	3	0.727272727	0.272727273
4	7148	12	22	3	0	33	1	1	0	1	1	0	0	1	5000	852.45	2	3	0.4	0.6
4	5000	12	22	3	0	27	1	1	0	1	0	0	0	5	16200	3319.64	29	7	0.805555556	0.194444444
3	5805	6	20	3	0	27	2	0	0	0	0	0	0	1	5000	1694.41	3	1	0.75	0.25
3	2692	6	20	3	0	35	1	1	1	1	1	0	0	3	14000	2807.03	24	1	0.96	0.04
3	3532	6	20	3	0	28	1	0	1	0	0	0	0	5	19945	4878.7	25	1	0.961538462	0.038461538
4	3800	12	22	4	0	37	1	1	0	0	0	0	0	3	8308	4630.78	18	2	0.9	0.1
4	2000	12	22	4	0	26	1	1	1	1	1	0	0	3	10665	5948.35	3	5	0.375	0.625
2	2000	12	18	3	0	24	2	0	0	0	1	0	0	5	11000	7160.01	18	3	0.857142857	0.142857143
3	3500	6	20	4	0	27	2	0	0	0	0	0	0	1	4000	681.98	4	1	0.8	0.2
3	3216	12	22	3	0	25	1	1	0	1	0	0	0	1	3000	783.93	6	3	0.666666667	0.333333333
3	2536	6	20	3	0	26	1	1	0	0	1	1	0	6	23290	9464.46	42	1	0.976744186	0.023255814
3	809	12	20	1	0	23	1	0	0	0	0	0	0	4	5735	3990.3	10	6	0.625	0.375
3	3000	6	20	4	0	35	1	0	0	0	0	0	0	1	5200	3590.98	3	1	0.75	0.25
4	8000	12	22	3	0	36	2	1	0	1	0	0	0	3	13289	3774.69	13	1	0.928571429	0.071428571
3	3299	6	20	3	0	33	1	1	0	0	1	0	0	3	13807	8200.65	6	11	0.352941176	0.647058824
3	6743	12	20	4	0	31	2	1	0	0	0	0	0	3	14086	3756.76	20	1	0.952380952	0.047619048
4	18000	11	18	3	0	28	1	1	0	0	0	0	0	4	24328	11967.93	19	2	0.904761905	0.095238095
3	3406	10	20	4	0	31	2	0	0	0	1	0	0	2	10286	4193.54	4	5	0.444444444	0.555555556
4	911	12	22	1	0	23	2	0	0	0	0	0	0	2	1400	1176.91	2	1	0.666666667	0.333333333
3	4935	6	20	3	0	30	1	1	0	0	0	0	0	3	13500	5064.63	9	1	0.9	0.1
4	1013	12	22	1	0	21	1	0	0	0	0	0	0	1	875	736.33	1	1	0.5	0.5
5	2151	12	22	4	0	36	1	1	0	0	0	0	0	7	23997	9448.86	36	4	0.9	0.1
3	5500	6	18	4	0	23	1	1	0	0	1	0	0	2	4700	2493.5	3	1	0.75	0.25
3	3052	11	20	4	0	25	1	0	0	0	1	0	0	2	8546	4947.34	5	2	0.714285714	0.285714286
2	3961	6	18	3	0	33	2	1	0	0	1	0	0	3	18023	6038.63	14	3	0.823529412	0.176470588
4	4338	12	22	3	0	45	1	0	0	0	0	0	0	2	3425	1661.55	6	1	0.857142857	0.142857143
4	3000	12	22	4	0	22	1	0	0	0	1	0	0	2	6365	3729.96	9	1	0.9	0.1
4	3000	12	22	4	0	33	1	0	0	0	0	0	0	4	9999	3029	9	3	0.75	0.25
4	2100	12	22	4	0	27	1	0	0	0	1	0	0	8	17555	750.62	48	29	0.623376623	0.376623377
3	6854	6	20	3	0	34	2	1	0	0	0	0	0	4	22269	7863.65	18	5	0.782608696	0.217391304
4	2500	12	22	4	0	50	1	1	0	0	0	0	0	4	11000	2356.8	13	2	0.866666667	0.133333333
4	3616	12	22	3	0	49	1	1	0	0	0	0	0	1	4500	2383.53	5	1	0.833333333	0.166666667
3	3038	12	20	4	0	29	2	1	0	0	1	0	0	7	24963	9521.44	37	3	0.925	0.075
4	4100	12	22	4	0	25	1	0	0	0	0	0	0	3	10439	4382.66	10	4	0.714285714	0.285714286
4	4000	12	22	3	0	43	1	0	0	0	0	0	0	2	6000	2788.62	9	4	0.692307692	0.307692308
4	140	6	24	4	0	22	2	1	0	0	0	0	0	2	4000	2772.1	6	1	0.857142857	0.142857143
3	1206	6	20	1	0	32	1	0	0	0	1	0	0	8	14007	7097.96	28	1	0.965517241	0.034482759
3	3000	12	20	4	0	35	1	1	0	0	0	0	0	6	20839	8981.12	32	1	0.96969697	0.03030303
3	2559	6	20	4	0	30	1	1	0	0	1	0	0	3	12965	6440.56	12	1	0.923076923	0.076923077
4	1000	12	22	1	0	25	2	0	0	0	0	0	0	7	11272	7387.25	13	6	0.684210526	0.315789474
1	7681	3	16	4	0	36	2	1	1	0	1	0	0	10	61465	18690.7	32	4	0.888888889	0.111111111
3	4000	12	20	4	0	32	2	1	0	0	0	0	0	9	25000	7158.05	57	2	0.966101695	0.033898305
4	2000	9	20	4	0	25	1	1	0	0	0	0	0	8	22276	9234.7	47	10	0.824561404	0.175438596
2	5435	12	18	4	0	25	2	0	0	0	1	0	0	6	22692	9764.86	30	1	0.967741935	0.032258065
4	4139	12	22	3	0	26	1	1	0	0	0	0	0	2	8000	3360.92	9	5	0.642857143	0.357142857
4	4900	6	20	3	0	43	1	1	0	0	0	0	0	3	13581	7628.55	11	3	0.785714286	0.214285714
3	2099	6	20	4	0	35	1	0	0	0	1	0	0	7	22522	9040.05	39	1	0.975	0.025
4	3030	12	22	4	0	26	1	1	0	1	0	0	0	8	36431	20549.32	24	2	0.923076923	0.076923077
3	12000	6	18	3	0	24	1	1	0	0	0	0	0	2	8000	0	9	1	0.9	0.1
3	3748	6	20	3	0	50	2	0	0	0	0	0	0	2	11470	4751.98	6	3	0.666666667	0.333333333
3	3000	12	20	3	0	27	1	1	0	1	1	0	0	5	24171	9000.14	13	10	0.565217391	0.434782609
4	3500	12	22	3	0	27	1	1	0	0	0	0	0	4	12917	4291.24	18	9	0.666666667	0.333333333
3	2085	10	20	4	0	28	1	1	0	0	1	0	0	5	16400	5914.97	21	1	0.954545455	0.045454545
4	2023	12	22	3	0	24	1	1	0	0	1	0	0	3	11890	4516.99	13	1	0.928571429	0.071428571
3	4910	12	20	1	0	29	2	0	0	0	0	0	0	2	4186	2689.32	6	1	0.857142857	0.142857143
3	10500	12	20	3	0	25	1	1	0	0	0	0	0	7	14378	10435.57	21	1	0.954545455	0.045454545
3	6616	6	20	1	0	24	2	0	0	0	1	0	0	2	9256	383.05	9	2	0.818181818	0.181818182
3	579	12	20	1	0	31	2	0	0	0	1	0	0	3	3489	960.19	21	2	0.913043478	0.086956522
4	6130	12	22	3	0	24	1	1	0	0	0	0	0	3	14624	9916.45	11	1	0.916666667	0.083333333
3	600	6	20	1	0	20	2	0	0	0	0	0	0	9	2376	558.72	21	9	0.7	0.3
4	2553	12	22	4	0	24	2	0	0	0	0	0	0	1	2500	1946.95	1	2	0.333333333	0.666666667
4	200	3	24	4	0	28	2	1	0	0	0	1	0	2	4000	2523.54	13	1	0.928571429	0.071428571
4	5827	12	22	4	0	24	1	1	0	0	1	0	0	6	15000	6748.27	26	2	0.928571429	0.071428571
4	700	12	22	1	0	24	2	0	0	0	0	0	0	5	7900	6754.25	17	2	0.894736842	0.105263158
4	3000	12	22	4	0	29	1	0	0	0	1	0	0	2	8000	2992.89	8	3	0.727272727	0.272727273
2	2000	6	18	4	0	26	1	1	0	0	1	1	0	6	30270	14178.93	18	1	0.947368421	0.052631579
3	3296	6	20	4	0	25	2	0	0	0	0	0	0	5	13284	5703.11	24	1	0.96	0.04
3	3768	11	20	3	0	30	1	1	0	0	1	0	0	1	6250	3732.46	4	1	0.8	0.2
2	10000	11	16	4	0	34	2	1	0	0	1	1	0	5	37273	2368.87	27	3	0.9	0.1
3	3047	6	20	4	0	31	1	1	1	1	0	0	0	13	131350	11938.47	78	1	0.987341772	0.012658228
4	2160	12	22	1	0	24	1	0	0	0	1	0	0	5	8879	5923.79	11	9	0.55	0.45
3	3465	6	20	4	0	29	2	1	0	0	0	0	0	4	15083	6034.49	20	3	0.869565217	0.130434783
4	2000	12	22	3	0	40	1	1	0	0	0	0	0	2	9200	2900.42	14	2	0.875	0.125
4	3264	12	22	3	0	34	2	1	0	0	1	0	0	1	5500	4235.3	2	1	0.666666667	0.333333333
3	5568	12	20	4	0	27	2	1	0	1	0	0	0	4	10583	1806.92	16	6	0.727272727	0.272727273
4	3300	6	18	4	0	29	1	1	0	0	1	1	0	9	68000	14607.57	13	1	0.928571429	0.071428571
3	2121	12	22	4	0	25	1	1	0	0	1	0	0	3	12171	7378.51	14	1	0.933333333	0.066666667
4	3336	12	22	3	0	28	1	1	0	0	1	0	0	2	6700	2664.42	9	6	0.6	0.4
3	3705	12	20	4	0	28	1	1	0	0	0	0	0	2	8127	4294.63	10	1	0.909090909	0.090909091
3	2000	6	20	4	0	25	2	1	0	1	1	1	0	3	16700	2561.97	19	2	0.904761905	0.095238095
5	3096	12	22	3	0	30	1	1	0	0	0	0	0	6	24065	13915.87	25	2	0.925925926	0.074074074
3	4856	6	20	4	0	48	2	1	0	0	0	0	0	1	6000	4143.46	2	2	0.5	0.5
4	3606	12	22	3	0	51	1	1	0	1	0	0	0	7	51935	22232.91	24	1	0.96	0.04
3	2330	6	20	4	0	28	1	0	0	0	1	0	0	4	15746	9669.46	11	2	0.846153846	0.153846154
3	518	6	20	1	0	23	2	0	0	0	1	0	0	1	1050	531.86	2	1	0.666666667	0.333333333
4	3210	12	20	3	0	26	1	0	0	0	1	0	0	10	35069	14790.28	33	22	0.6	0.4
4	516	12	22	1	0	21	1	0	0	0	0	0	0	4	4320	1733.76	11	2	0.846153846	0.153846154
4	3250	12	22	3	0	41	2	1	0	0	0	0	0	8	36827	11061.22	18	4	0.818181818	0.181818182
4	2491	12	22	4	0	26	1	0	0	0	0	0	0	1	3000	508.33	4	1	0.8	0.2
2	9500	12	18	3	0	29	1	1	0	0	1	0	0	3	15150	5909.79	15	1	0.9375	0.0625
3	6096	12	20	3	0	28	2	1	0	0	0	0	0	1	5000	0	5	1	0.833333333	0.166666667
3	6066	10	20	4	0	38	2	1	0	0	0	0	0	5	25384	1033.26	24	1	0.96	0.04
4	2038	6	20	3	0	34	1	1	0	0	0	0	0	10	27760	8462.44	43	2	0.955555556	0.044444444
3	3201	6	20	3	0	51	1	1	1	1	0	1	0	8	32207	10798.86	41	3	0.931818182	0.068181818
3	535	6	20	1	0	24	2	0	0	0	0	0	0	3	7017	5016.87	5	1	0.833333333	0.166666667
3	4408	6	18	4	0	45	1	1	0	0	0	0	0	2	11109	7591.44	4	1	0.8	0.2
3	748	6	20	1	0	31	2	0	0	0	1	0	0	3	6594	3281.75	7	2	0.777777778	0.222222222
4	1370	6	20	3	0	22	2	1	0	1	0	0	0	3	6253	2539.01	13	1	0.928571429	0.071428571
3	11332	12	20	4	0	27	1	1	0	0	1	0	0	3	16469	6852.31	11	3	0.785714286	0.214285714
5	3753	12	22	3	0	28	2	0	0	0	0	0	0	1	2200	746.74	3	1	0.75	0.25
5	3300	12	22	3	0	36	1	0	0	0	0	0	0	1	2500	1699.59	3	1	0.75	0.25
3	7000	12	20	3	0	30	1	1	1	1	0	1	0	5	9522	3983.91	24	2	0.923076923	0.076923077
4	3730	12	22	4	0	26	2	1	0	0	1	0	0	10	43590	14263.72	40	1	0.975609756	0.024390244
3	3817	12	22	4	0	34	1	1	0	0	1	0	0	5	21860	10182.38	21	1	0.954545455	0.045454545
2	3049	6	18	4	0	26	1	1	0	1	1	1	0	13	41737	10950.08	47	1	0.979166667	0.020833333
4	2056	12	22	4	0	35	2	1	0	0	0	0	0	1	6000	4143.46	3	1	0.75	0.25
3	5600	10	20	3	0	24	1	0	0	0	0	0	0	1	1500	0	1	2	0.333333333	0.666666667
3	2330	12	20	4	0	38	1	1	0	0	1	0	0	7	24076	10169.49	39	2	0.951219512	0.048780488
3	4122	6	20	4	0	24	1	1	0	0	1	0	0	4	11196	5877.3	17	1	0.944444444	0.055555556
3	3153	12	20	4	0	34	1	0	0	0	1	0	0	4	11052	5346.4	22	1	0.956521739	0.043478261
5	2988	12	22	3	0	49	1	1	0	0	0	0	0	11	35842	11834.5	53	4	0.929824561	0.070175439
4	3200	12	22	4	0	32	1	1	0	0	0	0	0	2	7900	2796.92	13	2	0.866666667	0.133333333
3	11500	6	20	3	0	31	1	1	0	0	0	0	0	7	47463	15803.62	29	1	0.966666667	0.033333333
5	4000	12	22	4	0	24	2	0	0	0	0	0	0	2	5500	2778.41	12	1	0.923076923	0.076923077
2	210000	6	14	2	0	38	1	1	1	0	0	0	1	4	923000	128700.71	17	4	0.80952381	0.19047619
2	2000	12	18	4	0	24	2	1	0	0	1	0	0	3	5000	2789.2	17	1	0.944444444	0.055555556
4	6000	12	22	4	0	28	2	1	0	1	1	1	0	3	7803	0	12	3	0.8	0.2
3	2300	6	20	4	0	33	2	0	0	1	0	1	0	6	22338	11788.9	20	1	0.952380952	0.047619048
4	4167	12	20	3	0	37	1	1	0	0	0	0	0	4	24812	6178.56	36	1	0.972972973	0.027027027
3	3930	12	22	3	0	28	1	1	0	0	0	0	0	3	11469	3070.19	11	4	0.733333333	0.266666667
3	10000	12	20	3	0	30	2	1	0	0	0	0	0	4	13104	6081.24	25	1	0.961538462	0.038461538
2	3000	6	18	3	0	33	1	1	1	0	1	0	0	7	14180	0	27	6	0.818181818	0.181818182
4	6000	12	22	4	0	26	1	0	0	0	0	0	0	1	2000	1381.16	3	1	0.75	0.25
3	4000	12	22	3	0	22	2	1	0	1	0	0	0	4	9489	1591.96	17	10	0.62962963	0.37037037
5	3175	6	20	4	0	26	1	0	0	0	1	0	0	2	8549	3324.33	7	2	0.777777778	0.222222222
3	4800	6	20	3	0	43	2	1	0	0	0	0	0	1	5000	1694.41	3	1	0.75	0.25
3	4700	12	20	3	0	33	1	0	0	0	1	0	0	1	4000	2770.8	3	1	0.75	0.25
4	4000	12	22	3	0	39	1	1	0	0	0	0	0	3	19600	11363.56	17	1	0.944444444	0.055555556
3	1067	6	20	1	0	27	1	0	0	0	1	0	0	3	7685	4652.15	5	4	0.555555556	0.444444444
3	2000	12	20	3	0	48	1	1	0	0	0	0	0	6	19000	9064.61	17	1	0.944444444	0.055555556
2	757	6	18	1	0	25	2	0	0	0	0	0	0	4	7421	5052.54	8	1	0.888888889	0.111111111
4	900	12	22	1	0	30	2	0	0	0	0	0	0	6	6019	2612.32	19	5	0.791666667	0.208333333
4	4100	12	22	4	0	34	1	0	0	0	0	1	0	4	10000	3819.18	26	1	0.962962963	0.037037037
4	2277	12	22	4	0	22	1	1	0	0	1	0	0	3	10164	5422.97	10	1	0.909090909	0.090909091
4	4971	12	22	3	0	23	1	1	0	1	0	0	0	3	8000	5469.25	4	2	0.666666667	0.333333333
5	4942	12	22	3	0	34	2	0	1	0	0	0	0	1	3000	0	3	3	0.5	0.5
4	2535	12	22	4	0	30	1	1	0	1	1	0	0	20	62659	10164.77	94	7	0.930693069	0.069306931
5	2340	12	22	3	0	28	1	1	0	0	1	0	0	4	12989	6159.55	11	5	0.6875	0.3125
4	2857	12	22	3	0	30	2	0	0	0	0	0	0	3	11757	6496.99	8	2	0.8	0.2
3	3000	12	20	4	0	25	1	0	0	0	1	0	0	2	8000	5353.03	7	1	0.875	0.125
4	4000	12	22	3	0	41	1	1	1	1	0	0	0	3	10482	4999.62	10	1	0.909090909	0.090909091
2	1000	6	18	1	0	31	1	0	0	0	0	0	0	4	5000	4443.81	2	2	0.5	0.5
3	3864	6	20	4	0	26	1	0	0	0	1	0	0	1	4700	3635.79	1	2	0.333333333	0.666666667
3	2977	6	20	3	0	31	1	1	0	0	1	0	0	6	22143	9023.26	25	14	0.641025641	0.358974359
2	787	12	18	1	0	25	2	0	0	0	1	0	0	6	10039	8212.71	12	1	0.923076923	0.076923077
4	3200	12	22	4	0	26	1	1	0	0	1	0	0	3	12583	5799.13	22	1	0.956521739	0.043478261
3	2879	6	20	4	0	50	2	1	0	0	0	0	0	1	6000	4620.32	2	1	0.666666667	0.333333333
4	1225	12	22	1	0	21	2	0	0	0	0	0	0	2	1475	504.92	3	5	0.375	0.625
4	5000	12	22	3	0	30	2	1	0	0	0	0	0	1	2010	0	1	2	0.333333333	0.666666667
3	5591	12	24	3	0	25	1	1	1	1	0	0	0	4	14100	2408.6	20	9	0.689655172	0.310344828
2	3352	6	18	3	0	25	1	0	1	1	0	0	0	7	33912	19106.94	15	2	0.882352941	0.117647059
3	3030	12	20	4	0	32	2	1	0	0	0	0	0	2	6100	2469.63	14	1	0.933333333	0.066666667
4	5921	12	22	3	0	34	1	1	0	0	0	0	0	5	19962	4079.05	39	1	0.975	0.025
3	6405	12	20	3	0	35	1	1	1	0	0	0	0	8	41466	7095.39	40	2	0.952380952	0.047619048
3	3500	12	20	3	0	24	2	1	0	0	1	0	0	1	3500	1879.41	4	2	0.666666667	0.333333333
3	4468	6	20	4	0	26	2	1	0	0	1	0	0	6	25999	13579.92	21	1	0.954545455	0.045454545
3	5743	12	22	4	0	30	1	1	0	0	1	0	0	3	13211	4256.22	15	1	0.9375	0.0625
4	8246	12	22	1	0	31	1	0	0	0	0	0	0	1	2500	653.23	8	1	0.888888889	0.111111111
4	8500	12	22	4	0	23	1	1	0	0	0	0	0	1	3000	0	1	1	0.5	0.5
3	12000	6	20	3	0	26	1	1	0	0	1	0	0	5	17000	9362.78	12	5	0.705882353	0.294117647
3	2670	6	20	4	0	37	1	1	0	0	0	0	0	4	12826	5929.06	25	1	0.961538462	0.038461538
3	9500	12	20	3	0	35	1	1	0	0	1	1	0	10	43316	10572.18	39	4	0.906976744	0.093023256
3	2004	12	20	4	0	35	2	0	0	0	0	0	0	3	12331	6995.87	15	1	0.9375	0.0625
3	3860	6	18	3	0	29	1	1	0	1	0	0	0	3	12610	4140.05	6	1	0.857142857	0.142857143
2	5983	11	18	3	0	25	2	1	0	0	1	0	0	8	41078	12016.72	49	1	0.98	0.02
3	2100	10	20	4	0	29	2	0	0	0	1	0	0	2	10764	7803.71	5	2	0.714285714	0.285714286
4	1195	12	22	3	0	20	2	0	0	0	0	0	0	3	5726	1804.82	6	4	0.6	0.4
2	3318	6	18	4	0	30	2	1	0	0	1	0	0	7	31768	9681.36	28	18	0.608695652	0.391304348
4	4822	12	22	1	0	28	2	0	0	0	0	0	0	4	10774	6377.53	19	1	0.95	0.05
4	5084	6	20	4	0	24	2	0	0	0	0	0	0	1	3000	2115.64	3	1	0.75	0.25
4	2500	12	22	4	0	27	1	0	0	0	0	0	0	1	1500	0	3	3	0.5	0.5
3	2190	12	20	4	0	27	2	1	0	0	1	0	0	2	2500	2135.42	7	2	0.777777778	0.222222222
4	8409	9	18	3	0	39	1	1	0	0	0	0	0	2	8800	3590.98	6	1	0.857142857	0.142857143
4	1500	12	22	1	0	29	2	0	0	0	0	0	0	8	6000	4464.25	45	1	0.97826087	0.02173913
4	15000	12	22	3	0	33	1	1	0	0	0	0	0	1	3000	0	11	1	0.916666667	0.083333333
3	5507	10	20	4	0	29	2	1	1	0	0	0	0	4	14206	6454.98	18	7	0.72	0.28
4	3061	12	22	4	0	40	1	1	0	0	0	0	1	7	29085	7654.09	26	5	0.838709677	0.161290323
4	2136	12	22	4	0	29	1	1	0	0	1	0	0	3	7586	4863.5	9	2	0.818181818	0.181818182
4	2500	12	22	4	0	22	2	0	0	0	0	0	0	3	10550	6483.96	18	1	0.947368421	0.052631579
3	5226	12	20	3	0	26	1	1	0	0	0	0	0	6	26800	8873.5	35	3	0.921052632	0.078947368
5	2049	6	20	3	0	31	1	0	0	0	0	0	0	2	6774	4951.25	4	3	0.571428571	0.428571429
2	1796	6	18	3	0	23	2	1	0	1	0	0	0	8	29023	11274.12	34	6	0.85	0.15
3	4455	6	18	3	0	35	2	1	0	0	0	0	0	2	10905	6544.51	7	1	0.875	0.125
4	10000	12	22	1	0	26	1	0	0	0	1	0	0	3	4000	1920.72	13	5	0.722222222	0.277777778
5	2000	12	22	4	0	50	1	1	0	0	0	0	0	3	12600	5918.98	10	5	0.666666667	0.333333333
2	3219	12	18	4	0	26	2	1	0	0	1	0	0	4	22738	11280.02	22	1	0.956521739	0.043478261
4	3564	12	22	4	0	44	2	0	0	0	1	0	0	1	7500	3935.84	4	2	0.666666667	0.333333333
4	2000	12	22	3	0	23	1	1	0	1	0	0	0	5	5600	3156.07	14	1	0.933333333	0.066666667
4	3000	12	24	3	0	29	1	0	0	0	1	0	0	1	18000	0	4	2	0.666666667	0.333333333
3	806	12	20	1	0	28	2	0	0	0	0	0	0	1	2000	1193.19	4	1	0.8	0.2
4	6060	12	22	4	0	29	2	0	0	0	1	0	0	2	8951	3639.24	12	2	0.857142857	0.142857143
3	6500	12	22	3	0	28	1	1	0	0	1	1	0	2	4500	3175.62	4	1	0.8	0.2
4	4045	12	22	4	0	28	1	0	0	0	1	0	0	1	7500	3954.2	5	1	0.833333333	0.166666667
3	5000	6	20	4	0	29	2	1	0	0	0	0	0	4	16125	7701.46	23	1	0.958333333	0.041666667
5	3371	12	22	4	0	35	2	0	0	0	0	0	0	2	9029	3628.99	7	4	0.636363636	0.363636364
3	2663	12	22	3	0	33	1	1	0	0	0	0	0	4	16900	8720.36	17	2	0.894736842	0.105263158
3	12000	6	18	3	0	35	1	1	0	0	1	0	0	4	18863	0	7	1	0.875	0.125
3	3069	6	20	3	0	26	1	1	0	0	0	0	0	9	25393	8431.43	42	6	0.875	0.125
4	1299	12	22	1	0	28	2	0	0	0	1	0	0	7	21174	12373.63	28	2	0.933333333	0.066666667
3	2046	12	20	4	0	22	2	0	0	0	0	0	0	4	11346	7953.79	15	2	0.882352941	0.117647059
4	3300	12	22	4	0	28	1	1	0	0	0	0	0	4	14462	6130.99	19	4	0.826086957	0.173913043
4	4500	12	22	3	0	32	1	1	0	0	0	0	0	3	12207	7500.39	8	1	0.888888889	0.111111111
3	3236	10	20	4	0	39	2	1	0	0	0	0	0	8	25286	8363.91	43	1	0.977272727	0.022727273
4	4948	12	22	3	0	31	1	1	0	0	0	0	0	2	9315	5051.7	9	2	0.818181818	0.181818182
3	3630	12	20	4	0	48	1	1	0	0	0	0	0	2	5762	2869.1	11	1	0.916666667	0.083333333
3	5000	12	20	4	0	25	1	0	0	0	0	0	0	1	2500	1348.46	5	1	0.833333333	0.166666667
4	2173	12	22	4	0	29	1	1	0	1	1	1	0	4	12436	6026.57	17	2	0.894736842	0.105263158
4	3827	12	22	3	0	26	2	1	0	0	0	0	0	9	46447	14173.46	70	2	0.972222222	0.027777778
4	2691	12	22	3	0	28	1	1	0	0	1	0	0	2	7783	2309.16	10	1	0.909090909	0.090909091
2	1240	12	18	1	0	27	1	0	0	0	1	0	0	8	17733	9659.56	35	1	0.972222222	0.027777778
4	3799	12	22	3	0	29	1	1	1	1	1	1	0	2	7000	1201.32	6	2	0.75	0.25
3	1918	6	20	1	0	33	2	0	0	0	0	0	0	1	5950	4031.85	1	1	0.5	0.5
4	2493	10	20	3	0	39	1	0	0	0	0	0	0	1	1000	506.84	2	1	0.666666667	0.333333333
4	569	12	22	1	0	20	1	0	0	0	0	0	0	3	2591	1280.55	12	2	0.857142857	0.142857143
3	2666	12	20	3	0	29	1	0	0	0	1	0	0	1	7000	4834.01	3	1	0.75	0.25
3	12600	12	18	4	0	29	1	1	1	0	0	0	0	4	18711	5136.29	16	2	0.888888889	0.111111111
3	3086	12	22	4	0	30	1	1	0	0	1	0	0	1	3000	0	2	5	0.285714286	0.714285714
2	3288	6	18	4	0	27	1	1	0	0	1	1	0	3	16839	13066.98	5	2	0.714285714	0.285714286
3	26000	12	20	3	0	26	1	1	1	1	0	1	0	10	74726	14589.05	28	2	0.933333333	0.066666667
2	1957	12	18	1	0	25	2	0	0	0	1	0	0	5	15362	6042.31	13	1	0.928571429	0.071428571
4	3533	12	22	3	0	31	1	1	0	0	0	0	0	9	33099	6007.33	53	2	0.963636364	0.036363636
4	2121	12	22	4	0	32	2	0	0	0	0	0	0	1	5000	2878.35	3	1	0.75	0.25
4	2162	12	22	4	0	42	2	1	0	0	0	0	0	5	13482	5837.07	16	7	0.695652174	0.304347826
3	1200	12	20	3	0	20	1	0	0	0	0	0	0	2	5000	2772.1	6	1	0.857142857	0.142857143
3	3057	6	20	3	0	29	2	1	0	0	0	0	0	4	32000	22096.8	11	3	0.785714286	0.214285714
4	639	12	22	1	0	24	1	0	0	0	0	0	0	7	13716	4760.17	26	1	0.962962963	0.037037037
3	2604	12	20	4	0	24	2	1	0	0	1	0	0	4	12950	5895.63	21	1	0.954545455	0.045454545
4	2125	12	22	3	0	27	1	1	0	0	1	0	0	8	22876	5875.24	45	4	0.918367347	0.081632653
4	2239	12	22	4	0	23	2	1	0	1	0	0	0	2	6734	3260.42	7	2	0.777777778	0.222222222
3	3000	6	20	4	0	29	2	1	0	0	1	0	0	2	10880	5856.97	10	1	0.909090909	0.090909091
5	3748	12	22	4	0	23	2	0	0	0	0	0	0	2	9342	6251.48	5	2	0.714285714	0.285714286
3	1423	6	20	1	0	34	2	0	0	0	1	0	0	12	27286	15676.96	70	3	0.95890411	0.04109589
4	1167	12	22	3	0	23	2	0	0	0	1	0	0	2	7369	4832.98	3	4	0.428571429	0.571428571
4	2221	12	22	3	0	29	2	0	0	0	0	0	0	1	4500	2279.4	1	2	0.333333333	0.666666667
2	40000	6	15	2	0	27	1	1	1	1	0	0	0	4	63500	0	19	1	0.95	0.05
3	5888	12	22	3	0	26	1	1	0	0	1	0	0	4	13678	844.29	28	1	0.965517241	0.034482759
3	6701	9	18	3	0	33	1	1	0	0	0	0	0	3	12625	0	11	2	0.846153846	0.153846154
4	2010	4	24	4	0	29	1	1	0	0	1	0	0	3	4850	3587.73	1	2	0.333333333	0.666666667
3	5189	6	20	4	0	36	1	1	0	0	1	0	0	5	30585	9333.09	13	7	0.65	0.35
4	2457	12	22	3	0	42	1	1	0	0	0	0	0	9	35374	11072.9	61	6	0.910447761	0.089552239
2	3738	6	18	4	0	26	1	1	0	0	1	0	0	9	46913	14489.9	35	2	0.945945946	0.054054054
3	15000	6	16	2	0	27	1	1	0	1	0	0	0	1	15000	0	5	1	0.833333333	0.166666667
4	3000	12	22	4	0	32	1	0	0	0	1	0	0	1	9500	6489.01	2	1	0.666666667	0.333333333
3	8000	6	18	3	0	26	1	1	0	0	0	0	0	1	3000	0	5	1	0.833333333	0.166666667
1	3845	12	18	3	0	27	2	1	0	0	0	0	0	10	33072	8985.89	78	4	0.951219512	0.048780488
4	1678	12	22	1	0	28	2	0	0	0	0	0	0	4	14405	6321.93	10	1	0.909090909	0.090909091
3	4710	12	20	4	0	36	1	1	0	0	0	0	0	1	3500	0	10	2	0.833333333	0.166666667
3	6045	12	22	4	0	29	1	0	0	0	1	0	0	1	7500	3954.2	4	2	0.666666667	0.333333333
4	8000	12	22	3	0	27	1	1	0	0	1	0	0	2	9480	4894.94	6	1	0.857142857	0.142857143
3	3163	12	20	4	0	22	2	0	0	0	1	0	0	4	12066	6936.31	15	3	0.833333333	0.166666667
4	2421	12	22	4	0	24	1	0	0	0	0	0	0	3	10000	4078.86	9	1	0.9	0.1
4	3729	12	22	4	0	39	1	1	0	0	0	0	0	6	22506	8270.12	27	1	0.964285714	0.035714286
3	2214	12	20	3	0	39	1	1	0	0	0	0	0	2	7920	4786.48	7	2	0.777777778	0.222222222
4	2252	12	22	3	0	33	1	1	0	1	0	0	0	6	32116	17320.31	25	3	0.892857143	0.107142857
3	2500	6	20	4	0	25	2	0	0	0	0	0	0	4	14300	8446.44	12	4	0.75	0.25
3	2000	12	20	3	0	23	1	1	0	1	0	0	0	8	26000	16865.12	9	3	0.75	0.25
4	10727	12	22	3	0	28	2	1	0	0	1	0	0	9	44924	6454.1	35	3	0.921052632	0.078947368
3	3628	12	20	3	0	24	1	0	0	0	1	0	0	6	19235	11233.44	20	2	0.909090909	0.090909091
3	22500	12	20	3	0	27	2	1	0	0	0	0	0	5	19566	11003.17	20	2	0.909090909	0.090909091
6	3885	12	24	3	0	47	2	1	0	0	0	0	0	2	6200	3827.98	4	2	0.666666667	0.333333333
[truncated: 8,017 more rows]
