# Supplementary material for: A multi-level classification based ensemble and feature extractor for credit risk assessment
Source: PeerJ Comput Sci. 2024 Feb 29;10:e1915. doi: 10.7717/peerj-cs.1915 (PMC10909241; doi:10.7717/peerj-cs.1915)
Supplement: Supplemental Information 1 — Model training results and comparison data. [file peerj-cs-10-1915-s001.zip › data_train.csv]

y	x1	x2	x3	x4	x5	x6	x7	x8	x9	x10	x11	x12	x13	x14	x15	x16	x17	x18	x19	x20
3	2099	12	20	4	0	34	2	0	0	0	0	0	0	11	32086	10200.94	62	1	0.984126984	0.015873016
4	3418	12	22	4	0	23	2	0	0	0	0	0	0	1	4000	681.26	4	1	0.8	0.2
2	3180	12	18	4	0	24	2	1	1	0	0	0	0	10	31501	12519.31	60	11	0.845070423	0.154929577
3	3342	10	20	3	0	26	1	1	0	0	0	0	0	5	19353	4657.53	25	1	0.961538462	0.038461538
3	4000	6	20	4	0	26	2	1	1	0	1	0	0	15	109910	40546.93	36	13	0.734693878	0.265306122
3	5000	6	20	1	0	29	2	0	0	0	0	0	0	1	1200	517.49	5	2	0.714285714	0.285714286
4	1851	12	22	1	0	24	1	0	0	0	1	0	0	6	17491	12148.19	25	3	0.892857143	0.107142857
3	2410	6	18	4	0	27	1	1	0	0	0	0	0	5	21223	5857.69	18	1	0.947368421	0.052631579
3	2654	12	20	3	0	25	2	1	0	0	1	0	0	5	22803	9345.77	18	9	0.666666667	0.333333333
4	2296	12	22	3	0	22	2	1	0	1	0	0	0	7	19058	9149.76	25	6	0.806451613	0.193548387
4	1000	12	22	3	0	25	1	1	0	0	0	0	0	4	4010	2843.3	11	2	0.846153846	0.153846154
3	2263	12	20	4	0	24	1	1	0	0	0	0	0	4	11712	3566.86	21	1	0.954545455	0.045454545
4	4500	12	22	4	0	33	1	0	0	0	0	0	0	2	9000	0	20	1	0.952380952	0.047619048
4	3121	12	22	4	0	35	1	1	0	0	0	0	0	15	46969	7470.4	86	18	0.826923077	0.173076923
2	7643	11	16	3	0	25	2	1	0	0	0	0	0	4	16533	4954.3	21	2	0.913043478	0.086956522
2	70000	6	16	2	0	27	2	1	1	1	0	0	0	1	70000	35652.11	2	1	0.666666667	0.333333333
2	3870	6	18	4	0	27	1	1	0	0	1	0	0	10	41504	14577.25	33	2	0.942857143	0.057142857
4	2984	12	22	3	0	27	1	0	0	0	1	0	0	8	24639	9016.43	29	12	0.707317073	0.292682927
3	2499	6	20	3	0	36	2	1	0	0	0	0	0	4	19727	5150.16	30	4	0.882352941	0.117647059
4	6444	12	22	3	0	42	1	1	1	0	0	0	0	9	68475	22687.42	21	3	0.875	0.125
4	4419	12	22	4	0	27	2	1	0	1	0	0	0	2	4639	2580.73	10	1	0.909090909	0.090909091
3	3000	12	20	4	0	29	2	1	0	0	1	0	0	3	7545	4763	9	1	0.9	0.1
3	5000	6	20	4	0	24	2	0	0	0	1	0	0	1	2200	573.81	8	1	0.888888889	0.111111111
4	4360	12	22	3	0	35	1	1	0	0	0	0	0	13	52129	18249.35	69	7	0.907894737	0.092105263
4	2300	9	20	3	0	26	2	0	0	0	0	0	0	2	6000	4843.82	3	2	0.6	0.4
4	2530	12	22	4	0	40	2	0	0	0	0	0	0	6	17891	7969.9	27	9	0.75	0.25
4	2546	12	22	3	0	25	2	1	0	0	0	0	0	1	3500	2453.79	3	1	0.75	0.25
4	3000	12	22	4	0	28	1	0	0	0	0	0	0	3	8100	1029.7	6	2	0.75	0.25
5	2456	12	22	3	0	31	2	1	0	1	1	0	0	3	10000	5725.63	8	3	0.727272727	0.272727273
4	3144	12	22	3	0	53	1	1	0	0	0	0	0	2	7599	2856.11	11	1	0.916666667	0.083333333
4	2034	12	22	4	0	32	1	1	0	0	0	0	0	5	13204	6165.2	29	1	0.966666667	0.033333333
3	3221	6	20	3	0	27	1	1	1	1	0	1	0	11	59204	13090.25	64	9	0.876712329	0.123287671
4	2000	4	24	4	0	28	1	1	0	0	0	0	0	5	19950	6720.07	18	1	0.947368421	0.052631579
4	1000	7	23	3	0	23	1	1	1	1	0	0	0	1	1000	0	5	1	0.833333333	0.166666667
4	3143	12	22	1	0	29	1	0	0	0	0	0	0	1	1010	856.57	1	1	0.5	0.5
4	2000	12	22	4	0	36	2	1	0	0	0	0	0	3	12165	4960.81	5	13	0.277777778	0.722222222
3	3258	12	20	4	0	24	1	1	0	0	1	0	0	1	6500	3741.86	3	1	0.75	0.25
1	3577	12	16	4	0	31	2	1	1	1	1	0	0	9	52320	26991.16	40	6	0.869565217	0.130434783
3	4000	12	22	4	0	22	2	0	0	0	1	0	0	1	4500	0	8	1	0.888888889	0.111111111
4	3500	12	22	4	0	27	2	0	0	1	0	0	0	1	3500	2174.57	4	1	0.8	0.2
3	5022	11	20	4	0	27	1	1	0	0	0	1	0	7	30393	8977.81	48	6	0.888888889	0.111111111
4	3852	12	22	3	0	28	1	1	0	0	0	0	0	12	71299	16148.06	46	13	0.779661017	0.220338983
4	4002	12	22	4	0	28	1	1	1	1	0	0	0	3	9393	0	14	20	0.411764706	0.588235294
4	7005	12	22	3	0	35	1	1	1	1	1	1	0	15	75683	10995.49	43	1	0.977272727	0.022727273
3	14000	6	20	3	0	25	2	1	0	0	1	0	0	3	15044	7036.57	16	3	0.842105263	0.157894737
4	2981	12	22	3	0	32	1	1	0	0	1	0	0	8	59544	17019.17	48	2	0.96	0.04
3	752	12	20	1	0	18	2	0	0	0	0	0	0	5	3825	2247.65	11	7	0.611111111	0.388888889
5	2798	12	22	3	0	38	1	1	0	0	0	0	0	5	24237	14566.47	22	1	0.956521739	0.043478261
3	5800	6	20	4	0	30	1	1	0	0	0	0	0	1	6000	3163.36	5	1	0.833333333	0.166666667
4	1239	12	22	3	0	21	1	1	0	1	0	0	0	4	7445	2760.55	12	12	0.5	0.5
4	3476	6	20	3	0	23	2	1	0	1	0	0	0	1	3000	524.14	8	2	0.8	0.2
3	6000	6	20	1	0	26	1	0	0	0	0	0	0	2	1666	0	16	2	0.888888889	0.111111111
3	6375	6	20	3	0	39	2	1	0	0	0	0	0	2	8128	2625.34	15	1	0.9375	0.0625
4	3774	12	22	3	0	32	1	1	0	0	0	0	0	2	7899	3726.3	7	2	0.777777778	0.222222222
3	2148	6	20	4	0	40	2	1	0	0	0	0	0	12	30993	8451.26	79	4	0.951807229	0.048192771
4	5254	12	22	3	0	48	1	1	0	0	0	0	0	3	18500	7065.9	10	1	0.909090909	0.090909091
3	3000	6	20	4	0	22	1	0	0	0	1	0	0	1	6000	3657.86	4	1	0.8	0.2
3	2098	12	20	1	0	30	1	0	0	0	1	0	0	2	2736	2405.24	2	1	0.666666667	0.333333333
4	6000	12	22	3	0	31	1	1	0	0	1	0	0	3	12000	2753.8	14	8	0.636363636	0.363636364
3	2352	11	20	4	0	27	2	0	0	0	0	0	0	7	19132	10160.64	18	1	0.947368421	0.052631579
3	6193	12	20	3	0	28	1	1	0	0	1	0	0	3	8547	783.93	11	4	0.733333333	0.266666667
4	2215	12	22	3	0	28	2	0	0	0	1	0	0	1	5500	3284.56	4	1	0.8	0.2
3	4828	12	20	4	0	29	1	1	0	0	1	0	0	4	18068	7671.87	14	7	0.666666667	0.333333333
3	25000	12	18	4	0	32	1	1	0	1	1	0	0	6	21710	3216.72	22	3	0.88	0.12
4	2500	12	22	4	0	23	2	0	0	0	0	0	0	1	4000	1356.62	3	1	0.75	0.25
3	3024	6	20	4	0	31	2	1	0	0	1	0	0	5	16705	6575.05	24	1	0.96	0.04
4	5800	12	20	3	0	24	1	1	0	0	1	0	0	2	11000	5175.17	11	1	0.916666667	0.083333333
3	40000	24	18	4	0	27	1	1	0	0	1	1	0	7	36921	9148.84	22	2	0.916666667	0.083333333
3	6770	12	20	4	0	25	2	1	0	1	0	0	0	5	16317	4725.86	25	2	0.925925926	0.074074074
3	5000	6	20	3	0	35	1	1	0	0	1	0	0	10	58057	20825.15	47	8	0.854545455	0.145454545
3	5254	6	18	3	0	28	1	0	0	0	1	0	0	6	30961	6746.02	18	1	0.947368421	0.052631579
3	5097	12	20	4	0	43	1	0	0	0	0	0	0	1	2500	1902.69	2	1	0.666666667	0.333333333
3	6000	12	20	4	0	29	1	1	0	0	0	0	0	4	12000	2496.42	25	1	0.961538462	0.038461538
3	5038	6	18	3	0	28	1	1	0	0	0	0	0	5	30980	20438.87	11	3	0.785714286	0.214285714
3	3157	6	20	4	0	26	1	0	1	1	1	1	0	4	15373	8342.4	11	8	0.578947368	0.421052632
3	941	12	20	1	0	24	2	0	0	0	0	0	0	4	9788	5058.45	11	1	0.916666667	0.083333333
3	3677	12	20	3	0	27	2	1	0	1	0	0	0	8	32288	8322.56	53	20	0.726027397	0.273972603
1	7954	11	16	4	0	25	2	0	0	0	1	0	0	3	14362	5145.94	11	5	0.6875	0.3125
3	2369	12	20	4	0	40	1	1	0	0	0	0	0	9	33968	6310.64	48	2	0.96	0.04
4	2223	12	22	4	0	28	1	1	0	0	0	0	0	2	7813	4776.9	7	2	0.777777778	0.222222222
4	3853	12	22	3	0	40	2	1	0	0	0	0	0	1	6000	2146.99	3	5	0.375	0.625
3	3957	12	20	3	0	28	1	1	0	0	1	0	0	2	7090	3042.29	7	1	0.875	0.125
4	4191	12	22	3	0	24	2	1	0	0	0	0	0	4	16774	5308.96	16	12	0.571428571	0.428571429
3	3561	10	20	4	0	25	1	1	0	0	1	0	0	5	22575	8438.61	27	4	0.870967742	0.129032258
3	2205	12	20	4	0	35	2	1	0	0	0	0	0	2	16902	8794.79	11	3	0.785714286	0.214285714
4	3222	12	22	4	0	26	1	0	0	0	1	0	0	1	8000	4777.53	2	3	0.4	0.6
3	6917	12	18	3	0	34	1	1	0	0	0	0	0	1	3000	265.04	10	1	0.909090909	0.090909091
3	2293	6	20	1	0	32	2	0	0	0	0	0	0	2	8947	5306.42	7	1	0.875	0.125
3	3408	12	20	3	0	27	1	1	0	0	1	0	0	6	36938	25564.07	17	1	0.944444444	0.055555556
3	2060	12	20	4	0	30	2	1	0	0	0	0	0	2	9165	4939.16	5	4	0.555555556	0.444444444
3	2543	12	20	4	0	25	2	1	0	0	1	0	0	3	14853	6456.6	14	3	0.823529412	0.176470588
3	2051	6	20	3	0	24	1	1	0	0	0	0	0	2	10700	3948.68	12	1	0.923076923	0.076923077
4	3300	12	22	4	0	31	1	1	0	1	0	1	0	5	20828	4647.69	10	1	0.909090909	0.090909091
3	1400	12	20	1	0	22	1	0	0	0	0	0	0	11	14823	8791.17	63	1	0.984375	0.015625
2	3014	11	16	4	0	34	2	1	0	0	1	0	0	7	28847	10245.55	49	1	0.98	0.02
4	3171	12	22	4	0	27	1	1	0	0	0	0	0	4	8029	1828.4	6	17	0.260869565	0.739130435
3	6285	6	20	3	0	45	2	1	0	0	0	0	0	2	7914	0	10	3	0.769230769	0.230769231
4	2870	12	22	4	0	36	1	1	0	0	0	0	0	5	20500	9129.63	33	1	0.970588235	0.029411765
3	3856	12	20	4	0	22	1	1	0	0	1	0	0	2	7790	5143.25	7	1	0.875	0.125
3	5660	12	22	3	0	30	1	1	0	0	1	0	0	1	6500	2340.4	7	1	0.875	0.125
4	3431	12	22	4	0	27	1	1	0	0	0	0	0	5	17080	2339.91	17	1	0.944444444	0.055555556
3	9040	6	18	3	0	51	1	1	0	0	0	0	0	4	20320	6210.67	12	1	0.923076923	0.076923077
3	3200	12	22	3	0	32	1	1	0	0	0	0	0	2	6750	1278.81	12	3	0.8	0.2
3	3000	6	20	3	0	24	2	0	0	0	1	0	0	1	5000	0	10	2	0.833333333	0.166666667
4	4409	12	20	3	0	22	1	1	0	0	0	0	0	2	7889	4480.36	4	4	0.5	0.5
3	6219	6	20	4	0	30	1	1	0	0	0	0	0	6	24750	3306.44	28	7	0.8	0.2
3	2054	9	20	3	0	26	2	1	0	0	1	1	0	14	81984	15946.33	48	5	0.905660377	0.094339623
3	1500	12	20	3	0	21	1	1	0	1	0	0	0	3	4000	2475.77	11	3	0.785714286	0.214285714
4	2100	12	22	3	0	21	2	1	0	0	0	0	0	2	9647	6391.35	3	3	0.5	0.5
4	2200	12	22	3	0	33	2	1	0	0	0	0	0	2	4500	2284.43	5	1	0.833333333	0.166666667
4	3348	12	22	4	0	26	1	1	0	0	1	0	0	2	10380	5651.57	6	4	0.6	0.4
3	7332	6	20	4	0	31	1	1	0	0	1	0	1	3	25357	10144.04	18	2	0.9	0.1
4	3575	12	22	3	0	37	2	0	0	0	0	0	0	1	4500	3424.88	2	1	0.666666667	0.333333333
3	12000	12	20	4	0	27	1	1	0	0	0	0	0	4	18500	0	15	1	0.9375	0.0625
4	2689	12	22	1	0	21	2	0	0	0	0	0	0	7	7383	0	77	1	0.987179487	0.012820513
2	3659	12	18	1	0	23	2	0	0	0	1	0	0	2	6500	2885.06	10	4	0.714285714	0.285714286
3	3500	6	20	3	0	26	1	0	0	0	0	0	0	3	8388	4999.98	3	4	0.428571429	0.571428571
3	7647	10	20	4	0	28	1	1	0	0	0	0	0	5	21259	9772.12	26	1	0.962962963	0.037037037
4	7853	12	22	3	0	37	1	1	0	0	0	0	0	4	24296	8319.4	20	3	0.869565217	0.130434783
3	3804	6	20	4	0	39	2	0	0	0	0	0	0	7	31756	14295.71	35	1	0.972222222	0.027777778
5	2021	12	22	4	0	34	1	0	0	0	1	0	0	1	4100	2078.06	2	1	0.666666667	0.333333333
3	3301	6	20	4	0	34	2	0	0	0	1	0	0	3	15185	8698.01	12	1	0.923076923	0.076923077
5	5456	12	22	3	0	30	1	1	0	0	0	0	0	3	13413	4543.76	15	1	0.9375	0.0625
3	48000	24	20	3	0	37	1	1	1	1	0	1	0	9	61421	18276.8	57	1	0.982758621	0.017241379
3	3174	6	20	4	0	35	1	1	0	0	0	0	0	5	18200	8325.48	29	1	0.966666667	0.033333333
4	4500	12	20	3	0	45	2	1	0	0	0	0	0	1	3000	1311.35	3	1	0.75	0.25
2	4677	6	18	4	0	27	1	1	0	0	1	0	0	4	19808	5605.55	13	2	0.866666667	0.133333333
3	3124	12	20	4	0	34	1	1	0	0	1	0	0	6	16473	8375.45	31	2	0.939393939	0.060606061
3	2500	6	20	4	0	27	1	1	0	0	0	0	0	7	31029	11346.59	24	1	0.96	0.04
3	2885	6	20	4	0	23	2	1	0	0	1	0	0	5	17434	10869.4	10	7	0.588235294	0.411764706
3	5000	12	20	4	0	28	1	1	0	0	0	0	0	3	13033	3362.66	20	1	0.952380952	0.047619048
3	8900	6	20	3	0	45	2	1	0	0	0	1	0	6	20824	6031.12	28	2	0.933333333	0.066666667
3	4000	6	20	4	0	37	2	1	0	0	0	0	0	2	10458	2560.4	9	1	0.9	0.1
3	8334	10	20	4	0	38	2	1	0	0	0	0	0	4	17453	2565.47	14	19	0.424242424	0.575757576
4	2516	12	22	3	0	31	1	1	0	0	1	0	0	5	19627	9484.41	19	10	0.655172414	0.344827586
3	15000	12	20	3	0	24	1	1	1	1	0	0	0	16	77154	5952.39	78	3	0.962962963	0.037037037
1	2498	12	16	4	0	27	2	0	0	0	1	0	0	3	12760	6251.97	10	3	0.769230769	0.230769231
4	3464	12	22	1	0	23	1	0	0	0	0	0	0	4	5475	4035.43	9	2	0.818181818	0.181818182
3	813	6	20	1	0	40	1	0	0	0	0	0	0	7	15254	8586.76	33	1	0.970588235	0.029411765
4	1207	12	22	1	0	30	1	0	0	0	0	0	0	6	9059	5402.18	17	4	0.80952381	0.19047619
4	3000	12	22	4	0	26	1	0	0	0	0	0	0	2	4500	2719.7	5	1	0.833333333	0.166666667
2	1000	6	18	1	0	38	2	0	0	0	0	0	0	6	11000	5263.45	20	1	0.952380952	0.047619048
3	3934	6	20	3	0	29	2	1	0	0	0	0	0	3	12930	5065.92	15	1	0.9375	0.0625
1	542	6	16	1	0	27	1	0	0	0	0	0	0	5	5825	2657.03	11	1	0.916666667	0.083333333
3	3000	6	20	3	0	23	1	1	0	0	0	0	0	2	4000	0	2	5	0.285714286	0.714285714
3	3524	12	20	3	0	30	2	1	0	0	0	0	0	5	17653	8475.62	26	2	0.928571429	0.071428571
4	2224	12	22	4	0	24	2	1	0	0	0	0	0	5	18749	8275.07	24	7	0.774193548	0.225806452
2	12872	12	18	3	0	32	1	1	1	1	1	1	0	8	36700	0	62	2	0.96875	0.03125
3	5019	6	20	3	0	36	1	0	0	0	0	0	0	8	46939	12981.17	21	5	0.807692308	0.192307692
4	4000	12	22	1	0	35	2	0	0	0	0	0	0	1	1050	0	5	1	0.833333333	0.166666667
4	2800	12	22	3	0	38	2	1	0	0	0	0	0	3	17683	7199.52	13	1	0.928571429	0.071428571
4	5800	6	20	3	0	39	1	1	0	0	0	0	0	2	9165	3837.92	10	1	0.909090909	0.090909091
3	3384	6	20	4	0	27	1	1	0	0	0	1	0	10	28137	8961.03	59	2	0.967213115	0.032786885
4	800	12	22	1	0	26	1	1	0	0	1	0	0	8	13380	6371.7	32	1	0.96969697	0.03030303
4	589	12	22	1	0	20	1	0	0	0	0	0	0	7	8851	2540.61	35	1	0.972222222	0.027777778
4	1600	6	24	4	0	29	1	0	1	0	1	0	0	3	10300	3617.07	16	1	0.941176471	0.058823529
3	5388	12	20	4	0	24	1	1	0	0	0	1	0	7	21495	11704.17	21	2	0.913043478	0.086956522
4	3837	12	22	3	0	41	1	1	0	0	0	0	0	1	6000	3163.36	3	3	0.5	0.5
3	3192	6	20	4	0	31	2	1	0	0	0	0	0	14	47401	7307.56	62	1	0.984126984	0.015873016
4	4640	6	20	4	0	32	2	0	0	0	0	0	0	2	10076	4359.21	8	1	0.888888889	0.111111111
4	6068	12	22	4	0	28	1	1	0	0	0	0	0	3	9300	4583.21	9	1	0.9	0.1
2	4449	6	18	4	0	30	2	1	0	1	1	0	0	6	24859	8550.8	19	6	0.76	0.24
3	4342	6	20	1	0	28	1	0	0	0	1	0	0	5	17130	6957.51	19	1	0.95	0.05
4	3091	12	22	4	0	31	1	1	0	0	0	0	0	4	12500	4654.43	19	1	0.95	0.05
4	20000	12	20	3	0	28	1	1	0	0	0	0	0	5	29527	3960.72	18	1	0.947368421	0.052631579
3	3197	10	20	4	0	25	1	1	0	0	0	0	0	5	17938	7802.3	19	2	0.904761905	0.095238095
4	3000	12	22	1	0	25	1	0	0	0	0	0	0	3	4093	2589.33	11	1	0.916666667	0.083333333
3	3090	12	20	4	0	23	2	1	0	0	1	0	0	2	8442	4909.14	7	1	0.875	0.125
4	3000	12	22	4	0	29	2	1	0	0	1	0	0	7	17508	2164.04	44	3	0.936170213	0.063829787
3	5000	12	20	4	0	42	2	1	0	0	0	0	0	1	3500	1904.81	5	1	0.833333333	0.166666667
3	4622	6	20	3	0	24	2	0	0	0	1	0	0	1	5000	2878.35	3	1	0.75	0.25
4	3027	11	20	4	0	23	1	0	0	0	0	0	0	6	19796	7472.52	34	5	0.871794872	0.128205128
3	25000	12	18	4	0	35	1	1	0	0	0	0	0	8	28329	9135.09	36	1	0.972972973	0.027027027
4	3073	6	20	4	0	28	2	1	0	1	0	0	0	3	12014	6926.5	7	5	0.583333333	0.416666667
4	1100	12	22	3	0	20	2	1	0	1	0	0	0	3	4342	2559.65	12	2	0.857142857	0.142857143
3	2000	6	20	4	0	29	2	1	0	0	1	0	0	3	15593	2202.18	25	2	0.925925926	0.074074074
3	4873	12	20	3	0	50	1	0	0	0	0	0	0	10	31636	8626.82	38	6	0.863636364	0.136363636
3	3128	6	20	4	0	28	2	1	0	0	1	1	0	6	16255	4271.67	38	2	0.95	0.05
3	934	6	20	1	0	34	1	0	0	0	0	0	0	2	10390	8065.32	3	1	0.75	0.25
3	3000	12	20	1	0	28	2	0	0	0	0	0	0	1	1000	272.75	7	2	0.777777778	0.222222222
5	2574	12	22	4	0	31	1	1	0	0	1	0	0	6	33128	15537.41	25	2	0.925925926	0.074074074
4	5136	6	20	4	0	29	2	0	0	0	0	0	0	1	3000	1863.88	4	1	0.8	0.2
5	8524	12	22	3	0	33	1	1	0	0	0	0	0	3	13260	3475.44	11	3	0.785714286	0.214285714
4	4766	12	22	3	0	31	1	1	0	0	0	0	0	3	9095	4734.13	17	1	0.944444444	0.055555556
3	4859	6	20	4	0	29	2	1	0	0	0	0	0	5	17490	11140.07	14	3	0.823529412	0.176470588
3	3314	6	20	3	0	26	2	1	0	0	0	0	0	5	16834	6986.86	18	1	0.947368421	0.052631579
1	2936	3	16	4	0	36	2	0	0	0	1	0	0	9	91860	52898.37	27	1	0.964285714	0.035714286
3	6532	6	20	3	0	26	2	1	0	0	0	0	0	3	12597	4467.12	14	1	0.933333333	0.066666667
4	2800	12	22	4	0	34	1	1	0	0	0	0	0	6	23874	6673.8	23	1	0.958333333	0.041666667
3	1100	6	20	1	0	27	1	0	0	0	0	0	0	5	3601	1861.31	15	2	0.882352941	0.117647059
3	3000	9	20	4	0	27	1	0	0	0	1	0	0	7	23656	10999.38	26	1	0.962962963	0.037037037
4	3491	12	22	4	0	45	1	1	0	0	0	0	0	5	18382	8508.82	24	2	0.923076923	0.076923077
3	8000	6	20	4	0	32	1	1	0	0	1	0	0	4	23786	5507.93	20	1	0.952380952	0.047619048
4	2100	12	22	4	0	29	1	1	1	0	0	0	0	8	39159	9887.45	17	1	0.944444444	0.055555556
3	2590	6	20	4	0	31	1	1	0	0	0	0	0	12	38450	7900.77	51	1	0.980769231	0.019230769
3	4000	12	20	3	0	23	1	1	0	0	0	0	0	4	14500	6854.44	13	4	0.764705882	0.235294118
4	940	12	22	1	0	23	1	0	0	0	0	0	0	4	5363	3009.21	15	1	0.9375	0.0625
4	2409	12	22	3	0	32	2	0	0	0	1	0	0	1	4500	2091.05	4	1	0.8	0.2
3	2283	11	20	4	0	27	2	0	0	0	0	0	0	4	12041	7816.66	14	2	0.875	0.125
4	5442	12	22	4	0	30	1	1	1	1	0	0	0	4	17059	3057.93	29	13	0.69047619	0.30952381
3	3333	8	20	4	0	26	2	1	0	0	0	0	0	6	23735	8826.2	34	5	0.871794872	0.128205128
3	4385	12	20	4	0	23	1	1	0	0	1	0	0	1	8000	4114.39	5	1	0.833333333	0.166666667
4	2781	12	22	3	0	27	2	1	1	0	0	1	0	16	71056	15519.17	63	2	0.969230769	0.030769231
3	3666	6	18	3	0	24	1	1	0	0	0	0	0	2	6594	0	11	1	0.916666667	0.083333333
4	2136	12	22	4	0	26	2	1	0	1	1	0	0	11	22024	7163.95	41	19	0.683333333	0.316666667
4	3493	12	22	3	0	23	1	0	0	0	0	0	0	1	1500	506.67	3	1	0.75	0.25
4	4000	6	20	4	0	26	2	1	0	1	1	1	0	3	7350	3000	3	15	0.166666667	0.833333333
3	3849	12	20	4	0	32	1	1	0	0	1	0	0	7	27834	13075.58	25	11	0.694444444	0.305555556
3	3500	6	20	3	0	32	1	1	0	0	1	0	0	19	104950	16444.12	88	5	0.946236559	0.053763441
5	3412	12	22	4	0	23	1	1	0	1	1	0	0	1	4000	3087.29	2	1	0.666666667	0.333333333
4	3300	12	22	3	0	27	1	1	0	0	0	0	0	4	14561	6606.72	20	1	0.952380952	0.047619048
5	2000	12	22	3	0	21	1	0	0	0	0	0	0	1	2000	677.75	2	2	0.5	0.5
4	4521	12	22	4	0	26	2	1	0	0	0	0	0	3	8926	1678.08	21	5	0.807692308	0.192307692
3	3475	6	20	4	0	26	1	1	0	0	1	1	0	3	12299	5524.2	14	1	0.933333333	0.066666667
4	3154	6	20	3	0	27	1	1	1	0	0	0	0	15	52499	9046.42	86	3	0.966292135	0.033707865
2	818	12	18	1	0	22	1	0	0	0	1	0	0	4	4488	1211.47	14	1	0.933333333	0.066666667
5	2500	12	22	3	0	22	1	0	0	0	0	0	0	1	2500	0	5	1	0.833333333	0.166666667
5	3087	12	22	4	0	22	1	0	0	0	0	0	0	1	4200	1912.32	4	3	0.571428571	0.428571429
4	4405	12	22	4	0	33	2	1	0	0	0	0	0	2	8705	4094.41	6	3	0.666666667	0.333333333
1	3176	12	16	1	0	27	1	0	0	0	1	0	0	4	9457	6823.92	5	2	0.714285714	0.285714286
4	2134	12	22	4	0	29	1	0	0	0	1	0	0	2	7047	3365.41	10	1	0.909090909	0.090909091
3	10000	12	20	3	0	32	2	1	0	1	1	0	0	2	9500	5186.24	9	1	0.9	0.1
3	6496	6	18	3	0	28	1	0	1	1	0	0	0	4	25973	7057.46	14	1	0.933333333	0.066666667
3	5441	6	20	3	0	26	1	0	0	0	0	0	0	3	7634	1659.31	7	5	0.583333333	0.416666667
4	2730	12	22	3	0	23	1	1	0	0	0	0	0	3	19165	9027.66	13	4	0.764705882	0.235294118
4	3930	12	22	3	0	23	1	0	0	0	0	0	0	3	6575	4570.02	9	2	0.818181818	0.181818182
3	3878	12	20	4	0	27	2	1	0	0	1	0	0	2	15000	7621.18	13	1	0.928571429	0.071428571
4	5000	12	22	3	0	45	1	1	0	0	0	0	0	3	14451	3185.07	20	2	0.909090909	0.090909091
3	1069	6	20	3	0	22	1	1	0	1	0	0	0	3	4500	2931.19	6	1	0.857142857	0.142857143
4	897	3	24	1	0	31	1	1	0	0	1	0	0	4	11000	4197.25	7	4	0.636363636	0.363636364
4	3000	12	22	4	0	29	1	1	0	0	1	0	0	5	17668	8556.21	25	2	0.925925926	0.074074074
4	3898	12	22	3	0	35	1	1	0	0	0	0	0	4	15458	8598.84	11	3	0.785714286	0.214285714
3	4000	12	20	4	0	29	1	0	0	0	0	0	0	2	6000	2774.21	5	2	0.714285714	0.285714286
3	4354	6	20	4	0	30	1	1	0	0	1	0	0	3	15036	5146	19	1	0.95	0.05
3	3500	6	20	4	0	27	1	1	0	0	1	0	0	3	7500	4000.96	9	1	0.9	0.1
2	3000	6	16	3	0	24	1	1	1	1	1	0	0	6	28554	0	11	2	0.846153846	0.153846154
3	3000	12	20	4	0	31	2	1	0	0	0	0	0	4	13664	6014.12	24	1	0.96	0.04
3	2000	12	20	4	0	37	2	1	1	0	1	0	0	5	21267	5998.73	12	7	0.631578947	0.368421053
4	2440	12	22	1	0	20	1	0	0	0	0	0	0	5	4951	4130.82	5	1	0.833333333	0.166666667
3	2891	6	20	4	0	26	1	1	0	0	1	0	0	8	23305	6108.51	27	8	0.771428571	0.228571429
1	12940	6	14	3	0	36	1	1	1	1	0	0	0	7	43155	0	29	1	0.966666667	0.033333333
4	2000	12	22	1	0	35	1	0	0	0	0	0	0	1	1500	0	10	2	0.833333333	0.166666667
3	3500	10	20	3	0	24	1	1	0	0	0	0	0	3	10476	5232.3	9	1	0.9	0.1
3	3000	12	20	4	0	27	1	1	0	0	0	0	0	4	11500	6993.56	24	1	0.96	0.04
3	411	6	20	1	0	20	2	0	0	0	0	0	0	4	1878	1158.52	12	3	0.8	0.2
3	5000	12	20	4	0	34	2	1	0	0	0	0	0	4	24400	11554.91	19	1	0.95	0.05
3	3037	11	18	3	0	30	1	0	1	1	0	0	0	13	63149	16963.04	60	1	0.983606557	0.016393443
3	3000	6	20	4	0	34	2	1	0	0	0	0	0	12	49387	9212.9	65	9	0.878378378	0.121621622
4	2346	12	22	4	0	26	2	0	0	0	0	0	0	4	12924	5253.24	15	1	0.9375	0.0625
3	3400	12	20	4	0	41	1	1	1	1	0	0	0	9	41465	15121.47	67	1	0.985294118	0.014705882
3	4000	10	20	4	0	27	2	1	0	0	1	0	0	4	12762	7699.91	16	1	0.941176471	0.058823529
4	7994	12	20	4	0	46	2	0	0	0	0	0	0	1	4500	2005.69	6	1	0.857142857	0.142857143
4	2121	12	22	4	0	33	1	0	0	0	1	0	0	1	5000	2878.35	1	3	0.25	0.75
3	5663	6	20	4	0	27	1	1	0	0	1	0	0	6	23422	5836.92	27	1	0.964285714	0.035714286
3	8933	6	18	3	0	25	1	1	0	0	0	0	0	5	16000	6779.26	13	3	0.8125	0.1875
4	6749	12	22	3	0	28	1	1	0	0	1	0	0	9	46030	11451.46	57	6	0.904761905	0.095238095
3	5878	6	20	3	0	25	1	1	0	0	1	0	0	3	13205	5122.46	18	3	0.857142857	0.142857143
4	2200	12	22	1	0	42	1	0	0	0	0	0	0	2	7000	3741.49	10	1	0.909090909	0.090909091
1	604	6	16	1	0	26	2	1	0	0	1	0	0	4	3823	1895.83	9	4	0.692307692	0.307692308
4	2508	12	22	4	0	40	2	1	0	0	0	0	0	3	8841	3991.09	15	1	0.9375	0.0625
3	5477	12	20	4	0	21	1	0	0	0	0	0	0	1	2000	1522.18	2	1	0.666666667	0.333333333
2	2500	6	18	3	0	27	2	1	0	0	1	0	0	3	11200	4247.06	14	2	0.875	0.125
3	6000	12	20	3	0	32	1	1	0	0	1	0	0	3	17000	10757.93	8	6	0.571428571	0.428571429
3	6934	12	22	3	0	28	1	1	0	0	1	0	0	5	32600	15826.51	13	2	0.866666667	0.133333333
5	1093	12	22	3	0	24	1	1	0	1	0	0	0	4	8089	2907.24	20	2	0.909090909	0.090909091
4	10942	12	22	3	0	29	1	1	0	0	0	0	0	2	9942	5949.04	4	5	0.444444444	0.555555556
4	2500	12	22	4	0	50	2	1	0	0	0	0	0	3	10500	5508.4	9	3	0.75	0.25
3	7407	6	18	3	0	32	1	1	0	0	0	0	0	3	23173	7593.34	7	6	0.538461538	0.461538462
4	8000	12	22	3	0	34	1	1	0	0	0	0	0	2	6900	4824.08	6	2	0.75	0.25
3	5072	9	20	4	0	33	2	1	0	0	0	0	0	12	23778	8127.06	55	1	0.982142857	0.017857143
2	3075	11	18	3	0	31	1	1	0	0	1	0	0	7	29986	13534.72	23	2	0.92	0.08
3	7175	12	20	4	0	35	2	1	0	0	0	0	0	2	8342	2824.83	10	2	0.833333333	0.166666667
3	9500	6	20	3	0	34	1	1	0	0	1	0	0	2	9434	4844.86	8	1	0.888888889	0.111111111
3	2000	12	20	3	0	24	2	1	0	0	1	0	0	1	5000	459.51	10	1	0.909090909	0.090909091
5	3112	12	22	3	0	30	2	1	0	0	1	0	0	11	51598	16888.15	65	17	0.792682927	0.207317073
3	9700	12	20	4	0	28	1	0	0	0	1	0	0	2	9000	0	14	1	0.933333333	0.066666667
3	4500	6	20	3	0	24	2	1	0	0	1	0	0	7	34417	7500	35	2	0.945945946	0.054054054
4	6000	12	22	3	0	25	1	0	0	0	1	0	0	2	6717	3306.08	10	3	0.769230769	0.230769231
3	18000	6	20	3	0	37	1	1	0	0	0	0	0	9	58422	12010.42	49	3	0.942307692	0.057692308
3	5500	6	20	3	0	25	1	1	0	0	1	0	0	4	12200	3456.02	13	4	0.764705882	0.235294118
4	3100	12	22	4	0	31	1	1	0	0	0	0	0	2	7250	2774.21	6	1	0.857142857	0.142857143
4	5365	12	22	4	0	35	1	1	0	0	0	0	0	4	11917	4134.96	17	3	0.85	0.15
3	3248	12	20	4	0	38	2	1	1	0	0	0	0	19	73480	8751.94	90	5	0.947368421	0.052631579
4	3064	12	22	4	0	38	2	0	0	0	0	0	0	4	18028	6935.88	18	1	0.947368421	0.052631579
3	18000	6	20	3	0	37	1	1	0	0	0	0	0	4	40842	11151.61	29	1	0.966666667	0.033333333
4	8200	12	22	3	0	48	1	1	1	1	0	0	0	2	8000	0	7	3	0.7	0.3
3	6979	12	22	4	0	34	2	1	0	0	0	0	0	4	17887	8020.86	23	1	0.958333333	0.041666667
4	2221	12	22	3	0	32	1	0	0	0	0	0	0	1	4500	2279.4	2	1	0.666666667	0.333333333
5	4080	12	22	4	0	25	2	1	0	0	1	0	0	3	10754	4119.76	8	13	0.380952381	0.619047619
3	3000	6	20	3	0	47	1	1	0	0	0	0	0	1	3000	0	1	5	0.166666667	0.833333333
3	2732	6	20	4	0	40	2	1	0	0	0	0	0	3	12524	5467.16	19	2	0.904761905	0.095238095
4	18000	12	22	3	0	29	1	1	1	1	1	0	0	6	30038	5373.55	38	1	0.974358974	0.025641026
4	3038	12	22	3	0	39	2	1	0	0	0	0	0	1	3000	441.48	4	2	0.666666667	0.333333333
4	2115	6	20	4	0	29	2	0	0	0	1	0	0	8	33706	9951.46	33	12	0.733333333	0.266666667
4	2633	6	20	3	0	24	2	0	0	0	1	0	0	2	12500	7366.59	2	6	0.25	0.75
3	12000	6	20	3	0	33	2	1	0	0	0	0	0	2	11000	0	6	1	0.857142857	0.142857143
3	2786	6	20	4	0	27	1	0	0	0	1	0	0	1	8500	5713.56	1	1	0.5	0.5
3	2898	12	20	4	0	38	1	1	0	0	0	0	0	8	69159	18412.65	42	1	0.976744186	0.023255814
3	12000	11	18	3	0	22	1	1	0	0	0	0	0	3	7000	3299.41	11	1	0.916666667	0.083333333
4	9490	12	22	4	0	30	2	1	0	0	0	0	0	2	3929	1509.13	11	6	0.647058824	0.352941176
2	3636	6	18	3	0	27	1	1	0	0	1	0	0	9	34275	14363.62	32	5	0.864864865	0.135135135
4	5402	12	22	4	0	38	1	0	0	0	0	0	0	2	10509	4597.62	11	1	0.916666667	0.083333333
3	3051	12	20	3	0	32	2	0	0	0	1	0	0	8	27791	10949.34	40	5	0.888888889	0.111111111
2	2189	6	20	4	0	32	2	1	0	0	0	0	0	8	26623	7275.91	29	3	0.90625	0.09375
2	2679	12	18	3	0	25	1	1	0	0	1	0	0	5	24833	11231.53	21	2	0.913043478	0.086956522
4	3400	12	22	1	0	25	1	0	0	0	0	0	0	4	10888	3506.99	17	1	0.944444444	0.055555556
3	4000	11	20	3	0	23	2	1	0	0	1	0	0	2	8000	2058.91	15	2	0.882352941	0.117647059
3	6219	6	20	3	0	38	2	0	0	0	1	0	0	1	4500	2280.81	2	1	0.666666667	0.333333333
4	3210	12	22	4	0	23	1	0	0	0	1	0	0	1	5000	1789.11	7	1	0.875	0.125
4	2230	9	20	3	0	44	1	1	0	0	0	0	0	2	9165	4770.19	9	1	0.9	0.1
3	5300	10	20	4	0	35	1	1	1	1	0	1	0	15	92830	9951.73	80	4	0.952380952	0.047619048
4	12220	6	20	4	0	29	1	1	0	0	1	0	0	1	7500	689.36	10	1	0.909090909	0.090909091
4	6773	12	22	4	0	25	1	1	0	0	0	0	0	3	5099	726.61	14	1	0.933333333	0.066666667
4	1080	12	22	3	0	25	1	1	0	1	0	0	0	4	7085	2920.3	17	6	0.739130435	0.260869565
3	3158	11	20	4	0	23	1	1	0	0	1	0	0	7	21650	10979.19	28	1	0.965517241	0.034482759
2	654	6	18	1	0	22	2	0	0	0	0	0	0	3	4204	2348.62	8	2	0.8	0.2
3	2961	12	20	3	0	42	1	1	0	0	0	0	0	5	16000	7038.88	30	2	0.9375	0.0625
4	6000	12	22	4	0	31	1	1	0	0	0	0	0	5	15400	3343.83	31	3	0.911764706	0.088235294
4	4702	12	22	3	0	43	1	0	0	0	0	0	0	2	6153	3297.67	9	3	0.75	0.25
2	499	3	18	1	0	29	1	1	0	0	0	1	0	4	5500	4627.1	6	1	0.857142857	0.142857143
4	3000	12	22	3	0	36	1	1	0	0	0	0	0	2	8584	0	17	7	0.708333333	0.291666667
4	2800	12	22	4	0	28	1	0	0	0	1	0	0	2	8000	4668.98	6	2	0.75	0.25
3	8777	10	20	3	0	37	1	1	0	0	0	0	0	7	63493	33767.98	21	3	0.875	0.125
4	2096	12	20	3	0	48	2	0	0	0	0	0	0	2	9265	5904.31	3	4	0.428571429	0.571428571
3	3222	6	20	4	0	25	1	0	0	0	1	0	0	1	8000	4777.53	4	1	0.8	0.2
4	1445	12	22	1	0	30	2	1	0	0	0	0	0	3	14483	10754.6	9	1	0.9	0.1
4	1332	12	22	1	0	32	2	0	0	0	1	0	0	5	9347	5467.01	18	4	0.818181818	0.181818182
4	6116	6	20	3	0	47	2	1	0	0	0	0	0	1	4500	2383.53	5	1	0.833333333	0.166666667
5	3150	12	22	4	0	30	1	1	0	0	0	0	0	2	6414	1349.76	11	6	0.647058824	0.352941176
4	4740	6	20	4	0	28	2	0	0	0	0	0	0	2	6397	4759.49	6	1	0.857142857	0.142857143
3	1068	6	20	3	0	21	2	1	0	1	0	0	0	8	17023	5597.84	30	5	0.857142857	0.142857143
3	2200	6	20	4	0	31	2	1	0	0	0	0	0	5	14150	6299.17	23	3	0.884615385	0.115384615
3	2260	12	20	4	0	24	1	1	0	0	1	0	0	5	14925	7839.87	22	2	0.916666667	0.083333333
3	3000	9	20	4	0	22	2	0	0	0	0	0	0	5	13584	4365.72	24	4	0.857142857	0.142857143
5	2120	12	22	4	0	45	1	0	0	0	0	0	0	2	4448	3879.93	4	1	0.8	0.2
4	3000	12	22	4	0	24	1	1	0	0	0	0	0	3	11084	4707.88	17	1	0.944444444	0.055555556
4	4864	12	22	3	0	37	2	1	0	0	0	0	0	2	2000	635.73	6	2	0.75	0.25
5	2783	12	22	4	0	39	1	1	0	0	1	0	0	1	5000	2216.45	3	4	0.428571429	0.571428571
2	1092	6	18	1	0	22	1	0	0	0	1	1	0	3	6800	4442.65	8	1	0.888888889	0.111111111
3	3000	6	20	4	0	22	2	1	0	0	0	0	0	4	11739	5884.92	22	1	0.956521739	0.043478261
4	5482	12	22	3	0	46	1	0	0	0	0	0	0	2	6000	1018.31	6	1	0.857142857	0.142857143
2	260	3	18	1	0	40	2	1	1	0	0	0	0	7	25921	11982.94	24	1	0.96	0.04
3	2209	6	20	4	0	26	1	1	0	0	0	0	0	6	13521	3990.3	32	1	0.96969697	0.03030303
3	2839	6	20	4	0	33	1	1	1	0	0	1	0	4	19680	10911.2	19	1	0.95	0.05
3	4425	6	20	4	0	26	1	1	0	0	0	0	0	3	9600	2951.43	11	8	0.578947368	0.421052632
3	2099	6	20	3	0	23	1	1	0	1	1	1	0	7	22170	15357.35	12	2	0.857142857	0.142857143
3	2600	12	22	4	0	24	1	1	1	0	0	0	0	6	17956	6891.34	25	3	0.892857143	0.107142857
4	1219	12	22	3	0	23	1	0	0	0	0	0	0	2	5000	2546.55	5	1	0.833333333	0.166666667
2	2136	12	20	3	0	23	1	1	0	0	0	0	0	4	16447	9371.51	12	6	0.666666667	0.333333333
5	3782	12	22	4	0	42	1	1	0	0	0	0	0	3	14836	8153.62	13	2	0.866666667	0.133333333
3	3668	6	20	4	0	42	2	0	0	0	1	0	0	3	10550	5331.85	9	2	0.818181818	0.181818182
3	10226	6	20	3	0	33	2	0	0	0	0	0	0	8	41091	1273.99	28	4	0.875	0.125
4	3068	6	20	4	0	28	1	0	0	0	0	0	0	3	10476	2431.49	7	6	0.538461538	0.461538462
5	3981	12	22	4	0	28	1	1	0	0	0	0	0	1	1500	1018.94	3	1	0.75	0.25
3	2244	12	18	4	0	28	2	0	0	0	1	0	0	2	9534	7755.58	4	1	0.8	0.2
4	10000	12	22	3	0	25	1	1	1	0	0	0	0	4	21561	6122.3	17	9	0.653846154	0.346153846
3	7851	12	20	3	0	26	1	1	0	0	0	0	0	3	10873	2012.91	13	2	0.866666667	0.133333333
3	2033	6	20	4	0	27	1	1	0	0	0	0	0	7	13316	6966.17	34	1	0.971428571	0.028571429
4	4337	12	22	4	0	35	2	0	0	0	0	0	0	3	10100	7416.36	13	1	0.928571429	0.071428571
3	2000	12	22	3	0	26	2	1	0	0	1	0	0	1	2000	1540.11	2	1	0.666666667	0.333333333
2	1081	6	18	1	0	25	2	0	0	0	1	0	0	1	7000	5918.44	1	1	0.5	0.5
5	5610	12	22	3	0	33	1	1	1	0	0	0	0	3	12470	3203.15	6	2	0.75	0.25
4	2200	12	22	4	0	32	1	1	0	0	0	0	0	2	7200	1154.51	15	3	0.833333333	0.166666667
3	8000	6	20	4	0	25	2	1	0	0	1	1	0	11	61426	22027.1	41	1	0.976190476	0.023809524
5	18000	7	18	3	0	29	1	1	1	0	1	0	0	7	38299	11109.34	19	1	0.95	0.05
3	4885	12	20	1	0	34	1	0	0	0	0	0	0	2	11700	8978.2	5	1	0.833333333	0.166666667
3	4498	12	20	4	0	26	2	1	0	0	0	0	0	3	7686	4001.25	17	3	0.85	0.15
2	9515	12	16	3	0	38	1	1	0	0	0	0	0	7	41820	10484.54	42	1	0.976744186	0.023255814
3	2555	6	20	4	0	28	1	0	1	0	1	0	0	4	15518	5944.83	11	1	0.916666667	0.083333333
4	2083	12	22	4	0	30	1	0	0	0	1	0	0	3	11150	4916.95	11	7	0.611111111	0.388888889
2	511	12	18	1	0	22	1	0	0	0	1	0	0	6	3800	2698.47	19	1	0.95	0.05
3	4300	12	20	4	0	27	1	1	0	0	0	0	0	5	17872	6167.01	29	1	0.966666667	0.033333333
4	2400	12	22	1	0	31	2	1	0	0	0	0	0	4	11600	6592.7	12	1	0.923076923	0.076923077
3	6287	12	20	4	0	33	2	1	0	0	0	0	0	10	30965	7712.5	63	2	0.969230769	0.030769231
4	2200	12	22	1	0	28	2	0	0	0	0	0	0	3	13815	5019.38	11	1	0.916666667	0.083333333
4	2596	12	22	3	0	32	1	1	0	0	0	0	0	3	10449	4904.14	13	2	0.866666667	0.133333333
5	7728	12	22	3	0	33	1	1	1	1	1	0	0	12	43801	27722.74	30	8	0.789473684	0.210526316
5	4000	12	22	4	0	31	1	1	1	0	1	1	0	6	28933	7894.85	18	1	0.947368421	0.052631579
4	4000	12	22	3	0	21	1	0	0	0	0	0	0	1	1000	0	5	1	0.833333333	0.166666667
3	758	6	20	1	0	29	1	0	0	0	0	0	0	4	5982	4341.65	3	1	0.75	0.25
3	1158	12	22	3	0	22	1	1	0	1	0	0	0	7	7922	2842.37	35	1	0.972222222	0.027777778
4	1839	12	22	1	0	23	1	0	0	0	1	0	0	7	19150	6650.14	25	1	0.961538462	0.038461538
3	4225	12	20	4	0	28	1	1	0	0	0	0	0	3	9000	4651.93	8	4	0.666666667	0.333333333
1	2000	12	16	3	0	35	2	1	0	0	1	0	0	2	13205	7734.02	9	1	0.9	0.1
4	3000	6	20	4	0	39	1	1	0	0	0	0	0	2	10353	5977.79	7	2	0.777777778	0.222222222
4	500	12	22	1	0	28	2	0	0	0	0	0	0	1	2000	0	2	4	0.333333333	0.666666667
3	5018	12	20	4	0	32	2	1	0	0	0	0	0	4	17196	6981.42	23	6	0.793103448	0.206896552
3	5237	6	20	3	0	34	1	1	0	0	0	0	0	4	9630	3263.44	23	1	0.958333333	0.041666667
4	2643	12	22	3	0	53	1	0	0	0	0	0	0	1	4000	1356.62	3	1	0.75	0.25
3	2587	6	20	3	0	32	1	1	0	0	1	0	0	6	24485	4110.46	22	2	0.916666667	0.083333333
2	3217	6	18	3	0	48	2	1	0	0	0	0	0	4	13255	6782.67	17	1	0.944444444	0.055555556
4	3199	12	22	4	0	30	2	0	0	0	0	0	0	1	5000	1800.31	5	3	0.625	0.375
2	1550	12	18	3	0	22	1	1	0	1	0	0	0	4	8758	2449.71	24	1	0.96	0.04
5	3847	12	22	3	0	31	1	1	0	0	0	0	0	4	12405	3970.12	27	1	0.964285714	0.035714286
3	1132	12	20	3	0	25	1	1	0	1	0	0	0	3	6742	2868.38	13	1	0.928571429	0.071428571
3	4900	12	20	4	0	28	1	1	0	0	1	0	0	4	15470	9061.35	12	1	0.923076923	0.076923077
4	2299	12	22	3	0	27	1	1	0	0	1	0	0	2	7000	4200.7	3	1	0.75	0.25
3	3410	12	20	3	0	23	2	0	0	0	1	0	0	2	7635	5089.67	3	4	0.428571429	0.571428571
4	2463	12	22	4	0	24	2	1	0	0	0	0	0	2	8962	4037	4	1	0.8	0.2
3	3074	6	20	4	0	27	2	0	0	0	1	0	0	2	10475	5025.87	11	1	0.916666667	0.083333333
3	2460	12	22	3	0	22	1	0	0	1	0	0	0	1	2000	1540.11	1	2	0.333333333	0.666666667
4	2622	12	22	3	0	25	1	1	0	1	0	0	0	2	6000	1377.62	15	1	0.9375	0.0625
3	1000	12	20	3	0	23	2	1	0	1	0	0	0	3	4500	2862.55	10	2	0.833333333	0.166666667
3	7101	6	18	3	0	37	1	1	1	0	1	0	0	3	15662	4437.08	15	2	0.882352941	0.117647059
5	8065	6	20	4	0	33	2	1	0	0	1	0	0	1	5500	1934.11	3	3	0.5	0.5
6	3281	12	24	3	0	27	1	0	0	0	0	0	0	1	3000	0	3	4	0.428571429	0.571428571
3	3000	11	20	4	0	25	1	1	0	0	1	0	0	4	15700	7381.17	21	1	0.954545455	0.045454545
3	3683	6	20	4	0	33	1	1	0	0	0	0	0	4	28419	6816.15	21	1	0.954545455	0.045454545
3	701	6	20	1	0	29	1	0	0	0	1	0	0	3	8821	6298.45	8	1	0.888888889	0.111111111
4	649	12	22	1	0	25	1	0	0	0	0	0	0	2	4158	3026.61	7	1	0.875	0.125
3	3600	6	20	4	0	27	1	0	0	0	1	0	0	1	5000	3850.25	2	1	0.666666667	0.333333333
4	2000	12	22	3	0	21	1	0	0	0	0	0	0	2	4000	2055.92	9	1	0.9	0.1
3	3000	11	20	4	0	27	1	1	0	0	1	0	0	3	9503	6536.69	9	2	0.818181818	0.181818182
4	5192	12	22	4	0	40	1	1	0	0	0	0	0	4	14860	4307.48	19	3	0.863636364	0.136363636
2	4000	6	18	3	0	37	1	1	1	1	1	0	0	5	31215	20018	14	1	0.933333333	0.066666667
3	9800	12	18	4	0	26	2	1	0	0	0	0	0	5	16777	0	36	2	0.947368421	0.052631579
4	839	12	22	1	0	32	2	0	0	0	0	0	0	3	8990	5410.25	6	2	0.75	0.25
2	13134	6	18	3	0	29	2	1	0	0	1	0	0	6	68359	29831.63	16	2	0.888888889	0.111111111
4	4100	12	22	3	0	25	1	1	0	1	0	0	0	9	25256	5062.87	33	3	0.916666667	0.083333333
4	7064	12	22	4	0	31	2	1	0	1	0	0	0	4	13395	1135.61	26	3	0.896551724	0.103448276
4	1311	12	22	1	0	30	2	0	0	0	0	0	0	9	15117	6988.45	65	1	0.984848485	0.015151515
3	2433	10	20	4	0	23	2	0	0	0	1	0	0	2	9304	6066.66	5	2	0.714285714	0.285714286
3	3000	12	22	3	0	34	1	1	0	0	0	0	0	3	9500	6236.04	12	1	0.923076923	0.076923077
3	6188	12	20	4	0	26	1	1	0	1	1	0	0	5	18660	5239.79	9	2	0.818181818	0.181818182
4	5391	12	22	1	0	32	2	0	0	0	0	0	0	1	4500	2308.81	5	1	0.833333333	0.166666667
4	2533	12	22	3	0	30	2	1	0	0	0	0	0	2	6527	3566.59	9	1	0.9	0.1
1	2067	6	20	3	0	27	2	1	0	0	1	0	0	4	10084	3830.39	17	2	0.894736842	0.105263158
4	740	12	22	1	0	20	2	0	0	0	1	0	0	1	1500	759.32	2	1	0.666666667	0.333333333
3	3000	12	22	4	0	26	1	0	0	0	1	0	0	1	3000	2524.55	1	1	0.5	0.5
3	2096	12	20	3	0	26	1	1	0	0	1	0	0	5	23076	12987.18	20	8	0.714285714	0.285714286
4	4828	12	22	3	0	29	1	0	0	0	1	0	0	5	21533	2560.93	26	2	0.928571429	0.071428571
4	3100	12	22	1	0	29	1	0	0	0	1	0	0	4	11450	7868.64	19	1	0.95	0.05
3	2273	6	20	3	0	33	1	1	0	0	1	0	0	4	15462	8227.13	18	2	0.9	0.1
4	2233	12	22	3	0	29	2	0	0	0	0	0	0	3	10336	5266.61	10	2	0.833333333	0.166666667
4	2850	12	22	3	0	28	1	1	0	0	0	0	0	1	4500	1650.32	7	1	0.875	0.125
3	7700	8	20	3	0	33	1	1	0	0	0	0	0	3	13000	781.33	13	1	0.928571429	0.071428571
4	7000	12	22	3	0	48	1	0	0	0	0	0	0	1	3000	0	5	1	0.833333333	0.166666667
4	12000	12	22	3	0	42	1	1	0	0	0	0	0	4	19667	6755.87	15	1	0.9375	0.0625
3	4590	6	18	4	0	33	1	1	1	0	1	0	0	9	61880	16409.64	19	4	0.826086957	0.173913043
4	4983	12	22	3	0	28	1	1	0	0	0	0	0	1	3000	1017.47	2	2	0.5	0.5
2	1350	12	18	1	0	27	1	0	0	0	1	0	0	2	6402	4549.29	3	1	0.75	0.25
3	4669	12	18	3	0	33	2	1	0	0	0	0	0	2	6081	3531.18	7	1	0.875	0.125
4	5788	12	22	3	0	27	1	1	0	1	1	0	0	8	32215	10595.63	28	7	0.8	0.2
4	5500	12	22	4	0	32	2	1	0	0	1	0	0	4	19040	5363.04	17	4	0.80952381	0.19047619
1	3500	9	18	3	0	24	1	1	0	1	1	0	0	5	18342	9403.25	14	2	0.875	0.125
3	1230	12	20	3	0	24	1	1	0	1	0	0	0	4	8027	2770.48	24	2	0.923076923	0.076923077
5	2122	12	22	3	0	33	1	0	0	0	1	0	0	1	5000	2878.35	2	2	0.5	0.5
4	7562	12	22	4	0	28	1	1	0	0	0	0	0	3	19825	8437.02	18	2	0.9	0.1
4	2227	12	22	3	0	47	1	0	0	0	0	0	0	1	4900	3773.25	2	1	0.666666667	0.333333333
3	3826	12	22	4	0	26	2	0	0	0	1	0	0	2	8829	4840.47	7	3	0.7	0.3
3	2030	8	20	4	0	29	2	0	0	0	1	0	0	5	15431	7969.52	20	1	0.952380952	0.047619048
4	2000	12	22	4	0	32	1	1	0	0	0	0	0	3	13200	4526.11	14	3	0.823529412	0.176470588
4	2159	12	22	4	0	22	1	1	0	0	0	0	0	5	5570	1840.46	18	1	0.947368421	0.052631579
4	4797	12	22	3	0	29	1	1	0	0	0	0	0	3	11227	3375.25	8	5	0.615384615	0.384615385
3	6124	12	20	3	0	36	1	1	0	0	1	0	0	2	8966	5875.96	5	4	0.555555556	0.444444444
4	8500	12	22	3	0	23	1	1	0	0	1	0	0	3	10264	3382.41	9	3	0.75	0.25
4	6411	12	22	4	0	27	1	1	0	0	0	0	0	5	7763	3088.79	18	8	0.692307692	0.307692308
3	3443	6	20	4	0	38	2	1	0	0	0	0	0	6	19036	7056.53	28	1	0.965517241	0.034482759
3	1088	8	20	3	0	23	2	0	0	1	1	0	0	11	11725	2912.15	67	11	0.858974359	0.141025641
2	1443	6	18	1	0	26	1	0	0	0	0	0	0	5	13483	5709.58	13	1	0.928571429	0.071428571
3	5500	12	20	3	0	26	2	1	0	1	1	1	0	9	32532	5016.85	73	3	0.960526316	0.039473684
4	2800	12	22	4	0	26	1	1	0	0	1	0	0	1	6000	3163.36	5	1	0.833333333	0.166666667
4	5607	12	22	4	0	49	1	1	0	0	0	0	0	3	12600	5892.68	12	4	0.75	0.25
3	2455	12	20	4	0	29	1	1	0	0	0	0	0	4	13901	8044.73	12	4	0.75	0.25
5	1999	12	22	3	0	21	1	0	0	0	0	0	0	2	6500	5339.8	4	1	0.8	0.2
4	8000	12	22	3	0	47	1	1	0	0	0	0	0	4	15932	4029.3	27	1	0.964285714	0.035714286
4	3243	12	20	4	0	22	1	0	0	0	0	0	0	4	13068	4885.49	18	1	0.947368421	0.052631579
4	3044	12	22	4	0	39	1	1	0	0	1	0	0	9	34131	7553.99	21	36	0.368421053	0.631578947
1	3524	8	16	3	0	25	1	1	0	1	1	0	0	7	28890	8976.05	33	4	0.891891892	0.108108108
3	3032	6	20	3	0	21	2	1	0	1	0	0	0	3	7626	968.36	11	3	0.785714286	0.214285714
3	5200	12	20	1	0	26	2	0	0	0	1	0	0	8	16188	6139.43	22	5	0.814814815	0.185185185
4	2365	12	22	4	0	35	2	1	0	0	0	0	0	1	7000	4834.01	3	1	0.75	0.25
3	9100	6	20	4	0	31	1	0	0	0	1	1	0	3	13952	7588.13	4	1	0.8	0.2
3	5727	10	20	3	0	43	1	0	0	0	0	0	0	6	22215	7273.38	33	1	0.970588235	0.029411765
3	5976	6	20	4	0	28	2	0	0	0	0	0	0	5	16619	9466.52	21	1	0.954545455	0.045454545
3	2200	12	20	4	0	24	1	1	0	0	0	0	0	2	9000	4799.23	5	4	0.555555556	0.444444444
4	3152	12	22	4	0	27	1	1	0	0	1	0	0	4	12080	5547.21	28	3	0.903225806	0.096774194
4	3227	12	22	3	0	26	1	0	0	0	0	0	0	2	11000	4772.77	15	2	0.882352941	0.117647059
4	3000	12	22	3	0	25	1	1	1	0	1	1	0	2	6438	0	5	14	0.263157895	0.736842105
3	2949	12	20	1	0	33	2	0	0	0	1	0	0	5	13761	4050.52	14	1	0.933333333	0.066666667
4	4800	12	22	4	0	30	1	1	0	0	0	0	0	1	7500	2683.74	6	2	0.75	0.25
3	3474	12	20	3	0	30	1	1	1	1	1	0	0	11	40527	14525.71	56	6	0.903225806	0.096774194
3	2000	6	20	3	0	50	1	1	0	1	0	0	0	7	28875	13265.81	27	2	0.931034483	0.068965517
4	3000	12	20	3	0	45	1	1	1	1	0	0	0	2	6382	0	6	15	0.285714286	0.714285714
4	3119	12	22	4	0	32	1	1	0	0	0	0	0	6	20163	7380.71	27	2	0.931034483	0.068965517
5	2000	12	22	4	0	25	1	1	0	0	1	0	0	1	5000	3393.8	3	1	0.75	0.25
3	7215	9	20	3	0	25	2	1	0	0	1	0	0	3	21046	12259.86	11	5	0.6875	0.3125
3	3200	6	20	4	0	45	1	1	0	0	0	0	0	5	23755	6535.62	22	1	0.956521739	0.043478261
2	3075	12	20	3	0	27	1	1	1	0	1	0	0	4	16404	3152.26	15	5	0.75	0.25
3	6500	12	20	3	0	27	1	1	0	0	1	0	0	8	38873	19708.92	25	4	0.862068966	0.137931034
3	5410	12	20	3	0	34	1	0	0	0	0	0	0	1	3000	0	3	1	0.75	0.25
3	2857	12	20	3	0	27	1	1	1	1	0	0	0	8	37227	15143.35	42	1	0.976744186	0.023255814
3	5519	12	20	3	0	24	2	1	0	0	0	0	0	4	12022	7480.56	23	1	0.958333333	0.041666667
3	3800	12	20	4	0	24	1	1	0	0	0	0	0	3	9480	3299.95	24	2	0.923076923	0.076923077
3	1189	12	20	1	0	31	2	0	0	0	1	0	0	2	7530	5810.74	3	1	0.75	0.25
3	13608	12	22	3	0	41	1	1	1	1	0	0	0	20	91228	1752.18	122	31	0.797385621	0.202614379
3	3815	12	22	3	0	26	1	0	0	0	0	0	0	2	8000	4184.49	9	1	0.9	0.1
3	2500	12	20	3	0	25	1	1	0	0	1	0	0	6	23330	13196.22	26	2	0.928571429	0.071428571
3	2000	11	20	3	0	29	2	1	0	0	1	0	0	6	33456	15292.63	27	4	0.870967742	0.129032258
3	4025	6	20	4	0	32	1	1	0	0	0	0	0	9	28000	6272.47	34	1	0.971428571	0.028571429
3	7000	12	20	4	0	33	1	1	0	0	0	0	0	2	6500	2029.41	12	1	0.923076923	0.076923077
5	4000	12	22	4	0	26	1	1	1	0	1	0	0	7	23879	7774.21	27	4	0.870967742	0.129032258
4	3115	12	20	4	0	26	1	1	0	0	0	0	0	6	19036	8884.6	36	3	0.923076923	0.076923077
4	6300	12	22	4	0	26	1	0	0	0	0	0	0	3	10056	5189.94	18	1	0.947368421	0.052631579
4	4933	12	22	4	0	30	1	0	0	0	0	0	0	3	19207	7066.07	8	1	0.888888889	0.111111111
3	5000	12	20	3	0	34	1	1	0	0	0	0	0	3	14251	5503.95	17	2	0.894736842	0.105263158
3	4500	6	20	3	0	46	1	1	1	1	0	0	0	19	114900	15446.47	97	10	0.906542056	0.093457944
5	3394	12	22	3	0	32	1	1	0	0	0	0	0	1	4250	1106.5	8	1	0.888888889	0.111111111
3	5438	12	20	4	0	37	2	1	0	0	1	0	0	17	95664	29075.48	68	4	0.944444444	0.055555556
4	3000	6	20	3	0	29	1	1	0	0	1	0	0	1	3000	0	1	6	0.142857143	0.857142857
4	3559	11	18	3	0	25	1	1	0	0	0	0	0	5	21944	8455.33	15	1	0.9375	0.0625
3	2500	6	18	4	0	27	1	0	0	0	1	1	0	7	20300	8690.53	39	1	0.975	0.025
3	12000	10	20	3	0	34	1	1	0	0	1	1	0	6	20686	7930.03	43	1	0.977272727	0.022727273
3	3636	12	20	3	0	35	1	1	1	0	1	1	0	14	83432	30113.58	76	9	0.894117647	0.105882353
4	3218	12	22	3	0	34	1	1	0	0	1	0	0	1	5000	2059.87	3	3	0.5	0.5
4	3224	12	22	4	0	28	1	0	0	0	1	0	0	2	9000	6902.27	5	1	0.833333333	0.166666667
4	2600	12	22	4	0	42	2	1	0	1	0	0	0	2	6600	4324.53	6	1	0.857142857	0.142857143
4	2200	12	22	4	0	24	2	1	0	0	1	0	0	6	21104	9765.45	19	4	0.826086957	0.173913043
4	1050	12	22	3	0	28	1	0	0	0	1	0	0	2	8200	3812.42	11	1	0.916666667	0.083333333
3	5095	6	20	3	0	30	1	1	1	0	1	0	0	10	73740	6759.07	51	2	0.962264151	0.037735849
3	6000	12	20	4	0	28	1	1	0	0	1	0	0	2	6800	4039.01	7	2	0.777777778	0.222222222
3	7526	6	18	3	0	35	1	1	0	0	1	0	0	3	16741	0	9	1	0.9	0.1
3	2900	6	20	4	0	28	2	1	0	0	1	0	0	2	9400	5052.8	8	1	0.888888889	0.111111111
4	3000	12	22	3	0	25	1	1	0	1	1	0	0	7	41544	16938.45	22	8	0.733333333	0.266666667
3	8000	12	24	3	0	25	1	1	0	1	0	0	0	3	10500	2361.5	17	9	0.653846154	0.346153846
3	2238	6	20	3	0	30	2	1	0	0	0	0	0	7	23730	11762.2	36	1	0.972972973	0.027027027
3	3100	11	20	4	0	22	2	0	0	0	0	0	0	5	12891	7352.9	17	5	0.772727273	0.227272727
4	3127	12	22	1	0	24	2	0	0	0	0	0	0	4	3800	2807.61	9	1	0.9	0.1
3	5301	12	20	4	0	29	2	1	0	0	1	0	0	14	58076	12698.17	53	3	0.946428571	0.053571429
4	313	12	22	1	0	23	1	0	0	0	0	0	0	2	1930	1691.1	2	1	0.666666667	0.333333333
4	4251	12	22	1	0	24	1	0	0	0	1	0	0	4	10460	3758.66	20	11	0.64516129	0.35483871
4	4500	6	20	4	0	27	1	1	0	0	0	0	0	6	17219	3094.71	34	1	0.971428571	0.028571429
4	3225	12	20	3	0	26	1	0	0	0	0	0	0	3	10287	6274.51	4	7	0.363636364	0.636363636
1	5478	12	16	4	0	32	2	1	0	1	1	0	0	4	17552	4521.62	17	4	0.80952381	0.19047619
4	4500	12	22	3	0	48	1	1	1	0	0	0	0	12	53564	13401.87	102	5	0.953271028	0.046728972
3	3167	6	20	4	0	27	1	1	0	0	0	0	0	7	22456	6332.02	51	6	0.894736842	0.105263158
4	7206	12	22	1	0	29	1	0	0	0	0	0	0	5	7322	2393.05	26	3	0.896551724	0.103448276
3	6737	12	20	3	0	29	1	1	0	1	0	0	0	7	25333	3763.4	63	12	0.84	0.16
3	2782	6	20	3	0	46	2	1	0	0	0	0	0	3	17375	9469.84	11	2	0.846153846	0.153846154
4	2115	12	22	3	0	34	1	1	0	1	0	0	0	3	7897	4885.38	13	1	0.928571429	0.071428571
3	5325	11	20	4	0	29	2	1	0	0	0	0	0	6	20316	9674.47	32	3	0.914285714	0.085714286
3	2500	12	20	4	0	31	1	1	1	1	1	0	0	12	50209	6623.29	75	7	0.914634146	0.085365854
4	3853	12	22	3	0	38	1	1	0	0	0	0	0	1	6000	2146.99	7	1	0.875	0.125
3	6700	12	20	3	0	28	1	0	0	0	1	0	0	5	16124	5264.44	20	12	0.625	0.375
4	3000	12	22	4	0	31	1	1	0	0	0	0	0	3	9000	4812.11	3	4	0.428571429	0.571428571
4	8500	12	22	3	0	42	1	1	0	0	0	0	0	2	8535	5472.49	5	4	0.555555556	0.444444444
4	3787	12	22	4	0	24	1	1	0	0	0	0	0	6	26204	5212.76	24	5	0.827586207	0.172413793
2	4176	6	16	3	0	24	1	1	1	1	0	0	0	11	42662	5823.72	84	1	0.988235294	0.011764706
3	3322	12	20	4	0	28	1	1	0	0	0	0	0	3	10633	6177.28	15	1	0.9375	0.0625
3	5000	6	20	3	0	28	2	0	0	0	0	0	0	1	4500	2091.05	4	1	0.8	0.2
2	3000	12	18	1	0	24	2	0	0	0	1	0	0	1	2250	780.09	7	1	0.875	0.125
3	11500	11	20	3	0	29	1	1	0	0	0	0	0	4	13900	7574.95	20	2	0.909090909	0.090909091
4	700	12	22	1	0	23	2	0	0	0	0	0	0	1	500	256.83	3	3	0.5	0.5
4	2055	12	22	4	0	22	1	0	0	0	0	0	0	2	4465	2944.52	7	1	0.875	0.125
4	718	12	22	1	0	31	2	0	0	0	1	0	0	5	9650	7081.87	14	1	0.933333333	0.066666667
4	3500	12	22	4	0	25	1	0	0	0	1	0	0	2	7000	4765.8	5	1	0.833333333	0.166666667
2	8000	12	18	3	0	27	2	0	0	0	1	0	0	6	14900	4708.53	33	2	0.942857143	0.057142857
3	1659	12	20	1	0	32	2	0	1	0	1	0	0	8	14095	7540.59	45	1	0.97826087	0.02173913
3	13230	12	22	4	0	32	1	1	1	0	1	0	0	10	54757	7961.88	41	2	0.953488372	0.046511628
2	800	12	18	1	0	22	2	0	0	0	0	0	0	2	3700	1507.6	4	2	0.666666667	0.333333333
3	3092	12	20	4	0	27	1	1	0	0	0	0	0	5	11596	5507.14	35	1	0.972222222	0.027777778
3	5536	6	20	1	0	27	2	0	0	0	0	0	0	4	12780	1763.86	25	1	0.961538462	0.038461538
4	1880	12	22	1	0	27	2	0	0	0	1	0	0	2	9839	6119.28	6	1	0.857142857	0.142857143
3	5000	12	20	1	0	33	1	0	0	0	0	0	0	3	3300	1307.17	12	8	0.6	0.4
4	1068	12	22	1	0	21	1	0	0	0	0	0	0	1	1000	761.1	2	1	0.666666667	0.333333333
3	1100	12	20	1	0	22	2	0	0	0	0	0	0	4	4300	2330.3	7	3	0.7	0.3
3	5100	12	20	4	0	34	1	0	0	0	0	0	0	4	12350	7892.7	20	1	0.952380952	0.047619048
3	2130	6	20	3	0	25	2	0	0	0	0	0	0	1	1800	1369.96	1	2	0.333333333	0.666666667
4	2300	12	22	4	0	30	1	1	0	0	1	0	0	1	7700	5317.44	3	1	0.75	0.25
3	1500	6	20	1	0	24	1	0	0	0	1	0	0	2	4000	1510.42	2	3	0.4	0.6
3	4893	12	20	3	0	24	1	1	0	0	1	0	0	2	9820	5107.13	9	1	0.9	0.1
3	3099	10	20	3	0	27	1	1	0	0	0	0	0	5	15965	4900.56	35	1	0.972222222	0.027777778
3	2500	12	22	3	0	30	2	1	0	0	0	0	0	1	2500	1150.23	5	2	0.714285714	0.285714286
4	3960	12	22	3	0	29	2	0	0	0	0	0	0	1	2000	1540.11	1	2	0.333333333	0.666666667
4	2236	12	22	3	0	29	1	0	0	0	0	0	0	1	4500	2764.49	3	2	0.6	0.4
4	1588	12	22	3	0	24	1	1	0	0	0	0	0	4	12000	2532.32	10	16	0.384615385	0.615384615
2	3100	6	20	4	0	27	1	1	0	0	1	0	0	12	41805	20824.77	35	4	0.897435897	0.102564103
3	3127	6	20	3	0	26	1	1	1	1	0	1	0	5	28457	14873.21	19	1	0.95	0.05
4	1856	12	22	1	0	23	1	0	0	0	1	0	0	1	6000	4143.46	3	1	0.75	0.25
5	3121	12	22	4	0	32	1	1	0	0	1	0	0	1	5000	2878.35	2	2	0.5	0.5
3	1561	12	20	1	0	26	2	0	0	0	0	0	0	6	13765	7480.01	21	1	0.954545455	0.045454545
3	3653	11	18	3	0	33	1	1	0	0	1	0	0	2	9900	4346.56	8	1	0.888888889	0.111111111
5	2000	12	22	4	0	27	1	0	0	0	1	0	0	6	18800	5928.56	21	4	0.84	0.16
4	3000	12	22	4	0	28	1	1	0	0	1	0	0	3	10287	3605.69	21	1	0.954545455	0.045454545
3	3000	12	20	4	0	22	2	0	0	0	1	0	0	1	1000	768.28	2	1	0.666666667	0.333333333
4	7283	12	22	4	0	34	1	1	0	0	0	0	0	4	14333	1216.82	25	3	0.892857143	0.107142857
1	16000	12	18	3	0	37	1	1	0	0	1	0	0	9	47027	12931.46	52	5	0.912280702	0.087719298
4	3010	12	22	4	0	27	1	1	0	0	0	0	0	10	28109	10989.67	50	1	0.980392157	0.019607843
3	3605	6	20	4	0	27	2	1	0	0	1	0	0	6	21933	4394.87	28	1	0.965517241	0.034482759
4	2296	12	22	3	0	40	2	1	0	0	0	0	0	3	10294	4204.14	12	1	0.923076923	0.076923077
3	2008	6	20	3	0	21	1	1	0	0	0	0	0	6	10587	6491.76	24	1	0.96	0.04
4	6501	12	22	3	0	37	2	0	0	0	0	0	0	3	11428	6498.92	11	2	0.846153846	0.153846154
4	9500	12	22	3	0	40	1	1	0	0	0	0	0	6	23480	6815.79	20	3	0.869565217	0.130434783
3	1328	12	20	3	0	24	1	1	0	0	0	0	0	3	8902	2671.76	11	1	0.916666667	0.083333333
3	3000	12	20	3	0	22	2	1	0	0	1	0	0	3	14500	10062.48	9	1	0.9	0.1
4	6007	12	22	4	0	22	1	1	0	0	0	0	0	2	8000	5092.99	9	2	0.818181818	0.181818182
4	2997	12	22	4	0	36	1	0	0	0	0	0	0	2	9036	3202.68	9	3	0.75	0.25
4	1742	12	22	1	0	40	2	0	0	0	1	0	0	1	2100	357.67	4	1	0.8	0.2
3	5700	6	18	2	0	21	1	1	1	1	0	0	0	3	19800	4212.78	12	1	0.923076923	0.076923077
5	2207	12	22	4	0	48	1	0	0	0	0	0	0	4	14853	4292.22	11	4	0.733333333	0.266666667
3	5015	12	20	4	0	28	1	0	1	1	0	0	0	17	75974	13184.34	142	2	0.986111111	0.013888889
2	3428	12	18	1	0	22	2	0	0	0	0	0	0	5	7192	3654.01	12	1	0.923076923	0.076923077
4	3321	12	22	3	0	34	1	1	0	0	0	0	0	4	17275	8679.21	21	1	0.954545455	0.045454545
3	8750	12	20	4	0	27	2	1	0	0	1	0	0	1	8750	0	1	5	0.166666667	0.833333333
1	7318	6	16	4	0	27	1	1	0	0	1	0	0	13	63447	12781.14	78	3	0.962962963	0.037037037
3	8000	10	20	4	0	27	1	1	0	0	0	0	0	4	24426	2744.98	27	1	0.964285714	0.035714286
4	3100	12	20	4	0	25	1	1	0	0	0	0	0	6	29993	7321.63	54	1	0.981818182	0.018181818
4	4000	12	22	3	0	30	1	0	0	0	0	0	0	1	5000	1789.11	7	1	0.875	0.125
4	2576	12	22	4	0	24	1	1	0	0	0	0	0	2	5753	2923.27	10	1	0.909090909	0.090909091
3	4739	12	20	4	0	26	1	1	0	0	1	0	0	5	18784	9260.53	16	13	0.551724138	0.448275862
4	6633	12	22	3	0	32	1	1	0	0	0	0	0	6	32260	3353.92	28	3	0.903225806	0.096774194
4	2088	12	22	3	0	47	1	1	0	0	0	0	0	4	15988	6911.08	18	1	0.947368421	0.052631579
4	206	12	22	1	0	32	2	0	0	0	0	0	0	4	2077	1702.57	3	1	0.75	0.25
4	4000	12	22	4	0	39	1	1	0	0	0	0	0	2	8328	3953.05	6	5	0.545454545	0.454545455
3	4260	9	18	3	0	27	1	1	0	0	1	0	0	3	13675	6739.98	7	1	0.875	0.125
3	3000	6	20	3	0	26	1	1	1	1	0	0	0	9	27600	8511.85	49	2	0.960784314	0.039215686
3	5260	10	20	4	0	26	1	1	0	0	1	0	0	4	16148	5739.92	14	2	0.875	0.125
4	3447	12	22	3	0	24	1	1	0	0	0	0	0	1	3000	0	5	1	0.833333333	0.166666667
2	500	12	18	1	0	21	2	0	0	0	0	0	0	6	3843	2894.2	9	1	0.9	0.1
3	1100	6	20	3	0	24	1	1	0	0	0	0	0	3	7779	3348.84	14	1	0.933333333	0.066666667
3	10500	12	20	3	0	31	2	1	0	0	1	0	0	2	10244	6258.32	6	1	0.857142857	0.142857143
4	3000	12	22	3	0	52	1	1	0	0	0	0	0	1	3000	0	10	2	0.833333333	0.166666667
3	2500	6	20	4	0	29	1	1	0	0	0	0	0	5	35386	7935.91	17	1	0.944444444	0.055555556
4	650	12	22	1	0	42	1	0	0	0	0	0	0	1	1000	336.1	1	1	0.5	0.5
4	1616	12	22	1	0	26	1	0	0	0	0	0	0	3	6629	3383.41	13	1	0.928571429	0.071428571
3	7240	11	18	3	0	31	1	0	0	0	1	0	0	2	10400	2760.29	8	1	0.888888889	0.111111111
4	2200	12	22	4	0	25	2	1	0	0	0	0	0	2	7000	3710.24	8	1	0.888888889	0.111111111
3	4000	6	20	4	0	23	1	1	0	0	1	0	0	5	18964	6442.66	19	2	0.904761905	0.095238095
3	2700	12	20	1	0	29	1	0	0	0	1	0	0	2	7765	4326.83	11	1	0.916666667	0.083333333
2	3655	12	18	3	0	47	2	1	0	0	0	0	0	7	27325	5063.75	31	1	0.96875	0.03125
4	3000	12	22	4	0	28	1	1	1	1	0	0	0	12	52618	0	98	16	0.859649123	0.140350877
4	5304	12	22	3	0	46	1	1	0	0	0	0	0	2	4000	1696.2	13	1	0.928571429	0.071428571
3	2533	12	22	3	0	24	1	1	0	0	1	0	0	6	26597	12907.91	28	2	0.933333333	0.066666667
4	2576	12	22	4	0	30	1	1	0	0	1	0	0	2	6200	3423.3	3	1	0.75	0.25
4	3473	12	20	3	0	36	1	1	0	0	0	0	0	2	6400	3631.04	9	2	0.818181818	0.181818182
3	5326	6	20	4	0	30	1	1	0	0	1	0	0	6	19466	6673.16	37	1	0.973684211	0.026315789
4	3408	12	22	4	0	26	1	0	0	0	0	0	0	2	8342	4591.16	10	1	0.909090909	0.090909091
2	20000	6	16	3	0	31	2	1	0	0	1	0	0	7	31291	11935.34	31	1	0.96875	0.03125
3	8200	12	20	4	0	27	1	1	0	0	1	0	0	3	18937	15591.64	5	1	0.833333333	0.166666667
3	3731	6	20	3	0	27	2	0	0	0	1	0	0	1	9500	5769.24	2	3	0.4	0.6
4	2242	12	22	4	0	27	1	1	1	1	0	1	0	10	54998	17419.67	35	5	0.875	0.125
3	2400	12	20	3	0	23	2	0	0	0	0	0	0	1	3500	1568.38	6	1	0.857142857	0.142857143
1	12000	3	14	3	0	42	1	1	1	1	0	0	0	13	71516	0	57	2	0.966101695	0.033898305
3	4640	12	20	3	0	28	1	1	0	0	1	0	0	1	4000	1359.95	3	1	0.75	0.25
4	4251	12	22	4	0	29	2	1	0	0	0	0	0	2	9480	3748.89	8	1	0.888888889	0.111111111
3	7937	6	20	4	0	51	1	1	0	0	0	0	0	6	25637	3562.75	28	1	0.965517241	0.034482759
3	3675	6	18	3	0	29	1	1	0	0	1	0	0	4	20287	5739.18	18	3	0.857142857	0.142857143
3	774	12	20	1	0	27	1	0	0	0	0	0	0	3	6445	5785.29	7	1	0.875	0.125
3	2988	12	22	3	0	26	1	1	1	0	1	0	0	8	44555	16633.64	28	4	0.875	0.125
3	2849	6	20	4	0	32	1	1	0	0	0	0	0	19	86261	16372.64	75	1	0.986842105	0.013157895
4	3083	12	22	1	0	29	1	0	0	0	0	0	0	7	12397	9416.02	17	11	0.607142857	0.392857143
4	2000	12	22	3	0	47	1	0	0	0	0	0	0	3	16900	10111.97	8	6	0.571428571	0.428571429
4	4561	12	22	4	0	30	1	1	0	0	0	0	0	2	8475	3438.05	8	1	0.888888889	0.111111111
3	3800	12	20	4	0	23	2	0	0	0	0	0	0	2	6011	3699.01	2	2	0.5	0.5
4	3662	12	22	4	0	28	1	1	0	0	1	0	0	2	6500	3337.99	11	1	0.916666667	0.083333333
6	7316	12	24	3	0	31	1	1	0	0	0	0	0	4	14500	1777.99	19	8	0.703703704	0.296296296
4	3193	12	22	1	0	33	2	0	0	0	0	0	0	3	2912	1506.66	7	3	0.7	0.3
1	13600	8	16	3	0	28	2	1	0	0	1	0	0	8	35555	9292.37	35	1	0.972222222	0.027777778
4	5600	12	22	4	0	30	2	1	0	0	1	0	0	2	8000	1828.92	13	4	0.764705882	0.235294118
4	3615	12	20	4	0	27	2	1	0	0	0	0	0	2	8531	3884.9	9	2	0.818181818	0.181818182
3	3395	6	20	4	0	32	1	1	0	0	0	0	0	2	11148	5104.32	8	2	0.8	0.2
4	1512	12	22	3	0	24	1	1	0	0	0	0	0	13	27165	20298.38	24	1	0.96	0.04
3	2076	6	20	4	0	24	2	1	0	1	0	1	0	6	17273	10740.24	17	1	0.944444444	0.055555556
3	3318	6	20	3	0	41	1	1	0	0	0	0	0	5	23816	10199.89	19	6	0.76	0.24
3	2459	12	20	4	0	34	2	0	0	0	1	0	0	5	14764	9731.33	17	1	0.944444444	0.055555556
3	4087	12	20	4	0	24	1	1	1	0	0	1	0	6	19784	13286.17	19	1	0.95	0.05
3	6000	12	20	3	0	21	1	0	0	0	0	0	0	2	6693	3499.54	10	1	0.909090909	0.090909091
3	2600	12	20	4	0	22	1	1	0	0	1	0	0	2	7000	5850.25	2	1	0.666666667	0.333333333
3	1150	12	20	3	0	22	1	1	0	1	0	0	0	3	4000	2849.64	8	1	0.888888889	0.111111111
3	2200	6	20	4	0	26	1	1	0	0	1	0	0	3	12050	5754.89	11	2	0.846153846	0.153846154
3	2900	6	20	3	0	31	1	1	0	0	1	0	0	6	28285	21056.91	6	2	0.75	0.25
5	5642	12	22	4	0	30	1	0	0	0	1	0	0	2	6600	1357.61	1	8	0.111111111	0.888888889
4	3283	6	20	3	0	22	1	1	0	1	0	0	0	1	4000	717.29	8	2	0.8	0.2
5	1045	12	22	3	0	21	1	1	0	1	0	1	0	3	5988	3954.73	5	1	0.833333333	0.166666667
3	11000	6	18	2	0	39	2	1	1	0	0	0	1	7	50009	3985.58	33	3	0.916666667	0.083333333
4	4009	12	22	4	0	44	1	0	0	0	0	0	0	4	13784	5490.08	21	2	0.913043478	0.086956522
3	2000	6	20	3	0	24	2	1	0	1	1	0	0	5	29190	8976.4	30	2	0.9375	0.0625
3	3050	12	20	4	0	26	1	1	0	0	1	0	0	5	26483	7449.9	40	5	0.888888889	0.111111111
3	2200	10	20	4	0	37	1	1	0	0	1	0	0	3	13600	6298.8	13	1	0.928571429	0.071428571
2	776	12	18	1	0	24	2	0	0	0	1	0	0	3	9796	8223.3	5	1	0.833333333	0.166666667
4	2300	12	22	4	0	25	2	1	0	0	1	0	0	11	18925	5883.29	59	7	0.893939394	0.106060606
3	2794	12	20	4	0	28	1	1	0	0	1	0	0	4	17330	8705.06	20	2	0.909090909	0.090909091
5	5000	12	22	4	0	27	1	0	0	0	0	0	0	2	10000	0	14	1	0.933333333	0.066666667
3	8000	6	18	3	0	26	2	1	0	0	0	0	1	2	9314	0	17	1	0.944444444	0.055555556
2	2966	6	18	3	0	30	1	1	0	0	1	1	0	2	11401	7033.82	6	2	0.75	0.25
3	4200	6	18	4	0	27	1	1	1	0	0	0	0	2	10456	3251.2	10	1	0.909090909	0.090909091
4	2196	12	22	3	0	26	2	0	0	0	0	0	0	3	12940	7986.23	9	5	0.642857143	0.357142857
3	3138	12	20	3	0	24	1	1	1	0	1	0	0	12	53648	16862.19	83	7	0.922222222	0.077777778
3	541	6	20	1	0	40	1	0	0	0	0	0	0	3	4620	1948.36	12	2	0.857142857	0.142857143
2	2488	12	22	3	0	25	2	1	0	0	1	0	0	3	12326	8006.82	12	1	0.923076923	0.076923077
6	4500	12	24	3	0	24	1	1	1	0	0	0	0	3	10000	0	13	4	0.764705882	0.235294118
3	3320	6	20	4	0	25	1	1	0	0	1	0	0	1	7500	5179.33	3	1	0.75	0.25
3	4500	9	20	3	0	37	1	0	0	0	1	0	0	2	6500	2464.93	9	2	0.818181818	0.181818182
4	2000	12	22	4	0	28	2	1	0	0	0	0	0	2	8000	4988.55	7	1	0.875	0.125
3	3099	12	20	4	0	32	2	1	1	0	0	0	0	11	66015	22932.01	61	3	0.953125	0.046875
3	3000	6	18	4	0	24	2	1	0	0	1	0	0	2	7100	3343.95	4	2	0.666666667	0.333333333
2	3093	12	18	4	0	28	2	1	1	0	0	1	0	10	61155	21897.71	37	5	0.880952381	0.119047619
3	2042	6	20	1	0	24	1	0	0	0	1	0	0	2	6555	3857.15	7	1	0.875	0.125
3	4144	6	20	4	0	42	2	1	0	0	0	0	0	3	17198	8867.45	15	1	0.9375	0.0625
3	2000	12	20	4	0	34	1	1	0	0	0	0	0	2	9165	4939.16	8	1	0.888888889	0.111111111
3	4970	6	20	4	0	30	1	1	0	0	1	0	0	5	17619	5529.49	23	3	0.884615385	0.115384615
3	3000	6	20	3	0	26	1	1	0	0	1	0	0	6	23921	5700.37	31	4	0.885714286	0.114285714
3	7500	12	20	3	0	24	2	1	0	0	0	0	0	3	8331	2899.14	16	4	0.8	0.2
3	5453	12	20	3	0	28	1	1	0	0	1	0	0	3	6199	3047.07	1	6	0.142857143	0.857142857
4	2000	12	22	4	0	24	1	1	0	0	1	0	0	3	8000	1410.43	10	11	0.476190476	0.523809524
4	7500	12	22	3	0	30	1	1	0	0	1	0	0	2	9500	3249.39	12	2	0.857142857	0.142857143
4	2537	6	20	4	0	27	1	0	0	0	1	0	0	1	8200	5662.71	2	2	0.5	0.5
2	26000	12	18	3	0	32	2	0	1	0	1	0	0	3	22766	8563.59	14	1	0.933333333	0.066666667
4	2198	12	22	4	0	34	1	1	0	0	1	0	0	2	8600	5401.9	7	2	0.777777778	0.222222222
3	4038	6	20	1	0	29	1	0	0	0	0	0	0	11	14910	3815.02	48	1	0.979591837	0.020408163
4	5490	12	22	1	0	30	1	0	0	0	1	0	0	3	3000	609.64	27	2	0.931034483	0.068965517
3	2034	11	20	4	0	27	1	1	1	0	1	1	0	6	19205	9608.08	24	2	0.923076923	0.076923077
3	5168	12	20	3	0	47	1	1	0	1	1	0	0	10	54204	20273.25	49	7	0.875	0.125
4	2000	12	22	1	0	27	2	0	0	0	1	0	0	5	9588	6721.54	12	1	0.923076923	0.076923077
4	2285	12	22	3	0	25	1	1	0	0	0	0	0	5	16552	9599.09	18	2	0.9	0.1
4	8000	12	22	3	0	32	1	1	0	0	0	0	0	1	3000	0	2	1	0.666666667	0.333333333
4	3991	12	22	4	0	24	1	0	0	0	0	0	0	7	16658	5108.45	28	6	0.823529412	0.176470588
3	3228	12	20	3	0	30	2	1	0	0	1	0	0	3	13470	6271.74	15	3	0.833333333	0.166666667
3	3600	12	20	4	0	25	1	1	0	0	1	0	0	5	16357	9955.65	18	1	0.947368421	0.052631579
3	4375	6	20	4	0	34	2	1	0	0	1	0	0	5	15438	5724.55	26	1	0.962962963	0.037037037
3	11500	12	20	3	0	25	1	1	0	0	0	0	0	4	18000	10827.46	16	3	0.842105263	0.157894737
3	5500	12	20	3	0	23	1	0	0	1	0	0	0	2	6500	4226.81	3	1	0.75	0.25
3	8000	6	20	4	0	30	1	1	0	0	0	0	0	6	16737	1186.6	30	3	0.909090909	0.090909091
3	4006	12	20	4	0	27	2	1	0	0	1	0	0	5	17859	7493.71	25	5	0.833333333	0.166666667
4	2152	12	22	3	0	20	1	0	0	0	0	0	0	1	1000	848.1	1	1	0.5	0.5
3	3000	6	20	3	0	27	2	1	0	0	0	0	0	9	32052	7292.89	37	4	0.902439024	0.097560976
4	3473	12	22	1	0	23	1	0	0	0	0	0	0	1	1800	1526.58	1	1	0.5	0.5
4	5000	12	22	3	0	32	1	1	0	0	0	0	0	5	13633	702.05	18	1	0.947368421	0.052631579
4	5031	6	20	4	0	40	2	0	0	0	0	0	0	1	5500	1968.09	6	2	0.75	0.25
4	3960	12	22	3	0	23	2	0	0	0	1	0	0	1	3000	2039.54	1	3	0.25	0.75
3	2305	12	20	4	0	30	2	1	0	0	0	0	0	7	21583	9194.93	30	2	0.9375	0.0625
4	7807	12	22	3	0	35	2	1	0	0	0	0	0	6	67244	22757.28	23	2	0.92	0.08
4	440	12	22	1	0	42	1	0	0	0	0	0	0	3	4030	1704.62	4	1	0.8	0.2
4	1000	12	22	1	0	19	1	0	0	0	0	0	0	1	1000	771.83	2	1	0.666666667	0.333333333
3	2000	12	22	3	0	31	1	0	0	0	1	0	0	5	9000	3489.59	33	1	0.970588235	0.029411765
3	2925	6	20	4	0	27	1	0	0	0	1	1	0	11	35955	9074.46	63	1	0.984375	0.015625
3	7005	11	20	3	0	46	1	1	0	0	0	0	0	1	3000	0	11	1	0.916666667	0.083333333
5	2309	12	22	3	0	31	1	1	0	0	0	0	0	4	12076	7691.15	19	1	0.95	0.05
3	2308	6	20	3	0	43	1	1	0	0	0	0	0	9	29212	7192.06	41	2	0.953488372	0.046511628
3	2499	12	22	4	0	27	1	1	0	0	1	0	0	4	13642	6550.54	17	4	0.80952381	0.19047619
1	4902	11	18	4	0	23	1	0	0	0	1	1	0	10	34477	21071.28	42	1	0.976744186	0.023255814
3	4821	6	20	3	0	31	2	0	0	0	1	0	0	5	18984	8678.96	15	5	0.75	0.25
3	2345	12	20	3	0	27	2	1	1	0	1	0	0	5	20435	9155.13	22	3	0.88	0.12
4	2145	12	22	4	0	43	1	1	0	0	0	0	0	7	23331	6121.97	29	2	0.935483871	0.064516129
4	1176	12	22	1	0	22	1	0	0	0	0	0	0	1	5000	3823.48	2	1	0.666666667	0.333333333
3	4071	6	18	3	0	51	2	1	1	0	0	0	0	5	25697	2128.51	17	1	0.944444444	0.055555556
3	2000	12	20	3	0	25	1	1	0	0	0	0	0	2	8121	932.87	16	1	0.941176471	0.058823529
3	35000	24	20	3	0	27	2	1	0	0	1	0	0	2	12999	0	13	5	0.722222222	0.277777778
4	160	3	24	4	0	35	1	1	0	0	0	0	0	6	12748	7791.4	6	2	0.75	0.25
3	3465	10	20	3	0	24	1	1	0	0	1	0	0	5	17388	4798.69	27	2	0.931034483	0.068965517
5	3182	12	22	4	0	26	1	1	0	0	1	0	0	12	75353	31117.06	40	7	0.85106383	0.14893617
3	3808	12	20	4	0	24	1	0	0	0	1	0	0	4	18278	12683.88	10	1	0.909090909	0.090909091
3	4874	6	20	4	0	27	1	1	0	0	1	0	0	2	12969	6625.74	9	1	0.9	0.1
4	1448	12	22	1	0	24	2	0	0	0	1	0	0	6	13469	7251.32	15	4	0.789473684	0.210526316
3	3852	12	20	4	0	25	2	1	0	0	0	0	0	6	21889	12147.32	28	3	0.903225806	0.096774194
4	4500	12	22	4	0	29	1	0	0	0	1	0	0	1	4200	2224.58	4	2	0.666666667	0.333333333
3	3161	12	20	4	0	23	2	0	0	0	1	0	0	2	10760	5338.63	8	1	0.888888889	0.111111111
4	1000	12	22	1	0	38	2	0	0	0	0	0	0	9	26435	12145.99	36	3	0.923076923	0.076923077
3	6168	6	20	3	0	31	1	1	0	0	0	0	0	11	48574	12341.39	40	2	0.952380952	0.047619048
4	2200	12	22	4	0	26	1	1	0	0	0	0	0	7	12464	7924.22	31	1	0.96875	0.03125
3	10500	12	20	4	0	24	2	1	0	0	1	0	0	3	15300	10287.72	14	2	0.875	0.125
4	3398	6	18	3	0	49	1	1	1	1	0	0	0	8	42214	7434.81	21	3	0.875	0.125
4	3020	12	22	4	0	26	1	1	0	0	1	1	0	2	11046	4479.77	10	3	0.769230769	0.230769231
4	2238	12	22	4	0	39	1	1	0	0	0	0	0	7	22245	5761.81	26	1	0.962962963	0.037037037
1	3011	12	18	4	0	26	1	1	0	0	1	0	0	3	18510	12302.8	6	2	0.75	0.25
4	2296	12	22	4	0	42	1	1	0	0	0	0	0	2	6145	3703.63	7	1	0.875	0.125
4	4364	12	22	4	0	28	1	1	0	0	0	0	0	3	9716	4135.54	15	3	0.833333333	0.166666667
4	3326	12	22	4	0	43	1	1	0	0	1	0	0	1	7000	3086.17	4	3	0.571428571	0.428571429
4	2200	12	22	1	0	22	2	0	0	0	1	0	0	2	2787	1241.27	5	2	0.714285714	0.285714286
3	5658	10	20	4	0	25	1	1	0	0	0	0	0	5	15978	8341.44	24	3	0.888888889	0.111111111
3	10500	6	20	4	0	33	2	0	0	0	1	0	0	4	17147	0	29	1	0.966666667	0.033333333
3	3500	6	20	1	0	24	1	0	0	0	0	0	0	6	10200	8532.05	6	2	0.75	0.25
2	460000	6	14	2	0	38	1	1	1	1	0	0	1	9	2313900	434073.41	43	1	0.977272727	0.022727273
4	1000	12	20	3	0	22	1	1	0	1	0	0	0	3	5000	4204.42	5	1	0.833333333	0.166666667
4	2200	12	22	3	0	27	1	1	0	0	1	0	0	1	4000	1792.4	3	4	0.428571429	0.571428571
3	3164	12	22	4	0	25	2	1	0	0	0	0	0	5	15705	8835.44	26	1	0.962962963	0.037037037
3	3000	7	18	4	0	43	2	1	0	0	0	0	0	2	10466	4550.42	6	1	0.857142857	0.142857143
5	3009	12	22	3	0	25	2	0	1	1	0	0	0	5	17500	6233.32	18	1	0.947368421	0.052631579
5	4940	12	22	3	0	26	1	0	0	0	0	0	0	1	1500	560.12	5	3	0.625	0.375
2	4737	12	18	4	0	33	1	1	0	0	1	0	0	2	7000	4274.37	6	2	0.75	0.25
3	6000	12	18	3	0	31	1	1	0	0	0	0	0	3	10000	683.35	12	1	0.923076923	0.076923077
4	3123	12	22	4	0	42	1	1	1	0	0	0	0	3	15461	4876.08	16	6	0.727272727	0.272727273
4	5545	6	18	3	0	24	1	1	1	1	0	0	0	4	19000	2746.44	21	3	0.875	0.125
4	5290	12	22	4	0	27	2	1	0	0	0	0	0	3	13616	7429.13	12	1	0.923076923	0.076923077
1	2331	6	16	4	0	27	2	1	0	0	1	0	0	4	22053	12499.81	16	1	0.941176471	0.058823529
5	2257	6	20	4	0	24	1	0	0	0	1	0	0	2	9315	4742.05	7	2	0.777777778	0.222222222
3	3095	7	20	4	0	27	1	1	0	0	0	1	0	9	28926	8704.13	57	1	0.982758621	0.017241379
4	5225	12	22	4	0	34	1	1	0	0	0	0	0	4	13601	5074.88	20	1	0.952380952	0.047619048
3	2366	6	20	4	0	27	1	1	0	0	1	0	0	3	14179	6633.77	9	3	0.75	0.25
3	5521	8	20	4	0	28	2	1	0	0	0	0	0	7	53288	21428.71	31	1	0.96875	0.03125
4	4984	12	22	3	0	36	2	1	0	0	0	1	0	8	58232	13015.54	39	9	0.8125	0.1875
3	5066	12	20	3	0	35	2	0	0	0	1	0	0	3	9370	4433.75	18	2	0.9	0.1
5	2771	12	22	3	0	42	1	1	0	0	0	0	0	7	16527	5729.22	23	3	0.884615385	0.115384615
3	3330	6	20	4	0	26	1	1	0	0	1	0	0	12	32710	8169.64	70	13	0.843373494	0.156626506
1	823	12	16	1	0	21	2	0	0	0	0	0	0	2	4028	2276.04	6	2	0.75	0.25
4	2000	12	20	4	0	27	2	1	0	0	0	0	0	9	21816	8298.24	59	3	0.951612903	0.048387097
3	5695	12	20	4	0	26	2	0	0	0	1	0	0	2	10445	5804.33	8	1	0.888888889	0.111111111
3	3000	12	20	4	0	24	1	1	1	0	0	0	0	9	42389	15650.66	56	1	0.98245614	0.01754386
4	2103	12	22	3	0	24	2	0	0	0	1	0	0	1	6000	1097.3	8	2	0.8	0.2
3	35000	24	20	3	0	33	1	1	0	0	1	0	0	5	23887	12078.54	13	1	0.928571429	0.071428571
3	2448	11	20	4	0	31	2	1	0	0	0	0	0	7	27974	13551.31	34	2	0.944444444	0.055555556
4	7000	12	22	3	0	25	1	1	0	0	0	0	0	2	6960	3981.55	10	1	0.909090909	0.090909091
3	4545	6	20	3	0	30	1	1	0	0	1	0	0	4	15805	8813.33	15	1	0.9375	0.0625
4	4339	12	22	1	0	31	1	0	0	0	1	0	0	2	3074	1760.09	6	3	0.666666667	0.333333333
3	2121	6	20	4	0	28	2	1	0	0	1	1	0	8	31955	13378.45	49	2	0.960784314	0.039215686
3	2075	6	20	3	0	30	1	1	1	0	1	0	0	4	16601	8425.12	22	2	0.916666667	0.083333333
3	3600	6	20	4	0	53	1	1	0	0	0	0	0	2	4500	0	17	1	0.944444444	0.055555556
4	7162	12	22	3	0	32	2	0	0	0	0	0	0	2	7180	838.05	10	6	0.625	0.375
3	4999	12	22	4	0	40	1	1	0	0	0	0	0	2	4329	1730.17	8	1	0.888888889	0.111111111
4	2727	12	22	3	0	25	1	0	0	0	0	0	0	3	5661	3272.64	13	2	0.866666667	0.133333333
3	3000	6	18	3	0	34	1	1	1	1	0	0	0	10	39247	0	88	5	0.946236559	0.053763441
4	4000	12	22	4	0	27	1	1	0	0	1	0	0	6	28780	19570.63	29	2	0.935483871	0.064516129
4	8000	12	22	3	0	35	2	0	0	0	0	0	0	3	11303	4199.56	11	1	0.916666667	0.083333333
4	3000	12	22	4	0	24	2	1	0	0	0	0	0	1	2250	763.11	3	1	0.75	0.25
4	6227	12	22	4	0	44	1	0	0	0	0	0	0	2	7040	1272.22	9	6	0.6	0.4
4	4630	12	22	3	0	45	1	0	0	0	0	0	0	5	24536	9369.99	26	2	0.928571429	0.071428571
3	1788	12	20	1	0	29	1	0	0	0	1	0	0	12	22759	12311.96	49	3	0.942307692	0.057692308
3	3749	6	20	3	0	39	2	0	0	0	0	0	0	3	12751	4250.95	14	3	0.823529412	0.176470588
3	2648	6	20	4	0	34	2	0	0	0	1	0	0	3	14746	7051.72	5	1	0.833333333	0.166666667
4	3235	12	22	4	0	22	2	0	0	0	0	0	0	1	4500	2764.49	4	1	0.8	0.2
3	7629	12	20	1	0	25	1	0	0	0	0	0	0	4	10685	3570.96	14	4	0.777777778	0.222222222
3	9522	9	20	3	0	28	1	1	0	0	1	0	0	4	26492	2477.74	21	3	0.875	0.125
4	8665	12	22	3	0	31	1	1	0	0	0	0	0	4	18527	5718.68	16	4	0.8	0.2
4	10064	12	20	3	0	23	1	1	0	1	0	0	0	4	33452	17036.3	15	1	0.9375	0.0625
4	5162	12	22	4	0	39	2	1	0	0	0	0	0	2	6994	2337.73	11	3	0.785714286	0.214285714
3	4001	6	20	3	0	42	2	0	0	0	0	0	0	5	18461	5999.08	22	1	0.956521739	0.043478261
4	3366	12	22	3	0	34	2	0	0	0	0	0	0	1	3500	2133.72	4	1	0.8	0.2
4	3282	12	22	4	0	29	1	0	0	0	1	0	0	1	7500	4317.5	3	1	0.75	0.25
3	4000	12	20	3	0	24	2	0	0	0	0	0	0	4	8832	6469.48	8	4	0.666666667	0.333333333
3	3500	12	20	3	0	24	2	1	0	0	0	1	0	4	13211	6999.62	4	3	0.571428571	0.428571429
4	3536	12	22	4	0	25	1	1	0	0	0	0	0	3	5800	2963.05	14	3	0.823529412	0.176470588
3	2060	6	20	3	0	25	1	1	0	0	0	0	0	7	27050	6940.49	22	13	0.628571429	0.371428571
4	2527	12	22	4	0	36	1	1	0	0	0	0	0	5	26782	5472.4	25	2	0.925925926	0.074074074
3	2933	6	20	4	0	30	2	1	1	0	0	0	0	8	40934	9200.72	43	2	0.955555556	0.044444444
3	9000	11	20	3	0	29	2	1	0	0	1	0	0	2	8100	5526.62	6	2	0.75	0.25
3	3000	6	20	3	0	45	1	1	0	0	0	0	0	2	10706	3120.45	12	1	0.923076923	0.076923077
3	4919	12	20	3	0	35	1	1	0	0	1	0	0	3	17871	11081.3	13	3	0.8125	0.1875
5	2000	12	22	3	0	23	2	1	0	0	0	0	0	2	8113	3334.74	8	2	0.8	0.2
4	2169	12	22	4	0	36	1	1	0	0	0	1	0	5	16247	8053.43	20	1	0.952380952	0.047619048
4	3252	12	22	4	0	28	1	1	0	0	0	0	0	9	33427	16326.14	30	1	0.967741935	0.032258065
4	547	12	22	1	0	22	2	0	0	0	1	0	0	4	6806	4127.82	9	2	0.818181818	0.181818182
4	4597	12	20	4	0	23	1	0	0	0	0	0	0	1	2500	1902.69	2	1	0.666666667	0.333333333
5	3400	12	22	4	0	29	1	1	0	0	1	0	0	15	52151	5492.92	60	33	0.64516129	0.35483871
3	3500	6	20	3	0	27	2	1	0	0	0	0	0	7	25520	8000.09	14	13	0.518518519	0.481481481
4	2836	12	22	4	0	30	1	1	0	0	1	0	0	6	24473	13046.67	12	12	0.5	0.5
4	6152	12	22	3	0	22	1	0	0	0	0	0	0	1	1000	848.1	1	1	0.5	0.5
3	3000	6	20	3	0	30	1	1	0	0	0	0	0	4	12451	5525.53	13	1	0.928571429	0.071428571
3	4429	12	20	4	0	25	1	1	0	0	1	0	0	1	4200	2570.33	4	1	0.8	0.2
6	8643	12	18	1	0	25	2	0	0	0	1	0	0	3	3391	1756.51	11	5	0.6875	0.3125
4	3000	12	22	4	0	40	1	1	0	0	0	0	0	2	6000	0	2	2	0.5	0.5
4	1213	12	22	1	0	25	2	0	0	0	1	0	0	4	11851	7286.47	14	3	0.823529412	0.176470588
1	4382	12	18	3	0	28	2	1	1	0	1	0	0	10	42916	7748.98	47	11	0.810344828	0.189655172
3	3290	6	20	4	0	25	1	1	0	0	1	0	0	7	40849	22909.1	31	1	0.96875	0.03125
3	6407	6	18	3	0	34	1	1	1	1	0	0	0	6	25500	0	16	12	0.571428571	0.428571429
3	3800	12	20	4	0	30	1	0	0	0	0	0	0	3	9455	6173.15	9	4	0.692307692	0.307692308
5	1050	12	22	3	0	40	1	1	0	0	0	0	0	1	3500	994.64	8	1	0.888888889	0.111111111
3	4660	6	20	4	0	42	2	0	0	0	0	0	0	1	1000	339.18	3	1	0.75	0.25
4	3000	12	22	3	0	29	1	1	0	0	0	0	0	4	15609	7000.27	25	6	0.806451613	0.193548387
3	2100	12	20	4	0	33	1	1	0	0	1	0	0	11	26600	9888.13	78	2	0.975	0.025
3	7361	12	20	3	0	27	1	0	1	0	1	0	0	5	22660	5639.28	13	2	0.866666667	0.133333333
4	2389	12	22	3	0	31	2	1	1	1	1	0	0	9	51547	6926.77	36	12	0.75	0.25
1	2353	12	16	1	0	24	2	0	0	0	1	0	0	1	10000	7646.99	2	1	0.666666667	0.333333333
3	3162	12	20	4	0	28	1	1	0	0	1	0	0	3	15500	5837.93	12	5	0.705882353	0.294117647
3	5569	6	20	4	0	27	2	1	0	0	0	0	0	4	33972	17108.22	18	2	0.9	0.1
4	3012	12	22	3	0	34	1	1	0	1	1	0	0	5	24461	7487.5	17	6	0.739130435	0.260869565
4	2500	12	22	1	0	41	2	0	0	0	0	0	0	2	7400	2985.18	6	1	0.857142857	0.142857143
3	4359	12	18	4	0	25	1	1	1	1	1	0	0	5	16470	2869.29	19	3	0.863636364	0.136363636
3	5979	6	20	4	0	25	2	1	1	0	1	0	0	9	28098	12020.32	42	5	0.893617021	0.106382979
3	1500	12	20	1	0	24	2	0	0	0	0	0	0	6	11936	7085.89	19	2	0.904761905	0.095238095
3	6874	12	20	4	0	23	2	1	0	0	1	0	0	3	16575	7125.94	17	1	0.944444444	0.055555556
2	3000	6	20	4	0	46	2	0	0	0	0	0	0	1	8000	4099.14	2	1	0.666666667	0.333333333
5	1072	12	22	3	0	23	1	1	0	0	0	0	0	6	14365	6928.31	21	2	0.913043478	0.086956522
5	8000	12	22	3	0	26	2	1	0	0	1	0	0	2	9314	5038.63	3	6	0.333333333	0.666666667
3	2085	6	20	4	0	26	2	1	0	0	1	0	0	8	24528	8014.86	37	11	0.770833333	0.229166667
4	1000	7	23	3	0	21	1	0	1	1	0	0	0	2	2000	0	5	1	0.833333333	0.166666667
3	2063	9	20	4	0	25	2	1	0	1	0	0	0	3	11534	5936.38	15	1	0.9375	0.0625
4	3506	12	22	3	0	37	1	1	0	0	1	0	0	4	14098	4494.06	13	10	0.565217391	0.434782609
3	6018	6	20	4	0	33	2	1	0	0	0	0	0	1	3000	0	4	2	0.666666667	0.333333333
3	2000	6	20	3	0	23	2	0	0	0	1	0	0	1	3500	1585.19	5	2	0.714285714	0.285714286
4	1000	12	22	1	0	35	1	1	0	0	0	0	0	1	1000	678.74	3	1	0.75	0.25
3	6770	6	20	3	0	32	1	0	0	0	0	0	0	4	17342	2230.46	21	1	0.954545455	0.045454545
3	5141	6	20	3	0	32	1	1	0	0	0	0	0	4	18410	1248.31	26	2	0.928571429	0.071428571
5	2353	12	22	4	0	34	1	0	0	0	0	0	0	1	2200	746.74	3	1	0.75	0.25
4	3448	12	22	4	0	37	1	1	0	0	0	0	0	5	12945	5051.28	22	1	0.956521739	0.043478261
3	6444	6	20	4	0	29	2	1	0	0	1	0	0	3	8972	1555.74	14	5	0.736842105	0.263157895
3	4015	12	20	3	0	31	1	0	0	0	0	0	0	3	11717	3500.74	19	1	0.95	0.05
3	3713	6	20	4	0	23	1	0	0	0	0	0	0	4	18888	10020.92	12	1	0.923076923	0.076923077
5	3073	12	22	3	0	31	1	1	0	0	0	0	0	5	19713	8926.96	21	10	0.677419355	0.322580645
3	12500	6	20	3	0	31	2	1	0	0	0	0	0	2	10391	6503.39	10	1	0.909090909	0.090909091
4	3017	12	22	4	0	44	1	1	0	0	0	0	0	4	13141	6276.42	16	2	0.888888889	0.111111111
3	550	6	20	1	0	24	1	0	0	0	1	0	0	3	5703	4413.12	6	1	0.857142857	0.142857143
3	7500	9	20	3	0	28	2	1	0	0	0	0	0	3	5837	3499.04	9	2	0.818181818	0.181818182
4	370	2	24	4	0	35	1	1	0	0	0	0	0	3	12000	3603.87	9	1	0.9	0.1
2	796	6	18	1	0	23	1	0	0	0	1	0	0	3	8785	7203.11	3	1	0.75	0.25
4	4774	12	20	4	0	30	2	0	0	0	0	0	0	1	3500	2725.76	2	1	0.666666667	0.333333333
3	3109	10	20	4	0	24	1	1	0	0	0	0	0	6	19974	8390.02	35	2	0.945945946	0.054054054
3	3900	6	20	3	0	43	1	1	0	0	0	0	0	9	49158	10946.28	48	1	0.979591837	0.020408163
4	1301	12	22	1	0	51	2	0	0	0	0	0	0	9	21209	10698.44	40	4	0.909090909	0.090909091
5	4474	6	20	4	0	37	1	1	0	0	0	0	0	2	15309	7525.89	9	2	0.818181818	0.181818182
4	2066	12	22	3	0	30	1	1	0	0	1	0	0	3	9270	2334.43	13	4	0.764705882	0.235294118
4	2000	12	22	4	0	25	1	0	0	1	0	1	0	4	11816	5809.28	15	6	0.714285714	0.285714286
3	1652	6	20	1	0	29	1	0	0	0	1	0	0	5	15748	6367.35	27	1	0.964285714	0.035714286
3	3256	6	18	4	0	28	2	1	0	0	1	0	0	4	16465	8743.72	13	2	0.866666667	0.133333333
3	2536	6	20	4	0	26	1	0	0	0	1	0	0	1	5000	3463.49	2	2	0.5	0.5
2	1000	12	18	1	0	25	1	0	0	0	1	0	0	1	5000	4227.46	1	1	0.5	0.5
2	12500	6	18	3	0	26	1	1	0	1	1	0	0	5	33083	2880.17	22	3	0.88	0.12
5	8000	12	22	3	0	32	1	0	0	0	0	0	0	2	3500	2145.41	9	1	0.9	0.1
3	3390	12	20	4	0	31	1	1	0	0	0	0	0	2	8764	5609.37	7	1	0.875	0.125
3	3197	6	20	3	0	25	1	1	0	0	1	1	0	12	66074	34653.18	57	4	0.93442623	0.06557377
4	6180	12	22	4	0	26	1	1	1	0	0	1	0	6	19194	6488.33	12	4	0.75	0.25
2	500	6	18	1	0	27	1	1	0	0	0	1	0	3	1403	637.23	6	8	0.428571429	0.571428571
2	3000	12	18	3	0	27	2	1	0	0	0	0	0	6	19009	1239.93	30	2	0.9375	0.0625
3	3030	10	20	4	0	26	2	1	0	0	1	0	0	4	14128	4662.77	13	9	0.590909091	0.409090909
5	2000	12	22	3	0	50	1	1	0	0	0	0	0	3	6100	4586.35	7	2	0.777777778	0.222222222
4	2141	12	22	4	0	29	1	1	0	0	1	0	0	2	7600	4358.43	8	2	0.8	0.2
4	3970	12	22	3	0	29	1	1	0	0	0	0	1	7	31112	12663.19	27	5	0.84375	0.15625
4	4000	12	22	4	0	24	2	0	0	0	0	0	0	3	7991	4499.56	8	7	0.533333333	0.466666667
4	4823	12	22	4	0	32	1	1	0	0	0	0	0	5	22240	3176.22	33	1	0.970588235	0.029411765
3	2546	6	20	3	0	50	1	0	0	0	0	0	0	1	6000	3454.02	3	1	0.75	0.25
3	2719	12	20	4	0	25	1	1	0	0	0	0	0	6	19028	7780.29	39	2	0.951219512	0.048780488
3	4000	6	20	4	0	28	2	0	0	0	0	0	0	3	11987	4500	8	1	0.888888889	0.111111111
3	12500	12	18	3	0	37	1	0	0	0	1	0	0	1	7500	2030.99	8	1	0.888888889	0.111111111
3	5284	6	18	3	0	29	1	1	0	0	1	0	0	3	18466	11266.22	7	1	0.875	0.125
4	3340	12	22	4	0	54	1	0	0	0	0	0	0	1	6000	2659.79	4	3	0.571428571	0.428571429
3	3319	12	20	4	0	28	2	1	0	0	0	0	0	5	17548	10680.31	24	1	0.96	0.04
3	2186	12	20	4	0	22	1	1	0	0	0	0	0	2	8531	5313.94	7	1	0.875	0.125
3	5000	12	20	3	0	48	2	0	0	0	0	0	0	4	9000	3966.7	14	1	0.933333333	0.066666667
3	3941	6	18	3	0	49	2	1	1	0	0	0	0	9	42651	14059	27	1	0.964285714	0.035714286
4	3228	12	22	3	0	45	1	1	0	0	0	0	0	1	3500	1771.78	2	1	0.666666667	0.333333333
3	10177	11	20	3	0	39	1	1	1	0	0	0	0	7	29045	8886.8	48	2	0.96	0.04
3	2024	6	18	4	0	24	2	1	0	0	0	0	0	6	20602	8475.51	34	2	0.944444444	0.055555556
3	3646	8	20	4	0	43	2	0	0	0	0	0	0	2	10165	6353.94	7	1	0.875	0.125
3	4304	11	20	3	0	27	2	0	0	0	1	0	0	2	10562	3695.67	16	1	0.941176471	0.058823529
4	2147	12	22	3	0	24	1	1	0	0	0	0	0	3	9000	852.51	9	10	0.473684211	0.526315789
3	2237	6	18	4	0	39	2	0	0	0	0	0	0	4	15976	8293.91	12	2	0.857142857	0.142857143
4	3879	12	22	4	0	30	1	1	0	0	0	1	0	8	41793	12582.3	32	3	0.914285714	0.085714286
3	2000	12	22	4	0	24	1	1	0	0	0	0	0	2	3729	1369.34	15	2	0.882352941	0.117647059
3	3250	10	20	4	0	52	2	1	0	0	0	0	0	2	7475	1249.31	11	1	0.916666667	0.083333333
3	2500	6	20	3	0	32	1	1	0	0	1	1	0	3	16500	11257.97	7	1	0.875	0.125
3	2945	6	20	4	0	35	1	0	0	0	1	0	0	1	7500	4554.68	4	1	0.8	0.2
3	4800	6	20	4	0	36	2	0	0	0	0	0	0	1	4500	3117.14	3	1	0.75	0.25
4	3013	11	20	4	0	29	2	1	0	0	0	0	0	2	6242	1186.66	12	5	0.705882353	0.294117647
5	3500	6	20	4	0	36	1	1	0	1	1	0	0	2	9346	6471.46	7	1	0.875	0.125
3	2321	6	18	4	0	24	1	0	0	0	1	0	0	7	21639	9278.39	30	4	0.882352941	0.117647059
3	5000	12	20	4	0	30	1	1	0	0	1	0	0	1	4500	0	10	2	0.833333333	0.166666667
4	3642	12	22	4	0	40	2	0	0	0	0	0	0	1	5500	1857.74	3	1	0.75	0.25
3	2700	11	20	4	0	32	1	1	0	0	1	0	0	1	5500	3733.18	3	1	0.75	0.25
4	3389	12	22	4	0	28	2	1	0	0	1	0	0	3	13114	5110.27	7	9	0.4375	0.5625
3	3219	12	22	3	0	28	2	1	0	0	1	0	0	12	64692	26045.39	34	2	0.944444444	0.055555556
3	2738	6	20	3	0	29	1	1	0	0	1	0	0	7	30232	15785.14	23	11	0.676470588	0.323529412
4	2625	12	22	4	0	29	1	1	0	0	0	0	0	2	9733	4374.26	7	3	0.7	0.3
3	3291	10	20	4	0	36	2	1	0	0	0	0	0	10	47999	14908.26	59	2	0.967213115	0.032786885
3	2038	6	20	3	0	29	2	1	0	1	1	0	0	18	75455	15961.71	73	5	0.935897436	0.064102564
3	2000	6	20	3	0	32	2	0	0	0	0	0	0	10	47136	28923.87	23	1	0.958333333	0.041666667
4	2400	12	22	4	0	29	1	0	0	0	1	0	0	2	6000	2029.41	6	1	0.857142857	0.142857143
4	3720	6	20	4	0	25	2	1	0	0	0	0	0	1	4000	2779.2	3	1	0.75	0.25
4	3100	12	22	4	0	28	2	1	0	0	1	0	0	7	25978	6597.84	26	17	0.604651163	0.395348837
2	4376	6	18	4	0	26	2	1	0	1	1	0	0	7	46950	22699.86	23	2	0.92	0.08
3	3000	12	20	3	0	22	2	1	0	1	0	0	0	3	5500	2968.33	6	10	0.375	0.625
4	2078	8	20	4	0	33	1	0	0	0	1	0	0	1	8700	6621.41	2	1	0.666666667	0.333333333
3	3337	12	20	4	0	27	2	1	0	0	1	0	0	10	26978	12662.1	62	1	0.984126984	0.015873016
3	1845	12	20	1	0	20	2	0	0	0	0	0	0	2	610	0	7	1	0.875	0.125
4	2448	12	22	3	0	34	2	0	0	0	0	0	0	2	7364	2552.13	7	5	0.583333333	0.416666667
2	720	12	18	1	0	24	1	0	0	0	1	0	0	3	3917	2679.84	10	1	0.909090909	0.090909091
4	2000	12	22	4	0	26	2	1	0	0	0	0	0	3	8400	4993.59	7	1	0.875	0.125
4	5000	12	22	3	0	28	1	1	1	0	0	1	0	9	38673	4007.79	41	3	0.931818182	0.068181818
2	2302	9	18	4	0	26	1	0	0	0	1	0	0	7	21463	11116.03	25	2	0.925925926	0.074074074
4	4740	12	22	1	0	29	2	0	0	0	1	0	0	5	3346	759.22	14	17	0.451612903	0.548387097
3	4422	12	22	4	0	24	1	0	0	0	0	0	0	6	10514	2877.3	12	13	0.48	0.52
4	2196	12	22	3	0	43	2	1	0	0	0	0	0	8	34943	8532.7	45	4	0.918367347	0.081632653
3	4300	12	22	3	0	24	1	1	0	1	0	0	0	3	8194	551.95	25	1	0.961538462	0.038461538
3	5835	12	20	4	0	28	2	1	0	0	1	0	0	11	55107	20353.77	44	11	0.8	0.2
3	2572	6	20	4	0	29	1	1	0	0	1	0	0	9	27012	7927.31	40	2	0.952380952	0.047619048
3	3400	6	20	4	0	25	2	1	0	0	1	0	0	2	9839	6599.42	7	1	0.875	0.125
3	3149	6	20	4	0	25	1	1	0	0	1	1	0	7	29451	22471.41	5	3	0.625	0.375
1	2082	12	16	4	0	25	2	0	0	0	1	0	0	8	27454	10417.12	44	1	0.977777778	0.022222222
3	3493	6	20	3	0	41	1	0	0	0	0	0	0	2	10082	4207.43	12	1	0.923076923	0.076923077
3	1100	6	20	1	0	35	2	0	0	0	0	0	0	16	26318	11069.44	110	2	0.982142857	0.017857143
3	3102	6	20	4	0	33	1	1	0	0	0	0	0	4	22717	6784.78	14	1	0.933333333	0.066666667
3	3000	6	20	4	0	26	1	1	0	0	1	0	0	6	16263	6419.57	25	1	0.961538462	0.038461538
3	5466	12	20	4	0	29	2	1	0	0	1	0	0	4	20841	12304.06	14	6	0.7	0.3
4	1053	12	22	1	0	26	1	0	0	0	0	0	0	3	11720	6961.11	16	2	0.888888889	0.111111111
4	2236	6	20	3	0	39	1	1	0	0	0	0	0	8	25309	8264.22	40	8	0.833333333	0.166666667
3	3032	6	20	4	0	34	2	1	0	0	0	0	0	3	13288	6967.26	9	2	0.818181818	0.181818182
3	6000	6	20	4	0	34	1	1	0	0	1	0	0	2	14479	4254.81	8	6	0.571428571	0.428571429
3	4746	12	20	4	0	38	1	1	0	0	0	0	0	1	4500	2753.97	4	1	0.8	0.2
4	3000	12	22	3	0	36	1	1	1	1	0	0	0	1	3000	0	2	4	0.333333333	0.666666667
3	2868	6	20	1	0	26	2	0	0	0	1	0	0	4	21059	9231.1	9	2	0.818181818	0.181818182
2	3172	6	18	4	0	27	2	1	0	0	1	0	0	10	29109	11027.44	46	1	0.978723404	0.021276596
4	2793	12	22	3	0	26	1	1	0	0	0	0	0	6	20458	4185.93	37	2	0.948717949	0.051282051
3	3640	9	18	3	0	32	1	1	0	0	1	0	0	1	5000	1727.58	2	2	0.5	0.5
3	2000	12	20	1	0	28	1	1	0	0	0	0	0	4	6220	3894.87	10	2	0.833333333	0.166666667
3	3163	12	20	4	0	26	1	1	0	0	1	0	0	5	22974	15052.32	11	4	0.733333333	0.266666667
5	2452	12	22	4	0	37	1	1	0	0	0	0	0	11	38861	7547.49	66	3	0.956521739	0.043478261
4	6600	12	22	3	0	40	1	1	0	0	0	0	0	2	7100	3610.15	8	5	0.615384615	0.384615385
3	4249	6	20	3	0	27	2	1	0	0	1	0	0	1	8750	4500.13	4	2	0.666666667	0.333333333
3	7000	12	20	4	0	34	2	1	1	1	1	0	0	5	24900	2685.2	21	7	0.75	0.25
4	9983	12	22	3	0	24	1	1	0	0	0	0	0	3	12717	2016.62	11	2	0.846153846	0.153846154
3	8699	6	20	4	0	41	2	1	0	0	0	0	0	4	9952	4000.71	29	1	0.966666667	0.033333333
4	3000	12	22	4	0	33	1	0	0	0	0	0	0	1	4000	1858.7	3	2	0.6	0.4
3	6600	12	20	3	0	31	1	0	0	0	1	0	0	1	5500	2899.76	5	1	0.833333333	0.166666667
5	3098	12	22	3	0	43	1	0	0	0	0	0	0	2	6200	1401.07	6	1	0.857142857	0.142857143
3	4037	6	20	3	0	28	1	0	0	0	0	0	0	1	5000	3463.49	3	1	0.75	0.25
4	2290	12	22	4	0	28	1	0	0	0	1	0	0	1	3500	1209.51	6	2	0.75	0.25
4	2900	12	22	3	0	32	2	1	0	0	0	0	0	1	3500	2088.09	4	1	0.8	0.2
3	3103	12	20	3	0	29	1	1	1	1	1	0	0	8	35307	7193.76	53	1	0.981481481	0.018518519
3	3000	6	20	3	0	40	2	0	0	0	0	0	0	4	18639	4356.72	18	2	0.9	0.1
4	2226	12	22	4	0	28	2	1	0	0	1	0	0	6	20400	7773.68	27	3	0.9	0.1
4	2400	12	22	4	0	32	1	1	1	1	0	1	0	6	36140	15593.59	41	4	0.911111111	0.088888889
4	3000	12	22	1	0	22	2	0	0	0	1	0	0	3	1700	1343.36	4	5	0.444444444	0.555555556
4	300	3	24	4	0	30	2	1	1	0	0	0	0	3	4667	2010.95	5	2	0.714285714	0.285714286
3	5392	10	20	4	0	27	2	1	0	0	1	0	0	6	22191	8107.42	24	12	0.666666667	0.333333333
3	3342	12	20	4	0	24	1	1	0	0	0	0	0	1	6000	3657.86	4	1	0.8	0.2
4	3500	12	22	4	0	25	1	1	0	0	0	1	0	4	12219	7097.44	10	1	0.909090909	0.090909091
3	2421	6	20	4	0	28	2	1	0	0	1	0	0	2	11892	7578.3	3	4	0.428571429	0.571428571
4	3000	12	22	4	0	29	1	1	0	0	1	0	0	4	14500	4948.48	28	1	0.965517241	0.034482759
4	3000	6	20	3	0	26	1	1	1	1	0	0	0	12	171800	0	44	56	0.44	0.56
3	4687	6	20	1	0	26	2	0	0	0	1	0	0	3	15503	6712.86	15	2	0.882352941	0.117647059
4	2600	12	22	4	0	26	1	1	0	0	0	0	0	3	7500	3372.34	7	1	0.875	0.125
4	3216	12	22	4	0	33	1	1	0	0	1	0	0	5	19572	6283.93	20	5	0.8	0.2
3	3952	6	20	3	0	34	2	1	0	1	1	0	0	2	11858	6548.26	7	1	0.875	0.125
5	4105	12	22	4	0	29	2	1	0	0	1	0	0	1	1500	894.9	4	1	0.8	0.2
4	1300	6	24	4	0	33	1	1	0	0	1	0	0	1	5500	4185.96	2	1	0.666666667	0.333333333
4	2263	6	20	3	0	47	1	1	0	0	0	0	0	8	25451	10736.96	49	1	0.98	0.02
4	3318	12	22	4	0	23	1	1	0	0	1	0	0	2	9700	4181.63	8	4	0.666666667	0.333333333
4	5000	9	20	4	0	24	1	0	0	0	1	0	0	5	16950	6240.09	33	3	0.916666667	0.083333333
4	808	12	22	1	0	30	2	0	0	0	0	0	0	4	13368	9491.97	13	3	0.8125	0.1875
3	3128	12	22	3	0	50	1	0	0	0	0	0	0	1	7500	4572.33	2	3	0.4	0.6
3	30000	6	14	2	0	32	2	1	1	1	0	0	1	6	306600	0	28	4	0.875	0.125
4	3594	6	20	3	0	26	2	0	0	0	0	0	0	1	4500	2005.69	6	1	0.857142857	0.142857143
4	510	5	24	4	0	20	2	0	0	0	1	0	0	1	498	169.3	1	1	0.5	0.5
4	5000	12	22	4	0	30	1	0	0	0	0	0	0	1	1000	761.1	2	1	0.666666667	0.333333333
3	12700	12	20	3	0	46	1	1	0	0	0	0	0	9	45867	8672.32	44	2	0.956521739	0.043478261
3	2062	12	20	4	0	29	1	1	0	0	0	0	0	2	10568	5937.99	12	1	0.923076923	0.076923077
3	3223	6	20	4	0	31	2	0	0	0	1	0	0	2	11100	5776.94	7	2	0.777777778	0.222222222
3	2433	6	20	3	0	39	1	1	0	1	0	0	0	4	17371	5114.71	12	9	0.571428571	0.428571429
3	3013	6	20	4	0	32	1	1	0	0	0	0	0	6	13284	5086.39	32	3	0.914285714	0.085714286
2	1735	6	18	1	0	34	2	0	0	0	1	0	0	7	13367	6264.66	19	1	0.95	0.05
1	2500	12	16	1	0	22	2	0	0	0	1	0	0	5	5400	2765.1	24	1	0.96	0.04
4	4480	12	22	4	0	29	2	0	0	0	0	0	0	1	1500	1019.76	2	2	0.5	0.5
3	6087	6	20	4	0	28	1	1	0	0	0	0	0	5	25410	8553.23	19	1	0.95	0.05
3	3800	12	20	4	0	30	1	0	0	0	0	0	0	2	6091	4199.92	4	2	0.666666667	0.333333333
4	600	12	22	1	0	20	1	0	0	0	0	0	0	2	1000	460.58	6	1	0.857142857	0.142857143
4	1495	12	22	1	0	21	1	0	0	0	0	0	0	3	6351	1459.38	13	2	0.866666667	0.133333333
3	2556	6	20	3	0	32	1	1	0	0	0	0	0	12	48043	16978.67	38	3	0.926829268	0.073170732
2	780	6	18	1	0	40	1	1	0	0	0	0	0	2	8000	3442.7	6	1	0.857142857	0.142857143
3	5105	12	22	3	0	28	1	1	0	0	1	0	0	3	8538	3395.42	17	2	0.894736842	0.105263158
5	2353	12	22	4	0	29	2	1	0	0	1	0	0	1	10000	7646.99	1	2	0.333333333	0.666666667
3	3109	12	20	4	0	30	2	0	0	0	1	0	0	4	14262	3890.09	20	2	0.909090909	0.090909091
2	6500	12	18	4	0	30	2	1	0	0	0	0	0	11	31173	11464.72	69	5	0.932432432	0.067567568
3	4600	10	20	4	0	27	2	1	0	0	0	0	0	7	40022	18989.07	35	2	0.945945946	0.054054054
4	5095	12	22	4	0	25	2	0	0	0	1	0	0	2	4576	1404.36	4	3	0.571428571	0.428571429
4	1390	12	22	1	0	26	1	0	0	0	1	0	0	10	19161	9309.86	32	3	0.914285714	0.085714286
5	2430	12	22	3	0	46	1	1	0	0	0	0	0	2	7700	2070.43	8	5	0.615384615	0.384615385
3	288	6	20	1	0	27	1	0	0	0	0	0	0	3	4272	3551.99	5	1	0.833333333	0.166666667
3	4428	6	20	3	0	34	1	1	0	0	1	0	0	5	21797	9572.29	21	3	0.875	0.125
3	2146	9	20	3	0	30	1	1	0	0	1	0	0	8	30709	9854.27	44	3	0.936170213	0.063829787
4	10000	12	22	3	0	23	1	1	0	0	1	0	0	3	9208	4472.24	13	1	0.928571429	0.071428571
3	9475	12	22	3	0	43	2	1	0	0	0	0	0	4	37897	8825.39	24	3	0.888888889	0.111111111
3	3285	12	22	4	0	41	1	1	0	0	0	0	0	5	23844	13418.44	10	6	0.625	0.375
3	7002	12	20	1	0	28	1	1	0	0	0	0	0	1	1000	597.82	4	1	0.8	0.2
4	3806	12	22	3	0	49	1	1	0	0	0	0	0	1	5000	1694.41	3	1	0.75	0.25
3	6126	6	18	4	0	26	1	0	1	0	1	1	0	2	6000	2356.35	8	1	0.888888889	0.111111111
2	3524	6	18	3	0	27	1	1	1	1	1	0	0	18	67135	5359.58	101	6	0.943925234	0.056074766
4	2248	12	22	3	0	52	1	1	0	0	0	0	0	1	3500	1252.35	7	1	0.875	0.125
3	5376	10	20	4	0	25	2	1	0	0	1	0	0	3	13137	4623.55	11	9	0.55	0.45
4	8030	12	22	3	0	50	1	1	0	0	0	0	0	6	30357	8350.04	25	1	0.961538462	0.038461538
4	800	12	22	1	0	40	1	0	0	0	0	0	0	2	2900	1992.51	6	2	0.75	0.25
4	2732	12	22	4	0	38	2	1	0	0	0	0	0	1	7000	4267.47	4	1	0.8	0.2
3	3500	10	18	3	0	27	2	1	0	0	0	0	0	3	10920	6342.53	9	1	0.9	0.1
3	8256	12	20	1	0	35	1	0	0	0	1	0	0	3	6505	3843.03	11	1	0.916666667	0.083333333
4	2482	12	22	4	0	28	1	1	0	0	0	0	0	1	7700	5317.44	3	1	0.75	0.25
3	7018	6	20	3	0	35	1	1	0	0	1	0	0	4	17906	4127.98	8	6	0.571428571	0.428571429
4	3583	6	20	4	0	32	2	1	0	1	0	0	0	2	6500	4416.35	5	1	0.833333333	0.166666667
3	2042	11	20	3	0	33	1	1	0	0	0	0	0	5	19221	8458.44	23	8	0.741935484	0.258064516
3	3625	6	20	3	0	32	1	1	0	0	1	0	0	2	14175	5550.18	7	4	0.636363636	0.363636364
3	7056	6	20	3	0	28	1	1	0	0	1	1	0	5	32142	8693.67	16	5	0.761904762	0.238095238
4	2091	6	20	4	0	30	1	1	0	0	0	0	0	7	29343	5674.31	28	8	0.777777778	0.222222222
3	2823	11	20	3	0	25	2	0	0	0	1	0	0	1	9000	6176.81	3	1	0.75	0.25
3	12500	6	20	3	0	27	1	1	0	0	1	0	0	5	30031	12203.26	16	3	0.842105263	0.157894737
2	3976	6	18	4	0	34	2	1	0	0	0	0	0	13	76772	29240.65	59	2	0.967213115	0.032786885
3	1726	12	20	3	0	23	2	1	0	1	0	0	0	5	5000	2212.07	15	7	0.681818182	0.318181818
5	2469	12	22	4	0	28	1	1	0	0	0	0	0	3	5819	3280.65	9	3	0.75	0.25
4	1270	12	22	1	0	23	1	0	0	0	1	1	0	4	9911	6329.96	12	1	0.923076923	0.076923077
2	650	6	18	1	0	25	2	0	0	0	0	0	0	1	275	0	2	1	0.666666667	0.333333333
3	3700	10	20	3	0	27	2	1	0	0	0	0	0	4	11465	6439.05	15	2	0.882352941	0.117647059
3	4164	12	20	3	0	23	2	1	0	0	0	0	0	2	6748	5836.45	4	2	0.666666667	0.333333333
1	1300	12	20	1	0	27	1	0	0	0	0	0	0	3	8300	5777.79	9	1	0.9	0.1
4	3352	12	22	3	0	36	2	1	0	0	0	0	0	1	5000	2648.36	5	1	0.833333333	0.166666667
3	9000	12	20	4	0	44	1	0	0	0	0	0	0	4	23239	9255.67	22	2	0.916666667	0.083333333
3	3109	6	20	4	0	24	1	1	1	0	1	1	0	4	28683	10101.1	13	1	0.928571429	0.071428571
3	2094	11	20	3	0	42	1	1	0	0	0	0	0	9	26108	7605.57	52	1	0.981132075	0.018867925
4	3500	12	22	4	0	28	2	1	0	0	0	0	0	4	16754	8499.13	26	2	0.928571429	0.071428571
4	3000	12	22	4	0	29	2	0	0	0	0	0	0	3	8598	4999.53	8	2	0.8	0.2
4	2400	12	22	4	0	26	2	1	0	0	0	0	0	5	10650	4073.79	26	1	0.962962963	0.037037037
4	2956	12	22	3	0	22	2	0	0	0	0	0	0	1	4000	3044.33	2	1	0.666666667	0.333333333
2	734	12	18	1	0	26	2	0	0	0	1	0	0	4	8672	6265.04	7	2	0.777777778	0.222222222
4	2100	12	22	4	0	29	2	1	0	0	0	0	0	2	4142	2370.6	10	1	0.909090909	0.090909091
5	3577	12	20	3	0	31	1	0	0	0	1	0	0	1	4500	3422.82	1	2	0.333333333	0.666666667
3	2343	9	20	4	0	42	1	1	0	0	0	0	0	5	22255	7756.55	18	3	0.857142857	0.142857143
4	2200	12	22	4	0	43	2	1	1	0	0	0	0	8	21046	5782.45	32	2	0.941176471	0.058823529
3	2386	12	20	3	0	26	1	1	0	1	1	0	0	5	23300	12614.13	25	1	0.961538462	0.038461538
3	4607	6	20	4	0	27	2	0	1	0	0	0	0	8	36491	18536.66	24	2	0.923076923	0.076923077
4	3500	12	22	3	0	27	1	0	0	0	0	0	0	1	4500	2314.38	5	1	0.833333333	0.166666667
5	6000	12	22	4	0	24	1	1	1	0	0	0	0	2	6200	0	14	4	0.777777778	0.222222222
4	2348	12	22	4	0	27	1	1	0	0	0	0	0	10	24041	8151.15	76	3	0.962025316	0.037974684
3	5341	12	20	4	0	30	1	1	0	0	1	0	0	14	43888	11262.85	93	1	0.989361702	0.010638298
3	1112	6	20	3	0	25	1	1	1	1	1	0	0	8	16030	6900.53	39	2	0.951219512	0.048780488
2	4474	12	18	3	0	37	1	1	0	0	1	0	0	7	29717	8025.68	29	3	0.90625	0.09375
3	10500	6	20	3	0	42	1	1	0	0	0	0	0	2	9246	6510.16	7	1	0.875	0.125
3	7352	6	20	3	0	29	2	1	0	0	1	1	0	16	87868	12648.44	72	2	0.972972973	0.027027027
3	3123	6	20	3	0	34	1	1	0	0	1	0	0	1	8000	4877.13	3	2	0.6	0.4
3	5101	8	20	3	0	31	1	1	0	0	1	0	0	8	30118	9757.8	37	1	0.973684211	0.026315789
4	3590	12	22	4	0	31	1	1	0	0	0	0	0	5	16232	3909.27	24	8	0.75	0.25
3	947	6	20	1	0	39	2	0	0	0	1	0	0	2	7769	5852.45	5	1	0.833333333	0.166666667
4	6000	12	22	4	0	39	1	1	0	0	0	0	0	1	4500	1555.08	5	3	0.625	0.375
4	2804	12	22	4	0	33	1	1	0	0	0	0	0	5	14362	5695.33	13	1	0.928571429	0.071428571
3	4623	12	20	3	0	31	2	1	0	0	0	0	0	3	8000	5548.25	9	1	0.9	0.1
4	4757	12	22	4	0	25	1	0	0	0	0	0	0	1	2000	1242.62	4	1	0.8	0.2
4	3003	12	22	1	0	25	2	0	0	0	0	0	0	5	16710	8196.38	30	2	0.9375	0.0625
2	5652	6	18	3	0	27	1	1	0	0	1	0	0	4	19340	10348.09	12	1	0.923076923	0.076923077
3	4573	12	20	4	0	25	2	0	0	0	1	0	0	1	6500	3426.94	5	1	0.833333333	0.166666667
4	2979	12	22	4	0	33	2	1	1	1	0	0	0	16	42379	9021	79	5	0.94047619	0.05952381
3	3435	12	20	3	0	28	1	1	0	0	1	0	0	2	11206	5065.2	6	1	0.857142857	0.142857143
5	8000	12	22	3	0	30	1	0	0	0	1	0	1	3	12500	5038.76	17	1	0.944444444	0.055555556
3	6638	6	20	4	0	41	2	0	0	0	0	0	0	2	9419	5361.61	8	1	0.888888889	0.111111111
4	5500	12	22	3	0	35	1	1	0	0	0	0	0	3	10129	4472.08	14	4	0.777777778	0.222222222
4	2241	12	22	4	0	32	1	1	0	0	0	0	0	4	21658	14492.6	19	1	0.95	0.05
4	2000	12	22	4	0	23	1	1	0	0	0	0	0	2	5500	2335.1	13	2	0.866666667	0.133333333
3	3696	10	20	4	0	34	2	0	0	0	0	0	0	4	19789	8303.05	13	7	0.65	0.35
3	3092	12	20	3	0	28	1	1	1	1	1	0	0	7	31146	8408.07	59	2	0.967213115	0.032786885
3	3396	6	20	3	0	33	1	1	0	0	1	0	0	8	48273	22655.99	22	7	0.75862069	0.24137931
4	4000	12	22	3	0	31	2	0	0	0	0	0	0	2	6531	3944.36	8	2	0.8	0.2
2	4107	8	18	4	0	26	1	0	1	0	1	0	0	6	31723	7392.39	23	1	0.958333333	0.041666667
4	2080	12	22	4	0	30	1	1	1	0	1	0	0	10	38538	11761.86	25	19	0.568181818	0.431818182
3	18000	6	18	3	0	37	1	1	0	0	0	0	0	6	32810	12905.55	23	1	0.958333333	0.041666667
4	2052	12	22	4	0	37	2	1	0	0	0	0	0	3	11454	5547.06	15	1	0.9375	0.0625
3	5000	12	22	4	0	23	1	1	0	0	0	0	0	1	3000	1016.63	3	1	0.75	0.25
3	5047	7	20	4	0	30	1	1	0	0	1	0	0	8	44091	2052.16	30	22	0.576923077	0.423076923
4	2200	12	22	4	0	24	2	0	0	0	0	0	0	2	8500	5292.93	6	2	0.75	0.25
4	3487	12	22	4	0	25	1	1	0	0	1	0	0	3	14000	6012.31	9	7	0.5625	0.4375
3	3219	6	20	3	0	34	1	1	0	0	0	0	0	6	22805	8781.4	24	4	0.857142857	0.142857143
3	3100	11	20	3	0	32	1	0	0	0	1	0	0	2	12837	6877.5	10	2	0.833333333	0.166666667
2	8285	12	18	3	0	24	1	1	0	0	1	0	0	3	14441	4214.61	18	1	0.947368421	0.052631579
3	3302	12	20	4	0	30	1	1	0	0	0	0	0	2	6206	1197.19	19	1	0.95	0.05
3	4500	6	20	3	0	38	1	1	0	0	0	0	0	2	9000	5346.58	7	1	0.875	0.125
3	5675	9	20	4	0	38	2	1	0	0	0	0	0	1	7500	3324.74	6	1	0.857142857	0.142857143
3	3200	6	20	4	0	34	1	1	0	0	0	0	0	4	14879	6358.11	21	1	0.954545455	0.045454545
5	3471	12	22	4	0	38	2	0	0	0	0	0	0	1	5200	1828.61	2	4	0.333333333	0.666666667
3	3016	12	20	4	0	27	1	1	0	0	0	0	0	7	35976	9283.66	30	1	0.967741935	0.032258065
3	4900	12	20	4	0	33	1	0	0	0	0	0	0	2	9773	5075.66	8	1	0.888888889	0.111111111
3	3000	6	20	4	0	28	2	0	0	0	1	0	0	9	30886	12928.19	33	4	0.891891892	0.108108108
3	9000	12	20	3	0	31	2	0	0	0	0	0	0	3	12000	5768.92	14	3	0.823529412	0.176470588
1	12500	12	16	4	0	34	1	1	0	0	1	0	0	3	21602	0	25	5	0.833333333	0.166666667
4	4600	12	22	3	0	35	1	1	0	0	0	0	0	6	36250	13337.72	31	2	0.939393939	0.060606061
4	652	12	22	1	0	25	2	0	0	0	0	0	0	3	1893	1082.01	10	1	0.909090909	0.090909091
3	8454	12	22	3	0	40	1	1	0	0	0	0	0	2	10437	2578.34	12	3	0.8	0.2
4	2943	12	22	4	0	24	1	0	0	0	0	0	0	2	7000	2556.34	13	2	0.866666667	0.133333333
3	1500	6	20	3	0	23	1	1	0	1	1	1	0	2	4602	2487.46	9	2	0.818181818	0.181818182
3	2336	12	22	4	0	29	1	1	1	0	1	1	0	9	33984	15763.33	49	4	0.924528302	0.075471698
3	13000	6	18	3	0	39	1	1	0	0	0	0	0	7	42169	4637.31	22	1	0.956521739	0.043478261
3	3340	12	20	3	0	28	2	1	0	0	0	0	0	5	10054	1960.49	42	2	0.954545455	0.045454545
5	2500	12	22	3	0	39	1	0	0	0	0	0	0	1	2500	1360.57	3	3	0.5	0.5
3	3300	12	22	4	0	31	1	0	0	0	0	0	0	1	7000	3690.54	5	1	0.833333333	0.166666667
5	2084	12	22	4	0	29	1	1	0	0	0	0	0	4	11649	6415.68	15	5	0.75	0.25
3	2660	8	20	3	0	23	1	1	0	1	0	0	0	3	7874	1340.37	6	7	0.461538462	0.538461538
4	4000	12	22	3	0	33	2	1	0	0	0	0	0	3	8951	4499.64	16	1	0.941176471	0.058823529
4	700	12	22	1	0	22	1	0	0	0	0	0	0	1	700	0	5	1	0.833333333	0.166666667
4	3000	12	20	4	0	25	1	0	0	0	0	0	0	5	12164	5912.26	28	2	0.933333333	0.066666667
3	6740	12	20	4	0	32	2	0	0	0	0	0	0	2	11154	3559.22	8	2	0.8	0.2
3	2179	12	20	3	0	33	2	1	0	0	0	0	0	6	17439	7913.66	30	1	0.967741935	0.032258065
3	5096	10	20	3	0	23	2	1	0	0	0	0	0	3	10474	5404.18	11	3	0.785714286	0.214285714
3	15170	6	18	3	0	46	2	0	0	0	0	0	0	3	19045	2830.25	16	1	0.941176471	0.058823529
3	5407	12	20	4	0	36	2	1	0	0	1	0	0	6	22122	12592.6	31	1	0.96875	0.03125
3	3902	10	20	4	0	31	2	1	0	0	1	0	0	2	10244	6597.68	6	1	0.857142857	0.142857143
3	2507	6	22	3	0	26	1	1	0	0	1	0	0	8	26073	8492.97	30	14	0.681818182	0.318181818
5	2194	8	20	4	0	30	1	1	0	0	1	0	0	12	59915	16703.06	66	3	0.956521739	0.043478261
4	1067	12	22	1	0	32	1	0	0	0	0	0	0	4	7826	5032.5	14	1	0.933333333	0.066666667
4	2774	12	22	1	0	24	2	0	0	0	0	0	0	8	12583	4625.82	58	1	0.983050847	0.016949153
4	3728	12	22	3	0	40	1	1	0	0	0	0	0	1	3500	1771.78	1	2	0.333333333	0.666666667
3	1290	12	22	3	0	23	1	1	0	1	0	0	0	3	8285	2709.58	13	1	0.928571429	0.071428571
5	2049	12	22	4	0	39	1	1	0	0	0	0	0	2	8342	3950.46	8	3	0.727272727	0.272727273
3	3878	12	22	3	0	44	2	1	0	0	0	0	0	2	9235	2622.04	12	2	0.857142857	0.142857143
4	3639	6	20	3	0	25	2	1	0	1	0	0	0	1	4000	361.33	9	2	0.818181818	0.181818182
4	3700	12	22	4	0	26	1	1	0	0	0	0	0	4	20742	8990.08	21	1	0.954545455	0.045454545
3	3000	6	20	4	0	24	1	1	0	0	1	0	0	1	1000	182.87	9	1	0.9	0.1
3	3258	12	22	4	0	26	1	0	0	0	1	0	0	1	4200	3241.62	2	1	0.666666667	0.333333333
3	5431	6	18	3	0	24	1	1	1	0	0	0	0	10	44392	6888.27	51	1	0.980769231	0.019230769
5	4671	12	22	3	0	22	1	1	0	0	1	0	0	3	10042	3504.02	16	2	0.888888889	0.111111111
3	5000	12	20	4	0	31	1	1	1	0	0	0	0	7	28180	5488.76	47	2	0.959183673	0.040816327
3	4089	6	20	4	0	32	1	1	0	0	1	0	0	3	19255	8910.56	19	2	0.904761905	0.095238095
3	3200	12	20	4	0	24	2	1	0	0	0	0	0	5	18000	5869.38	27	2	0.931034483	0.068965517
3	5354	6	20	4	0	28	2	1	1	1	1	0	0	17	66102	12745.64	97	1	0.989795918	0.010204082
3	5500	12	20	3	0	28	1	0	0	1	1	0	0	2	8000	2024.9	3	2	0.6	0.4
3	3000	6	20	4	0	25	2	1	0	0	1	1	0	10	30812	8548.32	37	7	0.840909091	0.159090909
3	4506	12	20	4	0	23	2	1	0	0	0	0	0	6	20000	11493.94	23	2	0.92	0.08
4	4715	12	22	3	0	21	1	1	0	0	0	0	0	1	3000	1284.56	3	4	0.428571429	0.571428571
4	3000	12	22	3	0	29	2	0	0	0	1	0	0	1	6500	3426.94	4	2	0.666666667	0.333333333
3	3515	6	20	4	0	41	2	0	0	0	0	0	0	3	14282	5484.97	10	5	0.666666667	0.333333333
3	2502	6	20	3	0	23	1	1	0	0	1	0	0	3	12185	4997.39	9	2	0.818181818	0.181818182
4	3000	12	22	4	0	29	1	1	0	0	0	0	0	5	13298	5049.3	24	3	0.888888889	0.111111111
4	3261	12	22	3	0	26	1	0	0	0	0	0	0	9	27996	8732.49	52	5	0.912280702	0.087719298
3	7000	6	20	3	0	30	1	1	0	0	1	0	0	5	29700	15613.65	17	1	0.944444444	0.055555556
3	4760	11	20	4	0	26	1	1	0	0	1	0	0	3	15079	8039.21	14	2	0.875	0.125
3	5721	9	20	3	0	34	1	1	0	0	1	0	0	7	41520	19243.8	35	4	0.897435897	0.102564103
3	9466	6	20	3	0	26	2	1	0	0	1	0	0	10	36835	8534.43	52	1	0.981132075	0.018867925
3	2547	6	20	3	0	28	1	0	0	0	0	0	0	3	11142	5953.46	10	2	0.833333333	0.166666667
4	9500	6	20	3	0	32	2	1	0	0	0	0	0	2	9573	4404.66	7	2	0.777777778	0.222222222
4	2665	12	20	3	0	36	2	0	0	0	1	0	0	3	23500	17087.14	10	1	0.909090909	0.090909091
3	3743	12	20	4	0	25	1	1	0	0	1	0	0	4	14566	5756.26	23	1	0.958333333	0.041666667
3	1000	12	20	3	0	21	2	0	0	1	0	0	0	5	9060	4392.77	27	1	0.964285714	0.035714286
2	3000	6	18	4	0	33	2	1	0	0	1	0	0	7	28157	9297.46	28	4	0.875	0.125
4	8000	12	22	3	0	30	1	1	0	0	0	0	0	1	3000	0	8	4	0.666666667	0.333333333
3	2897	6	18	3	0	35	1	1	0	0	0	0	0	5	28500	13266.25	13	3	0.8125	0.1875
3	35000	24	20	3	0	43	2	1	0	0	0	0	0	3	12447	5107.22	17	1	0.944444444	0.055555556
2	5000	11	18	3	0	32	2	1	0	0	1	0	0	5	30643	15896.32	18	5	0.782608696	0.217391304
3	12000	6	18	3	0	43	1	1	0	0	0	0	0	4	20435	5524.72	19	3	0.863636364	0.136363636
3	2068	6	20	4	0	30	1	1	0	1	1	0	0	4	12466	6431.65	20	1	0.952380952	0.047619048
4	3431	6	20	3	0	47	1	1	0	0	0	0	0	6	19433	6068.72	31	2	0.939393939	0.060606061
3	3033	9	20	3	0	32	1	1	0	0	1	0	0	5	31698	15458.07	16	2	0.888888889	0.111111111
3	4356	6	20	4	0	32	2	1	0	0	0	0	0	1	6000	4143.46	2	2	0.5	0.5
3	3344	12	20	3	0	38	2	1	0	0	0	0	0	5	23507	15943.94	10	1	0.909090909	0.090909091
3	7371	12	22	4	0	43	1	0	0	0	0	0	0	2	6716	1128.9	15	1	0.9375	0.0625
3	2393	12	22	3	0	50	2	1	0	0	0	0	0	4	16683	6106.79	11	2	0.846153846	0.153846154
4	5240	12	22	3	0	24	1	1	0	0	1	0	0	1	2000	1359.71	3	1	0.75	0.25
3	4465	6	20	4	0	33	1	1	0	0	1	0	0	5	37200	31534.01	5	2	0.714285714	0.285714286
3	2004	6	20	4	0	35	1	1	0	0	0	0	0	5	22208	8495.42	13	5	0.722222222	0.277777778
4	799	12	22	1	0	25	1	0	0	0	1	0	0	5	8895	4700.11	18	1	0.947368421	0.052631579
4	2004	12	22	3	0	25	2	1	0	0	0	0	0	2	5600	2596.07	14	1	0.933333333	0.066666667
3	2045	6	20	4	0	24	2	1	0	0	0	0	0	2	6882	3454.54	7	4	0.636363636	0.363636364
3	3000	6	20	4	0	26	2	1	0	0	1	0	0	7	26499	10410.97	35	6	0.853658537	0.146341463
3	2299	12	20	4	0	26	1	1	0	0	0	0	0	5	15000	8200.39	24	3	0.888888889	0.111111111
5	3896	10	20	4	0	30	1	1	0	0	0	0	0	1	7000	3103.03	5	2	0.714285714	0.285714286
4	7938	12	22	4	0	33	1	1	0	0	0	0	0	3	10047	2561.4	23	2	0.92	0.08
3	5000	6	20	3	0	26	1	0	0	1	1	0	0	3	9714	2970.96	12	4	0.75	0.25
3	6000	6	20	4	0	30	1	1	1	0	1	1	0	4	13624	1083.21	12	13	0.48	0.52
4	2466	12	22	3	0	41	1	1	0	0	0	0	0	5	19432	6533.1	17	1	0.944444444	0.055555556
4	843	12	22	1	0	22	1	0	0	0	0	0	0	4	4456	1956.9	15	4	0.789473684	0.210526316
3	10500	12	20	4	0	28	1	1	1	1	1	0	0	9	44807	17429.72	27	6	0.818181818	0.181818182
2	8000	10	18	3	0	27	2	1	0	0	0	0	0	5	25398	11854.53	24	1	0.96	0.04
4	1415	12	22	1	0	23	2	0	0	0	0	0	0	1	2570	1354.98	5	1	0.833333333	0.166666667
5	6000	12	22	3	0	37	1	1	0	0	0	0	0	2	7121	0	4	6	0.4	0.6
3	3400	6	18	3	0	28	1	1	1	1	0	0	0	11	64900	10580.2	46	3	0.93877551	0.06122449
3	4643	6	20	3	0	33	2	1	0	0	1	0	0	1	9500	4856.08	2	1	0.666666667	0.333333333
3	9000	6	20	3	0	31	2	1	0	0	0	0	0	2	7000	3374.7	4	1	0.8	0.2
3	2512	12	20	4	0	36	1	1	0	0	1	0	0	3	14679	7587.08	14	1	0.933333333	0.066666667
3	635	6	20	1	0	26	1	0	0	0	0	0	0	2	3819	1964.96	3	2	0.6	0.4
4	4500	12	22	4	0	38	1	1	0	0	0	0	0	3	6230	2869.56	19	2	0.904761905	0.095238095
4	3806	12	22	3	0	43	1	1	0	0	0	0	0	1	5000	1694.41	3	1	0.75	0.25
4	3188	6	20	4	0	31	1	1	0	0	1	0	0	5	20481	12956.04	10	6	0.625	0.375
4	3000	12	22	4	0	37	1	1	0	0	0	0	0	5	13211	2292.57	18	9	0.666666667	0.333333333
3	3830	12	22	4	0	25	1	1	0	0	1	0	0	2	12500	5169.26	7	2	0.777777778	0.222222222
3	3851	6	20	4	0	29	1	0	0	0	1	0	0	1	9000	5148.48	2	2	0.5	0.5
3	2000	12	20	4	0	32	2	0	0	0	1	0	0	8	12721	6975.33	20	1	0.952380952	0.047619048
4	2257	12	22	3	0	26	1	1	0	0	1	1	0	15	45852	9743.4	73	13	0.848837209	0.151162791
4	4698	6	18	4	0	30	1	1	0	0	0	0	0	2	8000	4623.69	2	1	0.666666667	0.333333333
2	2234	6	18	4	0	26	2	1	0	0	0	0	0	4	14938	7765.08	13	1	0.928571429	0.071428571
3	4000	6	20	3	0	33	1	1	0	0	1	0	0	5	15700	2774.21	18	14	0.5625	0.4375
4	1270	12	22	4	0	25	1	1	0	1	1	0	0	1	3000	2310.15	2	1	0.666666667	0.333333333
3	14000	10	20	3	0	26	1	1	0	0	0	0	0	4	11323	1871.9	18	2	0.9	0.1
3	2324	12	22	3	0	30	1	1	0	0	0	0	0	3	9219	5676.29	13	1	0.928571429	0.071428571
4	2020	12	22	4	0	25	1	1	0	0	1	0	0	10	42814	15979.51	26	16	0.619047619	0.380952381
4	3927	12	22	3	0	32	1	1	0	0	0	0	0	1	3000	1311.35	3	1	0.75	0.25
5	1567	12	22	1	0	23	1	0	0	0	0	0	0	1	5000	3452.86	3	1	0.75	0.25
3	2500	12	20	4	0	24	1	1	0	0	0	0	0	3	6900	5995.91	4	1	0.8	0.2
4	5194	12	22	4	0	31	1	1	0	0	0	0	0	1	5500	505.55	10	1	0.909090909	0.090909091
3	3267	12	20	4	0	32	2	0	0	0	0	0	0	1	7700	4432.63	3	1	0.75	0.25
1	2096	6	16	4	0	30	2	1	0	0	1	0	0	4	17376	9603.54	16	1	0.941176471	0.058823529
3	5000	6	20	4	0	31	1	1	0	0	1	0	0	2	12000	5000	5	1	0.833333333	0.166666667
3	3326	6	20	3	0	29	1	0	0	0	0	0	0	3	16958	11099.24	10	1	0.909090909	0.090909091
3	7085	8	20	4	0	23	1	1	0	0	0	0	0	5	18376	6914.84	21	7	0.75	0.25
3	2050	12	20	3	0	24	1	1	0	0	1	0	0	4	13724	7949.77	19	1	0.95	0.05
4	2056	12	22	4	0	34	1	1	0	0	0	0	0	1	6000	4143.46	3	1	0.75	0.25
4	1274	12	22	1	0	23	2	0	0	0	1	0	0	1	5500	4225.54	2	1	0.666666667	0.333333333
3	4401	6	20	3	0	43	1	0	0	0	0	0	0	2	7000	1346.63	9	1	0.9	0.1
2	3200	6	18	3	0	31	2	1	0	0	1	0	0	6	27111	6428.58	32	1	0.96969697	0.03030303
2	6569	6	16	3	0	31	1	1	1	1	0	0	0	13	60239	9670.99	106	1	0.990654206	0.009345794
4	2065	12	22	4	0	38	1	1	0	0	1	0	0	9	35722	19261.4	37	2	0.948717949	0.051282051
4	600	12	22	1	0	25	1	0	0	0	0	0	0	1	4500	3816.44	1	1	0.5	0.5
4	5240	6	18	3	0	46	2	0	0	0	1	0	0	5	20541	5760.27	21	1	0.954545455	0.045454545
3	2237	6	20	4	0	31	2	0	0	0	0	0	0	4	15821	5862.7	16	3	0.842105263	0.157894737
3	4912	12	20	3	0	29	1	1	0	0	1	0	0	2	20216	13087.1	13	2	0.866666667	0.133333333
2	124500	6	15	2	0	28	1	1	1	1	1	1	1	6	569727	45436.49	31	3	0.911764706	0.088235294
2	4000	12	20	3	0	28	2	1	0	0	1	0	0	4	16222	8757.72	15	3	0.833333333	0.166666667
2	600	12	18	1	0	27	2	0	0	0	0	0	0	2	7654	6499.26	3	1	0.75	0.25
3	2569	6	20	3	0	52	2	0	0	0	0	0	0	1	4000	1083.21	8	1	0.888888889	0.111111111
3	14000	11	20	3	0	39	2	0	0	0	0	0	0	5	19056	7306.79	22	1	0.956521739	0.043478261
4	1511	12	22	3	0	23	1	1	0	1	0	0	0	2	3500	2489.36	6	1	0.857142857	0.142857143
3	3000	10	20	4	0	26	1	1	0	0	1	0	0	1	3000	0	3	3	0.5	0.5
3	2125	12	20	4	0	30	1	0	0	0	1	0	0	3	13007	6874.12	13	3	0.8125	0.1875
4	3000	12	22	4	0	24	1	0	0	1	0	0	0	2	4000	2460.29	8	2	0.8	0.2
2	7304	6	18	3	0	27	2	0	0	0	1	0	0	1	5000	1695.82	3	1	0.75	0.25
4	3825	6	20	4	0	26	2	0	0	0	1	0	0	1	3500	2174.57	4	1	0.8	0.2
3	2795	12	20	3	0	28	2	1	0	0	1	0	0	5	18697	8704.58	17	3	0.85	0.15
3	7156	11	20	4	0	25	1	1	0	0	0	0	0	3	12000	3843.78	16	3	0.842105263	0.157894737
3	20000	12	20	3	0	30	1	1	0	1	0	0	0	7	74179	19325.45	27	2	0.931034483	0.068965517
4	5000	12	22	4	0	25	1	1	0	0	0	0	0	8	23180	4228.53	36	7	0.837209302	0.162790698
3	10440	12	18	3	0	33	2	1	1	1	1	0	0	3	9812	0	16	1	0.941176471	0.058823529
3	4159	12	16	4	0	34	2	1	0	0	1	0	0	3	23188	9840.99	17	3	0.85	0.15
3	510	6	20	1	0	26	1	0	0	0	1	0	0	2	12173	9689.67	4	1	0.8	0.2
5	4200	12	22	3	0	31	2	0	0	0	0	0	0	2	6074	2440.22	5	2	0.714285714	0.285714286
3	3053	9	20	4	0	41	2	1	0	0	0	0	0	4	11995	6046.04	24	1	0.96	0.04
4	2451	12	22	4	0	23	1	0	0	0	0	0	0	1	3000	1518.66	2	1	0.666666667	0.333333333
4	6349	12	22	4	0	26	1	1	0	0	0	0	0	3	8000	1150.23	11	5	0.6875	0.3125
3	4410	6	20	4	0	28	1	1	0	0	1	0	0	9	47148	19142.59	25	7	0.78125	0.21875
3	4000	6	20	4	0	38	1	1	0	0	0	0	0	4	12088	4589.95	23	1	0.958333333	0.041666667
3	3457	12	20	4	0	32	2	1	0	0	1	0	0	2	9329	7042.87	6	1	0.857142857	0.142857143
3	5167	6	20	4	0	26	1	1	0	0	1	0	0	5	18145	6832.72	24	1	0.96	0.04
4	1000	12	22	1	0	27	1	0	0	0	1	0	0	2	3100	0	15	3	0.833333333	0.166666667
2	10760	12	16	3	0	33	1	1	1	1	1	0	0	3	9600	0	16	1	0.941176471	0.058823529
4	2633	12	22	4	0	23	1	1	0	0	0	0	0	2	6720	1866.68	7	1	0.875	0.125
3	5157	6	20	4	0	25	1	1	0	0	0	0	0	8	31925	6342.73	46	1	0.978723404	0.021276596
4	842	12	22	1	0	30	2	0	0	0	0	0	0	9	9157	3057.26	33	2	0.942857143	0.057142857
4	3000	12	22	3	0	34	2	1	0	1	0	0	0	5	6885	2320.71	20	16	0.555555556	0.444444444
5	2135	6	20	4	0	21	1	0	0	0	1	0	0	3	6684	4864.82	6	2	0.75	0.25
4	6200	12	22	3	0	28	1	1	0	0	0	0	0	4	20572	4588.15	10	5	0.666666667	0.333333333
3	3260	6	20	3	0	32	1	1	1	1	0	0	0	11	57954	17283.66	57	5	0.919354839	0.080645161
3	2500	9	20	3	0	27	1	1	0	0	0	0	0	4	19917	11094.04	15	2	0.882352941	0.117647059
4	5298	12	22	1	0	24	2	0	0	0	0	0	0	2	10596	2701.63	7	1	0.875	0.125
3	4099	12	20	4	0	30	2	1	0	0	1	0	0	1	4200	2900.42	2	2	0.5	0.5
4	3000	12	22	4	0	24	1	0	0	0	1	0	0	2	11950	0	7	5	0.583333333	0.416666667
4	3222	12	22	4	0	35	1	1	0	0	1	0	0	4	15664	3277.14	18	1	0.947368421	0.052631579
4	8000	12	22	3	0	20	1	1	1	0	0	1	0	6	18248	6415.05	26	1	0.962962963	0.037037037
4	2247	12	22	3	0	31	1	1	0	1	1	0	0	2	8649	5253.01	8	1	0.888888889	0.111111111
3	2671	6	20	3	0	31	1	1	0	0	1	0	0	7	26836	5795.53	33	9	0.785714286	0.214285714
4	3000	12	22	1	0	28	1	0	0	0	0	0	0	4	10599	6115.41	16	1	0.941176471	0.058823529
4	5070	12	22	3	0	22	2	1	0	0	1	0	0	4	13917	9106.06	11	8	0.578947368	0.421052632
3	2180	10	20	3	0	22	2	1	0	0	0	0	0	3	4050	70.43	16	4	0.8	0.2
4	2371	12	22	1	0	28	1	0	0	0	0	0	0	2	3355	1128.72	7	1	0.875	0.125
4	969	12	22	1	0	32	1	0	0	0	1	0	0	3	8985	6370.48	14	2	0.875	0.125
3	3976	9	20	3	0	33	1	1	1	0	1	0	0	7	26440	10336.12	41	1	0.976190476	0.023809524
3	3046	10	20	4	0	41	2	0	0	0	0	0	0	2	9380	5453.73	7	1	0.875	0.125
4	543	12	22	1	0	27	1	0	0	0	0	0	0	5	3003	1856.25	19	3	0.863636364	0.136363636
4	3124	6	20	4	0	26	1	1	0	0	1	0	0	8	30733	13669.66	28	4	0.875	0.125
3	3316	6	20	4	0	25	2	1	1	1	0	1	0	11	51429	14683.17	44	3	0.936170213	0.063829787
4	1199	12	22	3	0	27	1	1	0	1	0	1	0	7	18115	11258.25	22	2	0.916666667	0.083333333
4	2297	12	22	4	0	22	1	1	0	0	1	0	0	3	11923	6202.39	13	1	0.928571429	0.071428571
3	3000	12	20	3	0	28	1	0	0	0	1	0	0	3	11000	5175.94	10	3	0.769230769	0.230769231
4	2400	12	22	4	0	27	2	1	0	0	0	0	0	1	3000	1080.21	6	2	0.75	0.25
4	553	12	22	1	0	23	2	0	0	0	0	0	0	11	7704	1541.91	49	1	0.98	0.02
2	1224	12	18	3	0	22	2	0	0	1	1	1	0	6	15227	10276.21	30	1	0.967741935	0.032258065
3	2119	12	20	3	0	27	1	1	0	0	1	0	0	6	20479	8381.12	35	3	0.921052632	0.078947368
2	4000	12	18	4	0	29	1	1	0	0	1	1	0	4	18852	6176	14	2	0.875	0.125
2	1000	6	18	1	0	22	2	0	0	0	1	0	0	1	2000	1353.08	1	1	0.5	0.5
3	14122	6	18	4	0	51	1	1	0	0	0	0	0	2	9772	2279.85	8	1	0.888888889	0.111111111
3	3249	12	22	4	0	34	1	1	0	0	0	0	0	2	9842	4750.41	9	1	0.9	0.1
3	2959	12	20	4	0	24	1	1	0	0	1	0	0	2	7339	3540.88	12	1	0.923076923	0.076923077
4	3000	12	22	4	0	36	1	1	0	0	1	0	0	2	7798	0	22	2	0.916666667	0.083333333
2	5400	12	20	3	0	37	2	0	1	0	0	1	0	9	44065	12583.89	77	1	0.987179487	0.012820513
4	28000	12	20	4	0	29	1	1	0	0	0	1	0	5	21208	5193.37	22	2	0.916666667	0.083333333
4	2000	12	22	4	0	29	2	1	0	0	0	0	0	11	39017	19299.74	44	1	0.977777778	0.022222222
3	1000	12	20	3	0	23	1	1	0	1	1	0	0	3	4900	1200.12	24	3	0.888888889	0.111111111
3	3499	6	20	3	0	28	1	1	1	0	1	0	0	12	82376	34748.57	42	1	0.976744186	0.023255814
4	5600	12	22	1	0	31	2	0	0	0	0	0	0	2	3000	2000	5	1	0.833333333	0.166666667
4	3120	12	22	4	0	40	1	1	0	0	0	0	0	5	14849	5879.95	28	2	0.933333333	0.066666667
4	3176	12	22	4	0	29	1	0	0	0	0	0	0	2	9100	3823.82	7	2	0.777777778	0.222222222
4	3400	12	22	4	0	32	1	1	0	0	1	0	0	8	26062	13201.98	32	6	0.842105263	0.157894737
4	3428	12	20	4	0	29	2	1	1	1	1	1	0	21	81203.7	18885.62	133	9	0.936619718	0.063380282
5	2020	12	22	4	0	31	1	0	0	0	0	0	0	2	5130	3439.12	7	1	0.875	0.125
4	3000	12	22	4	0	27	1	1	0	0	0	0	0	5	20982	9167.09	8	9	0.470588235	0.529411765
3	4200	9	20	3	0	35	1	1	0	0	1	0	0	7	28894	20887.69	17	1	0.944444444	0.055555556
3	2548	12	20	4	0	27	1	1	0	0	1	0	0	6	17522	7951.32	31	2	0.939393939	0.060606061
3	18000	11	18	3	0	29	1	1	0	0	1	0	0	4	18690	7646	11	1	0.916666667	0.083333333
4	5493	12	22	4	0	29	1	1	0	0	0	0	0	3	8175	2956.38	10	11	0.476190476	0.523809524
3	500	6	20	1	0	25	1	0	0	0	0	0	0	3	4902	3082.59	7	2	0.777777778	0.222222222
4	3041	12	22	4	0	29	2	1	0	0	0	0	0	5	14135	6958.18	26	7	0.787878788	0.212121212
3	2094	12	22	4	0	25	1	0	0	0	1	0	0	2	10309	5905.1	7	2	0.777777778	0.222222222
3	3055	6	20	4	0	26	2	1	0	0	0	0	0	9	22254	8220.78	60	2	0.967741935	0.032258065
4	2823	12	22	4	0	37	1	1	0	0	1	0	0	3	10602	4676.27	15	3	0.833333333	0.166666667
4	2000	12	22	3	0	25	1	1	0	0	1	0	0	1	9000	6914.48	2	1	0.666666667	0.333333333
4	1251	12	22	3	0	22	1	1	0	1	0	0	0	5	12589	2749.25	24	4	0.857142857	0.142857143
3	3067	12	20	4	0	27	1	0	0	0	1	0	0	6	19500	7432.27	32	2	0.941176471	0.058823529
2	1389	12	18	1	0	29	2	0	0	0	1	0	0	12	21183	12921.53	50	7	0.877192982	0.122807018
4	4207	12	20	3	0	34	1	1	0	0	1	0	0	1	3000	1544.78	5	1	0.833333333	0.166666667
3	2364	12	20	4	0	36	1	1	1	0	0	0	0	14	59968	10635.19	99	1	0.99	0.01
3	3200	12	20	4	0	27	1	1	0	0	0	0	0	16	71500	10714.97	138	3	0.978723404	0.021276596
4	823	12	22	1	0	27	2	0	0	0	0	0	0	5	13242	8001.83	12	10	0.545454545	0.454545455
3	689	6	20	1	0	29	1	0	0	0	1	0	0	3	7456	5310.44	5	2	0.714285714	0.285714286
3	8979	6	20	4	0	33	1	1	0	0	0	0	0	7	40173	13323.53	26	4	0.866666667	0.133333333
4	5396	12	22	3	0	28	1	1	0	0	0	0	0	4	14831	7103.97	18	1	0.947368421	0.052631579
2	2153	6	20	4	0	32	2	1	0	0	1	0	0	6	18749	8546.95	26	1	0.962962963	0.037037037
3	2108	6	20	4	0	26	1	1	0	0	1	0	0	4	25110	15390.99	12	1	0.923076923	0.076923077
3	3800	6	18	4	0	32	1	1	0	0	0	1	0	7	28425	6660.26	31	3	0.911764706	0.088235294
2	630	6	18	1	0	20	2	0	0	0	0	0	0	7	3834	2525.48	22	1	0.956521739	0.043478261
4	2646	12	22	4	0	47	1	0	0	0	0	0	0	1	3500	1853.86	3	3	0.5	0.5
2	8000	12	22	3	0	28	2	1	0	0	0	0	0	2	7450	0	10	2	0.833333333	0.166666667
5	2652	12	22	4	0	23	1	1	0	0	1	0	0	3	8249	4847.5	5	8	0.384615385	0.615384615
4	2771	12	22	3	0	21	1	0	0	0	0	0	0	1	5000	2228.53	6	1	0.857142857	0.142857143
3	5500	12	22	3	0	31	2	1	0	0	0	0	0	1	4000	0	3	3	0.5	0.5
3	727	6	20	1	0	20	1	0	0	0	0	0	0	1	1500	772.37	5	1	0.833333333	0.166666667
3	10000	10	20	3	0	30	2	1	0	0	0	0	0	2	9666	4924.04	9	1	0.9	0.1
2	3070	12	18	3	0	43	2	1	1	1	0	0	0	21	85480	8130.07	197	11	0.947115385	0.052884615
4	4500	12	22	3	0	36	1	1	0	0	0	0	0	2	6000	2999.38	11	1	0.916666667	0.083333333
3	5182	10	20	4	0	33	1	1	0	0	1	0	0	5	17018	7317.62	18	1	0.947368421	0.052631579
5	2197	12	22	3	0	43	1	1	0	0	0	0	0	2	7755	4802.54	8	1	0.888888889	0.111111111
4	3073	12	22	4	0	34	1	0	0	0	1	0	0	1	6500	3426.94	5	1	0.833333333	0.166666667
2	3488	12	22	3	0	25	2	0	0	0	1	0	0	2	12823	7283.18	7	1	0.875	0.125
4	2919	12	22	4	0	38	2	0	0	0	0	0	0	1	4200	2580.19	3	2	0.6	0.4
3	9300	12	20	3	0	31	1	1	0	0	1	0	0	3	18068	2688.05	18	1	0.947368421	0.052631579
4	6309	12	22	3	0	50	1	0	0	0	0	0	0	1	7000	3690.54	5	1	0.833333333	0.166666667
4	1069	6	20	3	0	23	1	1	0	1	0	1	0	5	10326	2930.58	26	3	0.896551724	0.103448276
4	3000	12	20	3	0	27	1	1	0	0	1	0	0	2	7000	5650.15	4	1	0.8	0.2
4	1200	12	22	1	0	24	1	0	0	0	0	0	0	5	4400	2779.58	7	1	0.875	0.125
3	2065	6	20	3	0	35	1	1	1	0	0	0	0	5	14028	2935.24	36	4	0.9	0.1
2	20000	12	18	3	0	24	2	1	0	0	1	0	0	3	16027	8355.41	14	1	0.933333333	0.066666667
4	1521	12	22	1	0	29	1	0	0	0	1	0	0	2	9264	5478.74	3	1	0.75	0.25
4	3914	12	22	4	0	27	1	0	0	1	0	0	0	1	3500	1585.19	5	2	0.714285714	0.285714286
3	2202	6	20	4	0	25	2	1	0	0	1	0	0	3	14476	7797.88	9	5	0.642857143	0.357142857
3	3177	10	20	4	0	27	1	1	0	0	1	0	0	5	19911	12822.93	19	2	0.904761905	0.095238095
3	855	12	20	1	0	23	2	0	0	0	0	0	0	4	6901	5144.63	10	1	0.909090909	0.090909091
5	6968	12	22	3	0	27	1	1	0	0	0	0	0	2	7021	3771.52	11	1	0.916666667	0.083333333
5	2013	12	22	4	0	37	2	0	0	0	0	0	0	2	6384	3986.12	8	2	0.8	0.2
1	10567	6	14	3	0	29	1	1	1	1	1	0	0	5	35351	9432.76	19	1	0.95	0.05
4	5238	12	20	3	0	32	1	1	0	0	0	0	0	3	13473	5261.79	13	11	0.541666667	0.458333333
3	760	12	20	1	0	21	2	0	0	0	0	0	0	2	4850	3480.33	4	1	0.8	0.2
3	5068	6	20	4	0	27	1	1	0	0	0	0	0	5	14140	6431.43	20	5	0.8	0.2
3	5074	12	22	4	0	35	1	1	0	0	0	0	0	4	16810	7345.84	17	1	0.944444444	0.055555556
4	3119	12	22	4	0	23	2	1	0	0	0	1	0	6	22631	7080.72	26	9	0.742857143	0.257142857
3	8000	6	20	3	0	31	1	1	0	0	1	0	0	2	10300	4442.13	5	2	0.714285714	0.285714286
3	2618	12	20	3	0	27	2	0	0	0	1	0	0	2	9877	5082.13	3	4	0.428571429	0.571428571
4	3048	12	22	4	0	23	2	0	1	0	1	0	0	4	11549	6951.33	20	2	0.909090909	0.090909091
4	3410	12	22	4	0	29	1	1	0	0	0	0	0	5	16807	4589.77	14	2	0.875	0.125
3	3511	12	20	4	0	23	1	1	0	0	1	0	0	5	19496	9488.34	23	6	0.793103448	0.206896552
3	1000	12	22	3	0	21	1	0	0	0	1	0	0	3	2658	1732.67	7	2	0.777777778	0.222222222
4	3137	6	20	4	0	23	2	0	0	0	1	0	0	5	13574	6362.82	14	11	0.56	0.44
3	3025	12	20	4	0	30	1	1	1	0	1	1	0	10	38772	8974.3	53	11	0.828125	0.171875
4	7424	12	22	3	0	33	1	1	0	0	1	0	0	2	10721	1075.79	9	2	0.818181818	0.181818182
3	10500	6	20	3	0	30	1	0	0	0	1	0	0	1	8750	0	2	4	0.333333333	0.666666667
3	2475	6	20	1	0	38	1	0	0	0	0	0	0	1	8000	4877.13	4	1	0.8	0.2
5	1199	12	22	3	0	24	2	1	0	0	0	0	0	1	5000	3800.86	1	2	0.333333333	0.666666667
3	3000	12	20	4	0	39	1	1	0	0	0	0	0	4	13100	4512.26	21	1	0.954545455	0.045454545
3	2000	11	20	4	0	27	2	0	0	0	1	0	0	1	4000	1467.02	6	2	0.75	0.25
4	3947	12	22	3	0	29	1	1	1	0	1	1	0	5	27733	5552.9	18	1	0.947368421	0.052631579
3	3000	12	22	3	0	34	1	1	1	0	1	0	0	5	17640	0	12	16	0.428571429	0.571428571
3	15000	10	18	4	0	22	1	0	0	1	0	0	0	3	14207	2713.26	11	1	0.916666667	0.083333333
4	6641	12	22	4	0	23	2	1	0	0	0	0	0	4	13739	1358.12	7	32	0.179487179	0.820512821
2	5862	6	18	4	0	32	2	1	0	0	0	0	0	4	13120	6637.57	16	4	0.8	0.2
4	3500	12	22	3	0	37	1	1	0	0	0	0	0	5	11515	4988.97	18	4	0.818181818	0.181818182
3	6347	6	20	4	0	35	2	1	0	0	0	0	0	11	38607	9121.54	53	1	0.981481481	0.018518519
3	3183	11	20	4	0	31	2	1	0	0	0	0	0	4	17747	7316.81	26	1	0.962962963	0.037037037
4	3245	12	22	3	0	37	1	1	0	0	1	0	0	2	10820	6254.05	8	1	0.888888889	0.111111111
3	21100	6	20	3	0	34	2	1	0	0	0	0	0	2	10000	2399.71	17	1	0.944444444	0.055555556
4	6500	12	22	4	0	33	1	1	0	0	1	0	0	2	11002	4130.66	7	4	0.636363636	0.363636364
3	4000	6	20	3	0	25	2	1	0	0	1	0	0	5	18813	8173.65	19	7	0.730769231	0.269230769
3	3558	12	20	3	0	24	1	1	0	0	1	0	0	1	5000	3442.23	3	1	0.75	0.25
3	4686	6	20	3	0	42	2	0	0	0	0	0	0	1	4500	2314.38	5	1	0.833333333	0.166666667
3	3767	6	20	1	0	42	1	0	0	0	1	0	0	2	9100	5632.26	6	1	0.857142857	0.142857143
3	2036	6	20	3	0	35	1	0	0	0	1	0	0	2	8550	5464.15	4	1	0.8	0.2
4	4693	12	22	1	0	28	1	0	0	0	1	0	0	3	7008	2106.24	27	1	0.964285714	0.035714286
4	2000	12	22	1	0	24	1	0	0	0	0	0	0	2	3020	2000	11	1	0.916666667	0.083333333
4	270	6	24	4	0	41	1	1	0	0	0	0	0	1	1500	1261.27	1	1	0.5	0.5
4	2480	12	22	1	0	26	2	0	0	0	0	0	0	4	8130	4519.62	7	2	0.777777778	0.222222222
5	5793	12	22	4	0	33	1	1	0	0	0	0	0	2	6339	4119.09	8	1	0.888888889	0.111111111
4	3878	12	22	3	0	29	1	1	0	0	0	0	0	3	7745	2886.44	13	1	0.928571429	0.071428571
4	1631	12	22	1	0	33	2	0	0	0	1	0	0	3	10421	5368.31	5	1	0.833333333	0.166666667
4	7100	12	22	4	0	27	1	0	0	0	0	0	0	2	7140	4627.3	6	1	0.857142857	0.142857143
4	2000	12	22	4	0	30	1	0	0	0	0	0	0	3	7000	4966.61	12	1	0.923076923	0.076923077
4	657	12	22	1	0	23	1	0	0	0	1	0	0	4	6366	3107.02	20	1	0.952380952	0.047619048
2	777	6	18	1	0	21	2	0	0	0	0	0	0	5	4850	3167.9	15	1	0.9375	0.0625
5	2382	12	22	4	0	41	2	0	0	0	0	0	0	1	7700	5317.44	1	3	0.25	0.75
3	4394	6	20	3	0	42	1	1	0	0	0	0	0	6	30748	7605.58	24	1	0.96	0.04
3	24000	12	20	3	0	39	1	1	1	1	1	0	0	7	29758	5902.02	13	5	0.722222222	0.277777778
3	2802	6	20	3	0	22	1	1	0	1	0	0	0	5	8831	1198.27	24	2	0.923076923	0.076923077
3	3235	6	20	3	0	35	1	1	0	1	1	0	0	4	23958	15131.34	9	1	0.9	0.1
4	2000	12	22	1	0	27	1	0	0	0	1	0	0	2	3400	709.14	8	1	0.888888889	0.111111111
3	5000	6	18	3	0	26	1	1	1	0	0	0	0	3	9658	281.51	10	8	0.555555556	0.444444444
2	533	6	18	1	0	31	1	0	0	0	0	0	0	6	7417	2951.79	17	1	0.944444444	0.055555556
3	3000	6	18	3	0	30	2	0	0	1	1	0	0	1	9500	6448.19	3	1	0.75	0.25
3	5912	7	20	3	0	30	1	1	0	0	1	0	0	5	28648	15645.47	20	1	0.952380952	0.047619048
3	3919	12	20	4	0	29	1	1	0	0	1	0	0	5	14939	6580.68	23	7	0.766666667	0.233333333
4	709	12	22	1	0	23	2	0	0	0	0	0	0	8	17036	10490.16	29	1	0.966666667	0.033333333
3	4487	12	20	3	0	24	1	1	0	0	0	0	0	3	9250	5512.91	9	1	0.9	0.1
3	2804	12	22	3	0	32	1	1	0	0	0	0	0	4	16559	10171.03	17	1	0.944444444	0.055555556
4	1630	12	22	1	0	27	1	0	0	0	1	0	0	1	1500	0	5	1	0.833333333	0.166666667
4	2881	12	22	1	0	27	1	0	0	0	0	0	0	7	11906	6313.11	27	8	0.771428571	0.228571429
2	2700	12	18	4	0	27	2	1	0	0	1	0	0	6	26077	9226.88	20	2	0.909090909	0.090909091
3	4473	11	20	4	0	29	2	0	0	0	1	0	0	2	8540	4526.29	8	3	0.727272727	0.272727273
3	6638	12	20	3	0	23	1	1	0	0	0	0	0	4	15000	2862.18	19	9	0.678571429	0.321428571
5	2273	6	20	4	0	35	1	1	0	0	0	0	0	4	11900	4726.01	17	1	0.944444444	0.055555556
3	4638	6	20	4	0	28	2	1	0	0	0	0	0	2	12790	4361.94	3	5	0.375	0.625
3	2100	6	20	4	0	37	1	1	0	0	0	0	0	10	24639	6856.31	49	2	0.960784314	0.039215686
4	5416	12	22	3	0	24	1	1	0	1	1	0	0	6	10708	4997.59	29	4	0.878787879	0.121212121
6	6500	12	22	4	0	25	2	0	0	0	0	0	0	1	3000	0	4	3	0.571428571	0.428571429
4	3257	12	22	3	0	26	2	1	0	0	1	1	0	2	8211	1743.49	9	7	0.5625	0.4375
3	4406	12	22	3	0	37	2	1	0	0	0	0	0	11	77100	32909.22	22	11	0.666666667	0.333333333
4	2000	12	22	4	0	24	2	0	0	0	0	0	0	1	2000	0	5	1	0.833333333	0.166666667
4	5683	12	22	4	0	36	2	0	0	0	0	0	0	3	10134	3816.28	14	2	0.875	0.125
4	4935	12	22	3	0	42	1	0	0	0	0	0	0	2	6814	3064.58	6	1	0.857142857	0.142857143
5	8500	12	22	3	0	34	1	1	0	0	1	0	0	4	15365	5135.9	18	10	0.642857143	0.357142857
3	5782	6	18	3	0	30	1	1	1	1	1	1	0	1	5500	0	5	2	0.714285714	0.285714286
3	4888	12	22	3	0	24	1	0	0	0	0	0	0	2	5490	2111.75	2	6	0.25	0.75
3	2306	6	20	3	0	27	1	1	0	0	1	0	0	5	21116	7793.56	19	1	0.95	0.05
3	4391	12	22	3	0	36	2	0	0	0	0	0	0	1	4000	2108.92	5	1	0.833333333	0.166666667
5	1499	12	22	3	0	22	1	1	0	0	0	0	0	3	5616	3183.86	17	1	0.944444444	0.055555556
3	3074	12	20	4	0	30	2	1	0	0	0	0	0	2	8500	4626	9	2	0.818181818	0.181818182
3	3100	6	18	3	0	29	1	1	0	0	0	0	0	7	25128	3333.04	28	1	0.965517241	0.034482759
3	11670	12	20	4	0	24	1	1	0	0	1	0	0	4	19700	5109.08	38	1	0.974358974	0.025641026
4	2342	12	22	4	0	34	1	0	0	0	0	0	0	1	6000	3657.86	4	1	0.8	0.2
3	2806	6	20	3	0	29	2	0	0	0	0	0	0	3	12000	4694.21	12	6	0.666666667	0.333333333
3	1042	6	20	1	0	34	2	0	0	0	0	0	0	5	6805	2882.73	17	2	0.894736842	0.105263158
3	6000	12	22	3	0	50	1	1	0	0	0	0	0	1	3000	0	3	1	0.75	0.25
3	4000	12	20	3	0	24	1	1	0	1	1	0	0	5	8557	2632.29	35	1	0.972222222	0.027777778
5	3400	12	22	4	0	24	1	1	0	0	1	0	0	1	1000	596.58	3	2	0.6	0.4
3	15100	12	20	3	0	24	2	0	0	1	1	0	0	3	19016	8505.82	14	8	0.636363636	0.363636364
4	2229	6	20	4	0	32	1	1	0	0	0	0	0	2	9165	4770.19	8	2	0.8	0.2
3	3000	12	22	3	0	32	1	1	0	0	1	0	0	1	5000	2985.96	2	3	0.4	0.6
4	45000	24	20	3	0	32	2	1	0	0	1	0	0	5	17325	9380.34	17	3	0.85	0.15
4	4553	12	20	4	0	30	1	1	0	0	1	0	0	1	6000	2146.99	7	1	0.875	0.125
2	11500	12	18	3	0	37	2	1	0	1	1	0	0	3	13568	7781.98	11	1	0.916666667	0.083333333
3	6000	6	20	4	0	22	2	0	0	0	0	0	0	2	5000	3705.71	6	1	0.857142857	0.142857143
4	3262	12	22	4	0	22	1	1	0	0	0	0	0	5	16297	2837.32	29	1	0.966666667	0.033333333
4	3191	12	22	3	0	26	1	1	1	0	0	0	0	5	21210	8144.13	35	7	0.833333333	0.166666667
3	3068	10	20	3	0	34	2	1	0	0	1	0	0	6	25748	13032.28	27	3	0.9	0.1
4	4409	12	22	3	0	35	1	1	1	1	0	0	0	11	44173	10283.09	57	9	0.863636364	0.136363636
3	1329	12	22	3	0	25	1	1	0	0	0	0	0	6	15597	9171.27	31	1	0.96875	0.03125
4	2489	12	22	3	0	39	1	0	0	0	0	0	0	1	3000	510.42	4	1	0.8	0.2
3	3897	6	20	3	0	53	1	1	0	0	0	0	0	1	7000	3103.03	6	1	0.857142857	0.142857143
3	4729	6	20	4	0	34	1	1	0	0	0	0	0	13	91886	25363.58	39	4	0.906976744	0.093023256
3	6404	12	22	4	0	31	1	1	0	0	1	0	0	2	9266	1095.88	17	3	0.85	0.15
3	2041	12	22	4	0	26	1	0	0	0	1	0	0	2	9165	4958.35	5	4	0.555555556	0.444444444
4	4049	12	22	4	0	30	1	1	0	0	0	1	0	4	9126	5160.68	10	4	0.714285714	0.285714286
3	3376	6	20	4	0	33	1	1	0	0	0	0	0	5	21246	7966.4	30	1	0.967741935	0.032258065
3	3301	10	20	4	0	26	2	1	0	0	1	0	0	2	7966	3798.8	6	7	0.461538462	0.538461538
4	7769	12	22	3	0	26	1	1	0	0	0	0	0	2	8559	4230.83	5	5	0.5	0.5
4	2295	12	22	4	0	26	1	1	0	0	0	0	0	3	9273	4704.33	17	1	0.944444444	0.055555556
4	135	2	24	4	0	27	1	1	0	0	0	1	0	7	19892	8499.03	37	2	0.948717949	0.051282051
3	3100	12	20	3	0	24	2	1	0	1	1	0	0	4	9450	860.25	16	13	0.551724138	0.448275862
4	5000	12	22	4	0	24	1	1	0	0	0	0	0	2	4500	1807.49	7	2	0.777777778	0.222222222
3	4136	12	20	3	0	24	1	0	0	0	1	0	0	4	16742	8863.61	11	3	0.785714286	0.214285714
5	2012	12	22	4	0	24	1	1	0	0	0	0	0	2	9879	6448.1	6	2	0.75	0.25
4	5314	12	22	3	0	46	1	1	0	0	0	0	0	7	48899	12685.86	33	2	0.942857143	0.057142857
4	3170	12	22	4	0	35	2	1	0	0	0	0	0	11	25212	8329.92	55	12	0.820895522	0.179104478
5	18000	12	22	3	0	28	1	0	0	0	0	0	0	8	46637	11880.95	30	1	0.967741935	0.032258065
4	4714	12	22	3	0	41	2	0	0	0	0	0	0	1	4200	2285.71	5	1	0.833333333	0.166666667
3	2150	6	20	4	0	23	1	1	1	0	0	0	0	15	24989	8942.52	95	1	0.989583333	0.010416667
4	2035	12	22	3	0	33	1	1	0	0	0	0	0	2	7772	3465.4	10	1	0.909090909	0.090909091
3	3014	6	20	3	0	25	1	0	0	0	1	0	0	4	22100	11436.95	11	2	0.846153846	0.153846154
4	1390	12	22	1	0	28	1	0	0	0	1	0	0	5	6500	4209.17	15	1	0.9375	0.0625
3	1660	6	20	1	0	27	1	0	0	0	1	0	0	3	8631	5338.54	8	1	0.888888889	0.111111111
3	14877	12	20	3	0	49	1	0	0	0	0	0	0	3	11591	1123.02	21	1	0.954545455	0.045454545
5	2073	12	20	4	0	25	1	0	0	0	1	0	0	1	6700	4626.84	1	3	0.25	0.75
4	868	12	22	1	0	24	1	0	0	0	0	0	0	9	16588	9028.67	24	6	0.8	0.2
4	2649	12	22	4	0	36	2	1	0	0	1	0	0	1	5000	3850.25	2	1	0.666666667	0.333333333
2	9500	12	18	4	0	32	1	1	0	0	1	0	0	2	9668	0	17	1	0.944444444	0.055555556
3	12000	12	20	3	0	29	1	1	1	0	1	0	0	3	14359	5881.27	19	5	0.791666667	0.208333333
3	18000	12	20	3	0	35	2	1	0	0	0	0	0	5	36513	19977.74	19	1	0.95	0.05
3	5500	6	20	4	0	33	1	1	0	0	1	0	0	2	8000	3348.61	7	4	0.636363636	0.363636364
4	7163	6	20	4	0	34	1	1	0	0	0	0	0	4	17507	4836.87	30	1	0.967741935	0.032258065
3	2282	12	20	4	0	24	2	0	0	0	1	0	0	2	11778	7417.8	7	1	0.875	0.125
4	3649	12	22	4	0	22	2	0	0	0	0	0	0	2	6000	4610.41	4	2	0.666666667	0.333333333
2	9119	12	18	3	0	48	2	1	0	0	0	0	0	5	16472	2085.89	36	1	0.972972973	0.027027027
3	3395	6	20	3	0	31	1	1	1	0	1	0	0	16	55629	6604.84	83	8	0.912087912	0.087912088
2	3751	6	20	3	0	23	1	1	0	0	1	0	0	3	17361	4999.37	20	1	0.952380952	0.047619048
3	2555	12	20	4	0	29	1	1	0	0	0	0	0	2	4500	3360.61	7	1	0.875	0.125
5	2854	12	22	4	0	25	1	0	0	0	1	0	0	1	8500	6545.44	1	2	0.333333333	0.666666667
4	4000	12	22	3	0	29	1	1	0	0	0	0	0	3	9516	3732.95	14	1	0.933333333	0.066666667
5	2004	12	22	3	0	27	1	0	0	0	1	0	0	1	6500	4495.64	2	2	0.5	0.5
4	6000	12	22	4	0	46	1	0	0	0	0	0	0	2	9340	0	23	1	0.958333333	0.041666667
3	1062	11	20	3	0	22	2	1	0	1	0	0	0	6	8841	2938.08	30	8	0.789473684	0.210526316
5	2353	12	22	4	0	28	1	0	0	0	1	0	0	4	11100	5420.26	15	1	0.9375	0.0625
3	2333	6	20	4	0	25	2	1	0	0	0	0	0	6	19080	9166.5	21	1	0.954545455	0.045454545
4	3000	12	22	3	0	32	1	1	0	0	0	0	0	7	28344	6602.87	32	1	0.96969697	0.03030303
4	3021	12	22	4	0	24	1	0	0	0	0	0	0	1	2600	1978.82	2	1	0.666666667	0.333333333
3	1000	6	20	3	0	23	2	1	0	1	0	0	0	1	2000	190.22	7	4	0.636363636	0.363636364
1	3000	6	16	4	0	25	2	1	0	0	1	0	0	8	42899	3803.71	60	3	0.952380952	0.047619048
4	1200	12	22	1	0	33	1	1	0	0	0	0	0	2	1990	0	17	1	0.944444444	0.055555556
4	2100	12	22	4	0	27	2	1	0	0	1	0	0	3	11500	4893.96	7	7	0.5	0.5
3	2392	6	20	4	0	25	1	1	0	0	0	0	1	4	21445	5607.76	16	2	0.888888889	0.111111111
3	4000	8	20	4	0	27	1	1	0	0	0	0	0	3	10083	4583	3	9	0.25	0.75
4	5989	12	20	4	0	32	1	0	0	0	0	0	0	1	2500	710.43	8	1	0.888888889	0.111111111
3	4117	6	20	3	0	34	1	1	0	0	1	0	0	2	7649	4882.7	7	1	0.875	0.125
3	3571	12	20	3	0	28	2	1	0	0	1	0	1	12	40821	5059.35	72	5	0.935064935	0.064935065
2	4587	12	20	3	0	49	1	1	0	1	0	0	0	10	55320	13413.17	42	1	0.976744186	0.023255814
2	5556	12	18	3	0	28	1	1	0	0	1	0	0	5	27342	7504.51	22	1	0.956521739	0.043478261
4	3663	6	20	4	0	25	1	0	0	0	0	0	0	1	1000	336.1	1	1	0.5	0.5
3	3500	6	20	4	0	27	1	1	0	0	0	0	0	6	17524	5999.41	28	2	0.933333333	0.066666667
4	2000	12	22	4	0	26	1	1	0	0	1	0	0	2	8300	3926.23	10	1	0.909090909	0.090909091
3	2014	10	20	4	0	36	2	1	0	0	0	0	0	5	16121	13684.43	18	1	0.947368421	0.052631579
4	2848	12	22	4	0	38	1	1	0	0	0	0	0	17	88561	15894.4	46	2	0.958333333	0.041666667
5	5368	12	22	3	0	36	1	1	0	0	1	0	0	2	8212	3348.74	11	2	0.846153846	0.153846154
3	4293	6	18	3	0	29	1	1	0	0	1	0	0	1	3000	1544.78	5	1	0.833333333	0.166666667
4	1460	12	22	1	0	33	2	0	0	0	1	0	0	9	28527	13239.1	21	4	0.84	0.16
4	8500	12	22	3	0	38	1	1	0	0	0	0	0	5	13966	4144.18	32	2	0.941176471	0.058823529
3	500	6	20	1	0	35	1	0	0	0	1	0	0	5	3990	2979.16	9	3	0.75	0.25
3	5032	12	22	3	0	33	1	1	0	0	1	0	0	2	12469	5968.25	10	1	0.909090909	0.090909091
3	257	6	20	1	0	19	1	0	0	0	0	0	0	2	5255	4017.56	4	1	0.8	0.2
3	3000	9	20	3	0	23	1	1	0	1	0	0	0	2	6000	1791.58	7	1	0.875	0.125
4	1301	12	22	1	0	27	2	0	0	0	1	0	0	8	17375	9098.39	30	7	0.810810811	0.189189189
5	4377	6	20	3	0	43	1	1	0	0	0	1	0	11	28735	6122.61	72	2	0.972972973	0.027027027
2	2224	10	18	3	0	42	2	1	0	0	0	0	0	5	16073	7275.98	22	1	0.956521739	0.043478261
3	5767	12	22	3	0	32	1	0	0	0	0	0	0	2	7483	2733.01	10	1	0.909090909	0.090909091
4	5125	12	22	4	0	28	2	1	0	0	0	0	0	2	7363	3974.27	7	2	0.777777778	0.222222222
5	8000	12	22	3	0	29	1	0	0	0	0	0	0	4	16002	0	26	1	0.962962963	0.037037037
3	2429	6	20	4	0	32	1	1	0	0	0	0	0	2	8500	5570.06	8	1	0.888888889	0.111111111
2	3750	6	14	3	0	28	1	1	0	0	1	0	0	7	31046	11418.76	20	1	0.952380952	0.047619048
6	1000	7	23	3	0	21	1	1	0	1	0	0	0	2	4000	3000	4	1	0.8	0.2
3	4000	12	20	1	0	27	1	0	0	0	1	0	0	1	4500	1940.54	6	1	0.857142857	0.142857143
3	2000	6	20	4	0	28	1	1	0	0	1	0	0	9	32644	8778.95	42	6	0.875	0.125
4	1820	12	22	1	0	21	2	0	0	0	0	0	0	1	2700	929.9	2	2	0.5	0.5
3	3764	12	22	3	0	26	1	1	0	0	0	0	0	3	16280	0	10	2	0.833333333	0.166666667
4	2300	12	22	4	0	28	2	0	0	0	0	0	0	3	9881	5699.94	10	1	0.909090909	0.090909091
4	831	12	22	1	0	40	2	0	0	0	0	0	0	3	10448	8268.72	8	2	0.8	0.2
4	2038	12	22	4	0	24	2	1	0	0	0	0	0	2	8614	5461.41	7	2	0.777777778	0.222222222
3	2000	6	20	3	0	22	1	0	0	1	0	0	0	2	5000	1000	11	1	0.916666667	0.083333333
4	2332	12	22	3	0	25	2	1	0	0	1	0	0	3	9145	1467.75	9	11	0.45	0.55
3	3151	6	20	4	0	29	1	1	0	0	1	0	0	6	20776	10948.16	24	3	0.888888889	0.111111111
3	3937	12	20	4	0	25	2	0	0	0	1	0	0	3	11994	3062.17	11	1	0.916666667	0.083333333
4	3629	12	22	3	0	28	2	1	0	0	0	0	0	2	8475	3060.97	8	1	0.888888889	0.111111111
4	1369	12	22	3	0	23	2	0	0	0	0	0	0	1	6000	4630.92	2	1	0.666666667	0.333333333
2	2303	9	18	4	0	26	2	1	0	0	1	0	0	9	24023	10796.95	60	1	0.983606557	0.016393443
3	5918	12	22	3	0	33	1	1	0	0	0	0	0	2	7735	2581.65	13	1	0.928571429	0.071428571
4	3553	12	22	4	0	21	2	1	0	0	0	0	0	1	2500	1946.95	2	1	0.666666667	0.333333333
5	3000	12	22	4	0	34	1	0	0	0	0	0	0	2	4450	3186.21	4	6	0.4	0.6
4	1048	12	22	1	0	27	1	0	0	0	1	0	0	3	7408	4451.74	10	1	0.909090909	0.090909091
4	5400	12	22	1	0	28	1	0	0	0	1	0	0	5	10723	1802.98	20	4	0.833333333	0.166666667
3	10500	10	20	3	0	45	2	1	0	0	0	0	0	3	7661	0	16	2	0.888888889	0.111111111
4	2100	12	22	4	0	23	1	0	0	0	1	0	0	2	7053	4492.65	9	1	0.9	0.1
3	2591	6	20	3	0	31	2	0	0	0	1	0	0	4	15388	4908.81	9	4	0.692307692	0.307692308
4	3738	12	22	3	0	34	2	0	0	0	0	0	0	1	4000	2762.32	3	1	0.75	0.25
3	2000	12	20	3	0	22	2	0	0	0	0	0	0	1	1000	679.87	3	1	0.75	0.25
4	2047	6	20	4	0	25	1	1	0	0	1	0	0	8	35322	15342.88	20	7	0.740740741	0.259259259
4	3000	12	22	3	0	26	1	1	0	0	0	0	1	2	8200	2538.81	7	1	0.875	0.125
3	2300	12	20	4	0	25	2	1	1	1	0	0	0	10	25084	8489.85	55	19	0.743243243	0.256756757
3	3111	6	20	3	0	31	1	1	0	0	1	0	0	8	64568	34597.4	38	2	0.95	0.05
2	3718	12	16	3	0	28	1	1	1	1	0	0	0	12	53600	4240.47	91	1	0.989130435	0.010869565
4	3000	12	22	4	0	39	1	1	0	0	0	0	0	1	3000	0	1	5	0.166666667	0.833333333
4	861	12	22	1	0	23	1	0	0	0	1	0	0	4	9502	6138.21	6	3	0.666666667	0.333333333
3	2281	6	20	3	0	21	1	1	0	1	0	0	0	9	16049	2163.5	49	4	0.924528302	0.075471698
2	3227	12	18	4	0	31	1	1	1	1	1	0	0	7	21958	8772.14	45	1	0.97826087	0.02173913
4	2888	12	22	3	0	54	1	1	0	0	0	0	0	1	2000	568.34	8	1	0.888888889	0.111111111
4	2000	12	22	4	0	24	1	1	0	0	0	0	0	2	8036	4375.13	9	1	0.9	0.1
4	4086	12	22	4	0	37	1	1	0	0	1	0	0	1	5500	2913.2	5	1	0.833333333	0.166666667
4	5000	12	22	1	0	24	2	0	0	0	1	0	0	2	4600	694.22	14	1	0.933333333	0.066666667
3	3000	6	20	4	0	25	2	0	0	0	1	0	0	4	15100	8503.78	15	2	0.882352941	0.117647059
3	8000	12	20	3	0	25	1	1	0	0	0	0	0	3	10166	4757.06	14	1	0.933333333	0.066666667
3	2399	6	20	4	0	31	1	1	0	0	1	0	0	6	17818	4800.84	29	1	0.966666667	0.033333333
3	5000	12	20	3	0	40	2	1	0	0	0	0	0	13	81461	21212.42	63	1	0.984375	0.015625
3	10500	11	20	3	0	48	1	1	0	0	0	0	0	2	9565	2742.19	12	1	0.923076923	0.076923077
3	5422	12	18	3	0	38	1	1	0	0	0	0	0	2	7351	2577.97	1	1	0.5	0.5
4	2780	12	22	4	0	40	1	1	0	0	0	0	0	3	12080	2897.09	15	3	0.833333333	0.166666667
3	3718	6	20	4	0	43	2	0	0	0	0	0	0	1	6200	4281.57	3	1	0.75	0.25
4	554	12	22	1	0	24	1	0	0	0	1	0	0	8	8817	5170.08	21	1	0.954545455	0.045454545
4	200	12	22	1	0	20	1	0	0	0	0	0	0	2	1472	1069.82	3	2	0.6	0.4
4	5172	12	22	3	0	39	1	1	0	0	0	0	0	8	43568	12827.77	46	2	0.958333333	0.041666667
4	345	6	24	4	0	22	1	1	0	0	0	0	0	1	3000	2524.55	1	1	0.5	0.5
4	3140	12	22	4	0	22	1	0	0	0	0	0	0	1	2000	1359.71	1	3	0.25	0.75
6	2109	12	22	4	0	41	1	0	0	0	0	0	0	4	11729	5390.9	16	2	0.888888889	0.111111111
3	1408	12	24	3	0	25	1	1	0	0	0	0	0	7	18770	7092.44	30	2	0.9375	0.0625
4	717	12	22	1	0	39	2	0	0	0	0	0	0	3	4945	2082.32	7	2	0.777777778	0.222222222
3	3911	10	20	4	0	32	2	1	0	0	0	0	0	5	43076	23415.33	14	2	0.875	0.125
2	1699	12	22	3	0	30	2	1	0	0	1	0	0	4	28400	13912.24	10	1	0.909090909	0.090909091
4	534	12	22	1	0	34	2	0	0	0	0	0	0	5	6352	4600.91	11	1	0.916666667	0.083333333
3	2759	6	20	3	0	38	2	1	0	0	0	0	0	4	28476	16943.2	17	1	0.944444444	0.055555556
3	1000	12	20	1	0	29	1	0	0	0	1	0	0	3	2737	1675.93	5	9	0.357142857	0.642857143
5	5416	12	22	4	0	30	1	0	0	0	0	0	0	5	21662	4483.22	28	1	0.965517241	0.034482759
3	2517	12	20	3	0	23	1	0	0	0	1	0	0	2	8852	4771.52	7	1	0.875	0.125
3	3001	6	20	4	0	30	1	1	0	0	1	0	0	7	36802	17619.3	23	1	0.958333333	0.041666667
4	3040	12	22	3	0	31	2	1	0	0	1	0	0	2	11982	4959.71	7	3	0.7	0.3
4	2069	12	22	4	0	28	1	1	0	0	1	0	0	9	28144	9130.82	43	23	0.651515152	0.348484848
5	4875	12	22	4	0	34	1	1	0	0	0	1	0	3	11914	4124.22	13	11	0.541666667	0.458333333
3	7286	6	20	3	0	36	1	1	0	0	1	0	0	5	24952	2881.7	25	2	0.925925926	0.074074074
3	1300	6	20	3	0	20	1	1	0	0	0	0	0	5	20454	11256.85	10	2	0.833333333	0.166666667
4	4317	12	20	3	0	27	1	0	0	0	1	0	0	4	20713	12929.27	10	11	0.476190476	0.523809524
2	1000	6	18	1	0	27	1	0	0	1	0	0	0	4	2926	1195.6	29	1	0.966666667	0.033333333
4	5479	12	22	3	0	35	1	1	0	0	0	0	0	4	16222	942.73	18	2	0.9	0.1
3	6338	12	20	4	0	32	2	0	0	0	1	0	0	1	4200	1861.85	6	1	0.857142857	0.142857143
4	2500	12	22	3	0	26	1	1	0	0	1	0	0	7	41000	20929.07	20	3	0.869565217	0.130434783
3	2067	6	18	3	0	23	1	1	0	0	1	0	0	6	23683	10433.01	30	1	0.967741935	0.032258065
4	2391	12	22	4	0	39	1	1	1	1	0	0	0	4	23480	16422.83	12	1	0.923076923	0.076923077
3	3161	11	20	3	0	32	1	1	1	0	0	0	0	11	76516	44184.7	33	9	0.785714286	0.214285714
2	3201	6	16	4	0	27	2	1	1	1	1	0	0	12	71011	30287.46	53	6	0.898305085	0.101694915
2	4938	6	18	3	0	25	1	1	0	0	0	0	0	8	46291	15507.34	33	2	0.942857143	0.057142857
3	681	6	20	1	0	21	2	0	0	0	0	0	0	6	8051	2938.44	27	1	0.964285714	0.035714286
3	9000	12	20	1	0	25	1	0	0	0	1	0	0	2	3100	231.83	14	3	0.823529412	0.176470588
3	2000	12	20	4	0	24	1	1	0	0	1	0	0	3	9000	5328.28	14	1	0.933333333	0.066666667
2	1442	12	18	1	0	22	2	0	0	0	0	0	0	2	5772	3557.77	8	1	0.888888889	0.111111111
3	2000	12	22	4	0	26	2	1	0	0	1	0	0	2	4500	2495.46	10	1	0.909090909	0.090909091
3	3000	6	20	4	0	37	1	1	0	0	0	0	0	5	15716	6193.88	29	1	0.966666667	0.033333333
3	683	12	20	1	0	36	2	0	0	0	0	0	0	1	4500	3465.23	2	1	0.666666667	0.333333333
2	2660	6	18	1	0	23	2	0	0	0	1	0	0	3	8550	4339.85	8	1	0.888888889	0.111111111
5	2314	12	22	4	0	30	2	0	0	0	1	0	0	2	11045	5685.65	5	5	0.5	0.5
3	6062	12	20	4	0	28	1	1	0	0	1	0	0	2	17296	3437.17	18	1	0.947368421	0.052631579
5	2285	12	22	4	0	32	2	0	0	0	0	0	0	2	8400	3367.71	14	1	0.933333333	0.066666667
3	3017	12	20	4	0	29	1	1	0	1	1	1	0	15	38142	9282.81	109	3	0.973214286	0.026785714
3	8500	12	20	3	0	34	1	1	0	0	0	0	0	4	17848	4639.93	29	1	0.966666667	0.033333333
4	2100	8	20	4	0	24	2	0	0	0	0	0	0	2	6000	4811.64	4	1	0.8	0.2
3	4143	12	20	3	0	27	2	1	1	0	1	0	0	5	30098	17853.73	14	1	0.933333333	0.066666667
3	6000	12	20	4	0	23	1	1	0	0	1	0	0	3	13604	6284.07	19	4	0.826086957	0.173913043
4	5000	12	22	3	0	32	1	0	0	0	1	0	1	3	11624	3127.74	13	1	0.928571429	0.071428571
4	1924	12	22	1	0	26	2	0	0	0	1	0	0	3	19572	7475.85	7	3	0.7	0.3
3	4994	12	22	4	0	31	1	1	0	1	0	0	0	10	67484	13005.44	32	11	0.744186047	0.255813953
4	200	12	22	1	0	20	2	0	0	0	0	0	0	6	1440	500	9	5	0.642857143	0.357142857
5	2037	12	22	4	0	29	1	0	0	0	0	0	0	1	1900	962.99	2	1	0.666666667	0.333333333
3	2544	12	22	3	0	21	1	0	1	1	1	1	0	4	11831	8056.05	16	1	0.941176471	0.058823529
4	795	12	22	1	0	31	1	0	0	0	0	0	0	3	7500	5704.1	13	1	0.928571429	0.071428571
4	2372	6	20	4	0	25	1	0	0	0	1	0	0	2	9065	3127.76	7	3	0.7	0.3
4	6000	6	20	3	0	42	1	1	0	0	0	0	0	2	10670	6423.26	7	1	0.875	0.125
3	3489	12	20	4	0	24	1	0	0	0	0	0	0	5	17097	8010.47	17	2	0.894736842	0.105263158
3	2166	6	20	3	0	31	2	1	0	0	0	0	0	1	7000	4834.01	2	2	0.5	0.5
5	2213	12	22	4	0	28	1	1	0	0	0	1	0	3	12098	786.41	20	8	0.714285714	0.285714286
3	3412	9	20	4	0	43	1	1	1	1	0	0	0	16	97109	8748.1	56	2	0.965517241	0.034482759
4	3206	12	22	4	0	34	1	0	0	0	1	0	0	2	10400	4793.7	8	2	0.8	0.2
3	4652	6	20	4	0	43	1	0	0	0	1	0	0	2	9577	6127.69	6	1	0.857142857	0.142857143
4	2388	12	22	4	0	29	1	0	0	0	1	1	0	2	9820	5111.28	9	1	0.9	0.1
3	3379	11	20	4	0	30	1	1	0	0	1	0	0	1	6000	4620.32	2	1	0.666666667	0.333333333
3	5113	6	20	3	0	50	2	1	0	0	0	0	0	4	25120	11863.38	24	1	0.96	0.04
4	1200	12	22	1	0	47	2	0	0	0	0	0	0	5	9715	3734.22	11	2	0.846153846	0.153846154
4	2078	12	22	4	0	32	1	1	0	0	1	0	0	5	18128	9021.82	21	4	0.84	0.16
4	1300	12	22	1	0	28	1	0	0	0	0	0	0	6	10976	7078.19	16	3	0.842105263	0.157894737
4	3000	12	22	3	0	24	1	1	0	0	1	0	0	1	8200	3635	6	1	0.857142857	0.142857143
3	5242	12	22	3	0	33	2	0	0	0	0	0	0	1	5000	1758.28	4	2	0.666666667	0.333333333
3	6772	11	18	3	0	34	2	1	0	0	0	0	0	5	20600	3858.98	14	6	0.7	0.3
3	2152	12	20	3	0	20	1	0	0	0	0	0	0	2	4000	1848.07	12	1	0.923076923	0.076923077
3	2251	6	20	4	0	26	1	1	0	0	0	0	0	6	28179	12677.99	32	1	0.96969697	0.03030303
3	3118	6	20	4	0	33	1	1	0	0	1	0	0	2	8910	5881.16	8	1	0.888888889	0.111111111
2	20000	12	18	3	0	26	2	0	0	0	1	0	0	2	8000	5263.93	9	2	0.818181818	0.181818182
4	10372	12	22	3	0	40	1	1	0	0	0	0	0	3	14000	6032.8	22	2	0.916666667	0.083333333
3	4610	6	18	3	0	45	1	1	0	0	0	0	0	3	12002	5889.74	10	4	0.714285714	0.285714286
3	2410	6	20	4	0	29	2	0	0	0	1	0	0	7	28569	11089.65	15	8	0.652173913	0.347826087
4	3575	12	22	4	0	40	2	0	0	0	0	0	0	1	3500	2424.45	3	1	0.75	0.25
4	500	12	22	1	0	29	1	0	0	0	0	0	0	4	4059	2489.55	10	2	0.833333333	0.166666667
3	5972	12	22	4	0	30	1	1	0	0	0	0	0	3	12649	6027.06	13	3	0.8125	0.1875
4	3230	12	20	4	0	24	2	1	0	0	0	0	0	7	16612	8253.16	36	2	0.947368421	0.052631579
3	3600	12	20	4	0	32	1	1	0	0	1	0	0	6	19715	10380.14	32	1	0.96969697	0.03030303
4	1172	12	22	3	0	22	1	1	0	0	0	0	0	2	5614	2827.53	5	4	0.555555556	0.444444444
3	2196	12	20	4	0	33	1	0	0	0	1	0	0	1	7100	4903.07	3	1	0.75	0.25
2	548	6	18	1	0	21	2	0	0	0	0	0	0	9	3834	2301.49	41	1	0.976190476	0.023809524
3	3050	12	20	4	0	34	1	0	0	0	1	0	0	7	20372	7429.88	48	1	0.979591837	0.020408163
5	3975	12	22	4	0	25	1	0	0	0	0	0	0	3	6583	3024.54	17	1	0.944444444	0.055555556
3	5282	11	20	3	0	32	1	1	0	0	1	0	0	4	15375	5217.54	16	12	0.571428571	0.428571429
4	3830	12	22	3	0	26	1	1	0	0	1	0	0	1	6700	2970.06	5	2	0.714285714	0.285714286
4	2400	12	22	3	0	44	2	1	0	0	0	0	0	1	4200	2599.74	1	4	0.2	0.8
5	3009	12	22	4	0	34	2	1	0	0	1	0	0	8	34473	15267.53	17	20	0.459459459	0.540540541
3	881	6	20	1	0	33	2	0	0	0	1	0	0	5	11396	6918.11	12	2	0.857142857	0.142857143
4	3570	12	22	4	0	33	1	1	0	0	1	0	0	4	13108	4029.2	12	7	0.631578947	0.368421053
5	5861	12	22	4	0	41	1	1	0	0	0	0	0	1	2500	1138.23	5	2	0.714285714	0.285714286
4	2000	12	22	4	0	27	2	1	0	0	1	0	0	12	48200	11328.93	70	19	0.786516854	0.213483146
4	2331	12	22	3	0	35	2	1	0	0	1	0	0	3	11850	5669.46	13	1	0.928571429	0.071428571
3	4515	12	22	3	0	31	1	1	0	0	1	0	0	1	9500	4985.37	5	1	0.833333333	0.166666667
4	2000	12	22	4	0	29	1	1	0	0	1	0	0	3	11000	5303.19	11	4	0.733333333	0.266666667
4	2342	12	22	3	0	31	1	1	0	0	0	0	0	1	6000	3657.86	4	1	0.8	0.2
2	426	6	18	1	0	21	1	0	0	0	0	0	0	1	500	420.76	1	1	0.5	0.5
3	3000	6	20	1	0	26	2	0	0	0	0	0	0	4	7876	4941.65	9	1	0.9	0.1
3	10000	9	20	3	0	24	2	1	0	0	0	0	0	5	18895	12731.48	23	1	0.958333333	0.041666667
4	5118	12	22	4	0	32	2	1	0	0	0	0	0	3	8353	4881.79	16	1	0.941176471	0.058823529
4	2088	12	22	3	0	31	1	1	0	0	1	0	0	1	6500	4411.91	3	1	0.75	0.25
4	3900	12	22	4	0	28	1	1	0	0	0	1	0	5	11204	2758.94	20	4	0.833333333	0.166666667
4	3005	12	22	4	0	42	1	0	0	0	0	0	0	1	7700	4694.25	4	1	0.8	0.2
4	6200	12	22	4	0	25	2	0	0	0	0	0	0	1	2000	0	9	3	0.75	0.25
3	2500	6	20	1	0	25	1	0	0	0	1	0	0	2	6500	4471.67	3	1	0.75	0.25
4	4811	6	20	4	0	45	2	0	0	0	0	0	0	2	9409	5188.77	6	2	0.75	0.25
4	988	12	22	1	0	32	1	0	0	0	1	0	0	3	2970	1111.5	9	2	0.818181818	0.181818182
4	2784	12	22	3	0	26	2	0	0	0	1	0	0	1	5000	2216.45	6	1	0.857142857	0.142857143
6	631	12	22	1	0	32	1	0	0	0	0	0	0	1	4125	3493.05	1	1	0.5	0.5
3	7105	6	18	4	0	42	1	0	0	0	1	0	0	2	7820	1594.85	4	2	0.666666667	0.333333333
3	2000	6	20	4	0	23	2	1	0	0	1	0	0	1	6500	4488.73	2	2	0.5	0.5
3	3162	6	20	4	0	26	1	1	0	0	1	0	0	12	75377	16837.47	34	10	0.772727273	0.227272727
4	6174	12	20	4	0	29	1	1	0	0	1	0	0	2	8000	4197.38	6	2	0.75	0.25
3	2657	6	20	4	0	29	1	1	1	1	1	0	0	2	15400	2760.29	5	4	0.555555556	0.444444444
3	7000	12	20	3	0	45	1	1	0	0	0	0	0	3	11056	4230.9	11	1	0.916666667	0.083333333
4	4874	12	22	3	0	44	2	1	0	0	0	0	0	2	6693	3625.55	9	2	0.818181818	0.181818182
2	4175	11	18	4	0	31	2	1	1	0	1	0	0	6	26378	6798.07	28	4	0.875	0.125
4	2300	12	22	4	0	31	1	1	0	0	0	0	0	7	28856	9025.13	18	3	0.857142857	0.142857143
4	4000	12	22	3	0	24	1	1	0	1	0	0	0	1	4000	0	10	2	0.833333333	0.166666667
3	4100	6	20	4	0	25	2	0	0	0	1	1	0	6	25650	11499.77	28	2	0.933333333	0.066666667
3	2000	12	20	3	0	23	2	0	0	0	1	0	0	4	17892	6670.12	23	1	0.958333333	0.041666667
1	5843	12	18	3	0	25	1	1	0	0	1	1	0	5	28110	8706.91	22	1	0.956521739	0.043478261
3	4955	6	20	3	0	26	2	1	0	0	0	0	0	4	14350	5544.76	19	1	0.95	0.05
3	1037	6	20	1	0	29	1	0	0	0	1	0	0	6	10676	6662.28	19	3	0.863636364	0.136363636
3	3000	6	18	3	0	30	2	1	0	0	1	0	0	1	6000	4079.05	3	1	0.75	0.25
5	4111	12	22	4	0	33	1	0	0	0	1	0	0	4	11218	5888.63	19	2	0.904761905	0.095238095
4	2033	12	22	4	0	32	1	1	1	1	1	1	0	6	24358	6966.42	30	4	0.882352941	0.117647059
3	3068	12	20	3	0	28	1	1	1	0	1	0	0	7	60532	16931.67	45	3	0.9375	0.0625
4	1000	7	23	3	0	21	1	1	0	1	0	0	0	2	2000	0	10	4	0.714285714	0.285714286
4	1050	12	22	1	0	23	1	1	0	0	1	0	0	1	7000	4819.12	2	2	0.5	0.5
5	3791	12	22	3	0	45	1	1	0	0	0	0	0	4	15843	3699.51	15	12	0.555555556	0.444444444
3	5333	11	20	4	0	26	2	0	0	0	1	0	0	1	5500	3166.18	3	1	0.75	0.25
3	3430	6	20	3	0	39	2	1	0	0	0	0	0	5	27565	8569.98	16	8	0.666666667	0.333333333
3	1971	6	20	3	0	26	1	1	0	1	1	0	0	10	22519	5947.59	38	6	0.863636364	0.136363636
4	2000	12	22	4	0	32	1	1	0	0	0	0	0	2	10200	6388.31	3	4	0.428571429	0.571428571
4	4505	12	22	4	0	28	2	1	0	0	0	0	0	1	4500	1994.82	5	2	0.714285714	0.285714286
4	2178	12	22	3	0	26	1	1	0	0	0	0	0	3	9060	5322.38	14	2	0.875	0.125
5	2000	12	22	4	0	26	1	1	0	0	1	0	0	1	8100	5593.66	2	2	0.5	0.5
3	3033	10	20	3	0	36	1	1	0	0	0	0	0	5	21283	7467.25	23	1	0.958333333	0.041666667
2	2460	12	18	1	0	27	2	0	0	0	1	0	0	1	1580	0	5	1	0.833333333	0.166666667
3	3000	6	20	3	0	31	1	1	0	0	1	0	0	1	5000	2574.6	5	1	0.833333333	0.166666667
2	1909	12	18	1	0	32	1	0	0	0	1	0	0	5	15897	8230.7	10	2	0.833333333	0.166666667
4	4979	11	20	3	0	26	1	0	0	0	1	0	0	1	6000	1020.87	3	2	0.6	0.4
3	3176	12	20	4	0	30	1	0	0	0	1	0	0	1	5000	2323.4	4	1	0.8	0.2
5	5353	12	22	3	0	35	2	1	0	0	0	0	0	4	17100	4647.41	16	8	0.666666667	0.333333333
4	667	12	22	1	0	28	1	0	0	0	0	0	0	3	8093	4832.17	8	1	0.888888889	0.111111111
4	4475	12	22	4	0	30	1	1	0	0	0	0	0	4	15738	4724.32	36	1	0.972972973	0.027027027
3	1632	12	20	1	0	20	1	0	0	0	0	0	0	2	2164	367.01	9	1	0.9	0.1
4	3073	12	22	4	0	43	1	1	0	0	0	0	0	5	18381	5426.49	25	1	0.961538462	0.038461538
3	4975	6	20	3	0	40	2	1	0	0	0	0	0	3	16257	10705.72	12	1	0.923076923	0.076923077
4	900	12	22	1	0	38	2	0	0	0	0	0	0	3	5300	2473.35	4	4	0.5	0.5
4	2005	12	22	4	0	22	2	1	0	0	0	0	0	2	11148	6494.97	3	6	0.333333333	0.666666667
3	527	6	20	1	0	23	1	0	0	0	1	0	0	6	6079	4372.94	16	4	0.8	0.2
4	2239	6	20	4	0	29	2	0	0	0	1	0	0	1	3500	1260.22	2	6	0.25	0.75
5	4643	12	22	3	0	30	1	1	0	0	0	0	0	2	9300	3857.14	9	1	0.9	0.1
4	8500	12	22	3	0	43	1	1	0	0	0	0	0	3	6000	1949.88	14	1	0.933333333	0.066666667
3	2133	12	22	3	0	27	2	1	0	0	1	0	0	2	7000	2566.75	6	2	0.75	0.25
4	2285	12	22	1	0	25	2	0	0	0	0	0	0	8	13727	6514.59	26	4	0.866666667	0.133333333
5	3214	12	22	4	0	30	2	0	0	0	0	0	0	2	7500	3785.2	4	6	0.4	0.6
4	8000	12	22	3	0	27	1	1	0	0	1	0	0	2	9000	4919.46	10	1	0.909090909	0.090909091
3	3400	12	20	4	0	34	2	1	0	0	0	0	0	4	14620	7598.12	20	1	0.952380952	0.047619048
4	2866	12	22	3	0	24	1	1	0	0	1	0	0	4	15574	6633.7	25	4	0.862068966	0.137931034
3	4187	6	20	4	0	29	1	1	0	0	0	0	0	3	17788	7812.19	15	1	0.9375	0.0625
4	4300	12	22	1	0	35	2	1	1	0	0	0	0	2	2500	217.03	10	1	0.909090909	0.090909091
5	6200	12	20	4	0	33	1	1	0	0	0	0	0	3	7967	956.16	24	1	0.96	0.04
4	4000	12	22	4	0	23	2	1	0	0	0	0	0	3	10538	6999.94	9	1	0.9	0.1
4	2400	6	20	4	0	32	1	1	0	0	1	0	0	2	9800	5783.73	4	1	0.8	0.2
3	2673	6	20	4	0	22	2	0	0	0	0	0	0	5	17880	8904.42	16	5	0.761904762	0.238095238
4	1186	12	22	1	0	29	1	0	0	0	1	0	0	2	9839	7363.6	3	1	0.75	0.25
3	6000	6	20	3	0	26	1	1	0	0	0	0	0	6	18500	5971.43	27	3	0.9	0.1
4	3555	12	20	3	0	35	1	1	0	0	1	0	0	2	7085	3949.73	4	1	0.8	0.2
4	3498	12	22	4	0	32	1	0	0	0	0	0	0	2	4089	2501.6	6	1	0.857142857	0.142857143
4	1616	12	22	3	0	22	2	0	0	1	0	0	0	2	4928	2384.2	6	6	0.5	0.5
4	1419	12	22	1	0	22	2	0	0	0	0	0	0	3	4200	770.05	8	4	0.666666667	0.333333333
4	2738	12	22	1	0	28	2	0	0	0	0	0	0	1	1000	261.34	8	1	0.888888889	0.111111111
3	2000	6	20	4	0	27	1	1	1	1	0	0	0	4	17009	2035.14	28	1	0.965517241	0.034482759
2	5025	6	18	4	0	28	2	1	0	0	1	0	0	13	63015	20613.99	52	1	0.981132075	0.018867925
3	7986	12	20	3	0	31	1	1	1	1	0	0	0	7	38700	0	36	18	0.666666667	0.333333333
3	4000	7	20	4	0	26	1	1	0	1	1	0	0	7	49889	13373.17	56	5	0.918032787	0.081967213
3	12500	12	20	3	0	32	1	1	0	0	1	0	0	7	45158	0	33	1	0.970588235	0.029411765
4	3346	12	22	4	0	28	1	1	0	0	1	0	0	12	51722	17193.5	50	4	0.925925926	0.074074074
3	2139	12	20	4	0	27	1	1	0	0	1	0	0	4	15720	5860.99	22	1	0.956521739	0.043478261
4	2433	12	22	4	0	33	1	1	1	0	0	0	0	18	85060	19926.24	115	3	0.974576271	0.025423729
1	10000	6	14	3	0	32	1	1	1	1	1	0	0	13	71064	5250.5	100	2	0.980392157	0.019607843
3	3000	12	20	3	0	25	1	1	0	0	1	0	0	5	11997	4292.35	30	2	0.9375	0.0625
4	747	12	22	1	0	25	1	0	0	0	1	0	0	3	5850	3652.57	16	1	0.941176471	0.058823529
4	3316	12	22	4	0	25	1	0	0	0	0	0	0	4	10646	5183.51	14	1	0.933333333	0.066666667
3	3010	12	20	3	0	26	1	1	0	0	1	0	0	4	21228	13282.08	16	6	0.727272727	0.272727273
3	5358	12	20	4	0	38	2	0	0	0	0	0	0	3	14139	9152.21	10	1	0.909090909	0.090909091
5	3051	12	22	3	0	26	1	1	0	0	1	1	0	2	11203	4449.37	3	4	0.428571429	0.571428571
4	3000	12	22	4	0	30	1	1	0	0	0	0	0	4	17234	5116.21	32	5	0.864864865	0.135135135
5	4960	12	20	4	0	24	1	0	0	0	0	0	0	4	13624	5039.23	22	2	0.916666667	0.083333333
3	4630	10	20	4	0	27	1	1	0	0	1	0	0	3	13366	8059.02	9	1	0.9	0.1
4	963	6	18	1	0	24	1	0	0	0	1	0	0	3	8417	5036.85	11	2	0.846153846	0.153846154
4	2334	6	20	3	0	27	1	0	0	0	1	0	0	1	5500	3166.18	3	1	0.75	0.25
4	2100	12	22	4	0	34	1	1	0	0	0	0	0	1	3000	1153.05	4	1	0.8	0.2
5	2116	12	22	3	0	27	1	1	0	0	0	0	0	1	4500	2383.53	4	2	0.666666667	0.333333333
3	5000	12	20	3	0	27	2	0	0	1	0	0	0	4	15340	8760.72	16	3	0.842105263	0.157894737
3	7500	10	20	3	0	27	2	1	0	0	0	0	0	5	13300	5072.94	27	2	0.931034483	0.068965517
4	3672	12	20	4	0	36	1	1	1	0	0	0	0	5	19178	8327.27	22	3	0.88	0.12
3	3000	10	20	4	0	25	1	1	0	0	1	0	0	1	7000	3103.03	6	1	0.857142857	0.142857143
3	3016	6	20	4	0	35	1	1	0	0	0	0	0	4	15314	5983.19	16	2	0.888888889	0.111111111
4	2673	12	22	4	0	42	1	1	0	0	0	0	0	5	21657	9426.48	20	1	0.952380952	0.047619048
4	3825	12	22	3	0	25	2	0	0	0	0	0	0	1	3500	2174.57	4	1	0.8	0.2
4	515	12	22	1	0	28	1	0	0	0	0	0	0	6	6978	4484.18	26	1	0.962962963	0.037037037
4	3152	12	22	3	0	27	2	1	1	0	1	0	0	10	30680	7416.6	79	2	0.975308642	0.024691358
3	2222	6	20	4	0	26	1	1	0	0	0	0	0	11	47823	14811.06	42	1	0.976744186	0.023255814
3	6000	6	18	4	0	27	1	1	0	0	1	0	0	4	14900	3164.92	14	8	0.636363636	0.363636364
3	3200	6	20	4	0	25	1	1	0	0	0	0	0	6	24298	6242.03	27	1	0.964285714	0.035714286
3	6000	6	18	3	0	26	2	1	0	0	0	0	0	2	7478	1522.46	9	1	0.9	0.1
3	2888	6	20	3	0	51	1	1	0	0	0	0	0	3	10693	5111.59	9	1	0.9	0.1
3	7000	11	20	4	0	30	2	1	0	1	1	0	0	3	13570	4087.24	15	3	0.833333333	0.166666667
2	1000	6	18	1	0	26	1	0	0	0	1	0	0	4	9738	5931.49	11	1	0.916666667	0.083333333
3	15000	6	18	2	0	30	1	1	0	0	1	0	1	2	10357	2476.55	15	2	0.882352941	0.117647059
3	3000	12	22	4	0	27	1	1	0	0	0	1	0	9	26581	14168	34	3	0.918918919	0.081081081
3	30000	24	20	3	0	37	1	1	0	0	0	0	0	5	17800	5686.78	23	1	0.958333333	0.041666667
4	4500	12	22	4	0	21	1	0	0	0	0	0	0	1	1500	1141.62	2	1	0.666666667	0.333333333
3	3382	12	22	4	0	32	2	1	0	0	0	1	0	7	19338	7117.3	25	12	0.675675676	0.324324324
4	12000	12	22	3	0	42	1	0	0	0	0	0	0	2	6207	3224.73	8	4	0.666666667	0.333333333
3	2040	6	20	4	0	25	2	1	0	0	0	0	0	6	17965	8459.1	23	5	0.821428571	0.178571429
3	773	6	20	1	0	21	1	0	0	0	1	0	0	2	2661	1226.66	2	1	0.666666667	0.333333333
4	2201	12	22	3	0	34	2	1	0	0	1	0	0	4	20079	11669.44	26	1	0.962962963	0.037037037
2	2500	12	18	1	0	27	2	0	0	0	1	0	0	7	12615	8999.53	16	1	0.941176471	0.058823529
5	3919	12	22	4	0	28	1	0	0	0	1	0	0	2	5639	3080.81	9	1	0.9	0.1
3	4722	10	20	4	0	35	1	1	0	0	1	0	0	3	8658	3977.24	18	1	0.947368421	0.052631579
2	4600	11	18	4	0	30	2	1	0	0	1	0	0	9	34274	7839.22	57	7	0.890625	0.109375
3	3171	6	20	4	0	41	1	1	0	0	0	0	0	4	18506	6828.12	17	1	0.944444444	0.055555556
6	4793	12	22	4	0	31	1	0	0	0	0	0	0	3	9970	7798.67	7	2	0.777777778	0.222222222
4	2342	12	22	4	0	28	1	1	0	0	1	0	0	1	6000	3657.86	4	1	0.8	0.2
3	3000	12	20	4	0	23	1	1	0	1	1	0	0	2	8000	5345.71	4	3	0.571428571	0.428571429
3	3237	12	20	3	0	29	2	1	0	0	1	0	0	2	11434	6762.14	9	1	0.9	0.1
4	2002	12	22	1	0	42	2	0	0	0	1	0	0	1	5100	3097.17	4	1	0.8	0.2
5	1134	12	22	3	0	22	1	0	0	1	0	0	0	3	4821	2865.92	15	2	0.882352941	0.117647059
5	7003	12	22	3	0	31	1	1	0	0	1	0	0	3	12342	1127.13	17	9	0.653846154	0.346153846
2	6403	12	18	4	0	27	2	0	0	0	1	0	0	8	25961	4826.36	51	2	0.962264151	0.037735849
3	3669	12	20	3	0	27	2	1	0	0	1	0	0	6	24159	10331.36	23	8	0.741935484	0.258064516
3	5916	12	20	1	0	27	1	0	0	0	1	0	0	1	3000	783.93	7	2	0.777777778	0.222222222
4	2927	12	22	3	0	40	2	1	0	0	0	0	0	2	8765	4572.73	8	1	0.888888889	0.111111111
4	3700	6	18	4	0	26	1	1	0	0	0	0	0	8	38344	6004.61	20	1	0.952380952	0.047619048
3	3324	6	20	4	0	35	2	1	0	0	1	0	0	8	23824	9975.72	24	3	0.888888889	0.111111111
3	500	6	20	1	0	26	1	0	0	0	1	0	0	4	2283	622.21	24	4	0.857142857	0.142857143
3	5313	10	20	4	0	29	1	0	0	0	0	0	0	9	31200	12686.89	28	2	0.933333333	0.066666667
4	1861	12	22	1	0	24	2	0	0	0	0	0	0	5	18140	9338.95	19	6	0.76	0.24
4	3016	12	22	4	0	25	1	0	0	0	0	0	0	4	22843	9983.76	15	1	0.9375	0.0625
4	2000	12	22	3	0	22	1	0	0	0	0	0	0	1	1500	759.79	2	1	0.666666667	0.333333333
3	1528	6	20	1	0	31	1	0	0	0	1	0	0	7	16189	5471.49	22	2	0.916666667	0.083333333
4	3093	12	22	3	0	31	1	1	1	0	1	0	0	17	72911	32721.25	78	2	0.975	0.025
4	5914	12	22	3	0	25	2	1	1	0	0	1	0	7	29447	2558.05	47	2	0.959183673	0.040816327
4	3831	12	22	4	0	29	2	1	0	0	1	0	0	2	9967	3668.44	5	2	0.714285714	0.285714286
4	4206	12	22	3	0	34	1	1	0	0	0	0	0	5	29178	9030.64	16	2	0.888888889	0.111111111
4	3500	12	22	4	0	23	1	1	0	0	0	0	0	3	8085	3347.39	12	2	0.857142857	0.142857143
3	5000	10	20	3	0	34	1	1	0	0	0	0	0	8	60824	18963.22	49	1	0.98	0.02
3	2854	12	22	3	0	49	2	1	0	0	0	0	0	6	24949	9145.95	26	2	0.928571429	0.071428571
6	3000	12	22	4	0	24	1	1	0	0	0	0	0	9	21061	2054.83	45	14	0.762711864	0.237288136
3	2415	12	20	3	0	26	1	1	0	0	1	0	0	4	13555	5585.06	24	3	0.888888889	0.111111111
4	2200	12	22	4	0	30	1	1	0	1	0	0	0	2	7000	2767.34	9	2	0.818181818	0.181818182
4	2076	12	22	4	0	26	1	1	1	0	0	1	0	8	17831	7523.44	50	1	0.980392157	0.019607843
3	3000	6	20	4	0	27	1	1	0	0	1	0	0	4	19000	9958.46	16	1	0.941176471	0.058823529
3	8500	6	20	3	0	40	1	1	0	0	0	0	0	5	17192	3158.17	24	1	0.96	0.04
5	2300	12	22	4	0	27	2	1	0	0	1	0	0	1	3500	1186.08	3	1	0.75	0.25
3	4000	12	20	4	0	26	2	1	0	0	0	0	0	4	11631	3275	11	13	0.458333333	0.541666667
3	14323	6	20	4	0	47	2	1	0	0	0	0	0	4	21370	3776.99	20	1	0.952380952	0.047619048
3	2000	6	20	4	0	24	2	0	0	0	1	0	0	6	20470	8466.86	27	7	0.794117647	0.205882353
3	10000	12	20	3	0	25	1	1	0	1	1	0	0	2	13249	6457.99	9	1	0.9	0.1
3	5040	12	20	4	0	45	2	1	0	0	0	0	0	4	23957	7159.19	32	1	0.96969697	0.03030303
3	2000	12	22	3	0	30	2	1	0	0	1	0	0	4	11000	6869.56	10	7	0.588235294	0.411764706
3	2837	6	20	3	0	30	2	0	0	0	0	0	0	1	6000	2659.79	6	1	0.857142857	0.142857143
3	4500	12	20	4	0	27	1	1	0	1	1	0	0	4	21501	9483.28	16	14	0.533333333	0.466666667
3	2801	6	20	4	0	27	1	1	1	0	1	1	0	6	42404	11038.87	24	3	0.888888889	0.111111111
2	7628	12	18	4	0	24	1	1	0	0	1	0	0	8	30134	9571.78	65	2	0.970149254	0.029850746
3	3335	6	18	3	0	32	1	1	1	1	1	0	0	3	11604	4418.43	13	3	0.8125	0.1875
3	2443	12	22	4	0	37	2	1	0	0	1	0	0	8	20000	7056.31	24	15	0.615384615	0.384615385
3	2363	12	20	1	0	28	2	0	0	0	0	0	0	1	5000	2636.1	3	3	0.5	0.5
3	1039	12	20	3	0	19	2	0	0	0	0	0	0	2	2500	1960.59	4	1	0.8	0.2
4	10500	12	22	3	0	48	1	1	0	0	0	0	0	2	12340	2703.5	14	1	0.933333333	0.066666667
4	2500	12	22	4	0	36	1	1	0	0	1	0	0	7	44365	1275.1	81	1	0.987804878	0.012195122
4	2545	12	22	4	0	33	2	1	0	0	1	0	0	2	5739	954.47	14	1	0.933333333	0.066666667
4	2974	12	22	4	0	27	1	1	0	0	0	0	0	5	14788	7025.58	21	1	0.954545455	0.045454545
5	3200	12	22	4	0	29	1	1	0	0	0	0	0	4	14640	5883.34	23	2	0.92	0.08
4	2909	12	22	4	0	31	1	1	1	0	1	1	0	4	8855	4590.25	18	1	0.947368421	0.052631579
3	4018	11	20	4	0	24	2	1	1	1	0	0	0	7	25934	9274.27	21	3	0.875	0.125
3	2800	6	20	4	0	24	1	0	0	0	0	0	0	3	9500	5662.91	7	1	0.875	0.125
3	18000	12	20	4	0	24	2	1	0	0	1	0	0	4	25290	9645.54	19	3	0.863636364	0.136363636
5	1199	12	22	3	0	35	1	1	0	0	1	0	0	2	7983	5872.87	3	2	0.6	0.4
4	5000	12	22	1	0	27	1	0	0	0	1	0	0	4	7241	2469.52	14	1	0.933333333	0.066666667
4	2153	12	22	4	0	27	1	1	0	0	0	0	0	1	3000	2346.63	2	1	0.666666667	0.333333333
3	2697	6	18	3	0	23	1	1	0	1	1	0	0	3	7700	1302.71	19	1	0.95	0.05
3	2655	6	20	4	0	37	2	0	0	0	0	0	0	7	24955	8844.53	29	4	0.878787879	0.121212121
4	2278	12	22	3	0	27	2	0	0	0	0	0	0	2	8027	4721.67	6	4	0.6	0.4
3	10000	12	20	3	0	26	1	1	1	1	1	0	0	4	13977	6222.68	19	1	0.95	0.05
3	623	6	20	1	0	23	1	1	0	0	0	0	0	3	2056	1051.56	9	2	0.818181818	0.181818182
3	5127	6	20	3	0	42	1	0	0	0	0	0	0	5	23788	7873.15	28	1	0.965517241	0.034482759
4	2599	12	22	3	0	35	2	0	0	0	0	0	0	1	1500	1141.62	2	1	0.666666667	0.333333333
3	6333	6	18	4	0	24	1	1	0	0	1	0	0	1	5500	3166.18	3	1	0.75	0.25
3	3105	6	20	3	0	26	2	1	0	0	0	0	0	6	19953	8395.29	22	3	0.88	0.12
4	6500	12	22	4	0	30	1	1	0	0	0	0	0	6	14524	2535.94	35	4	0.897435897	0.102564103
2	25000	12	18	3	0	27	2	1	0	0	0	0	0	4	34770	19221.56	26	1	0.962962963	0.037037037
4	2440	12	22	4	0	31	2	0	0	0	0	0	0	2	5690	4559.27	4	1	0.8	0.2
3	4636	6	20	3	0	38	2	1	0	0	0	0	0	6	22751	8863.62	24	1	0.96	0.04
4	9000	12	22	3	0	27	1	0	0	0	1	0	0	2	10336	4401.58	11	1	0.916666667	0.083333333
3	5000	6	20	4	0	27	1	1	0	0	1	0	0	5	10507	4960.58	14	2	0.875	0.125
4	2400	12	22	3	0	24	1	0	0	1	0	0	0	1	3000	1537.2	1	2	0.333333333	0.666666667
4	2227	12	20	4	0	23	1	1	0	0	0	0	0	6	17025	6472.86	36	8	0.818181818	0.181818182
5	5068	12	22	3	0	27	1	0	0	0	0	0	0	1	3000	0	6	1	0.857142857	0.142857143
4	3113	12	22	4	0	28	1	1	0	0	0	0	0	3	6675	1486.91	13	1	0.928571429	0.071428571
4	2000	12	22	3	0	25	1	0	0	0	0	0	0	1	2000	0	4	2	0.666666667	0.333333333
3	2940	12	20	3	0	30	1	1	0	0	1	0	0	1	5000	3059.96	4	1	0.8	0.2
4	2167	12	22	1	0	25	1	0	0	0	1	0	0	9	23139	11032.67	36	2	0.947368421	0.052631579
3	3234	12	20	4	0	23	1	0	0	0	0	0	0	2	5000	3765.33	5	1	0.833333333	0.166666667
3	2400	6	20	3	0	19	1	1	0	1	0	0	0	1	3000	1581.67	5	1	0.833333333	0.166666667
4	5790	12	22	3	0	35	1	0	0	0	0	0	0	2	4328	1209.94	5	1	0.833333333	0.166666667
3	679	6	20	1	0	21	1	0	0	0	1	0	0	3	2405	820.79	11	1	0.916666667	0.083333333
3	2548	12	20	4	0	27	2	1	0	1	1	0	0	9	33986	15451.48	42	3	0.933333333	0.066666667
3	4000	12	20	4	0	28	1	0	0	0	1	0	0	4	12044	5452.32	23	3	0.884615385	0.115384615
3	6250	6	20	4	0	40	1	1	0	0	0	1	0	9	53412	18325.91	37	1	0.973684211	0.026315789
3	1251	6	20	1	0	24	1	0	0	0	0	0	0	9	17108	10667.18	45	1	0.97826087	0.02173913
3	3812	12	20	4	0	26	1	1	0	0	1	0	0	6	23565	12187.95	31	1	0.96875	0.03125
5	3133	12	22	4	0	24	1	0	0	0	0	0	0	2	7795	4966.4	9	1	0.9	0.1
3	4000	8	18	4	0	27	2	0	0	0	1	0	0	2	10165	7493.07	4	1	0.8	0.2
4	1394	12	22	1	0	27	2	0	0	0	0	0	0	2	4181	1405.92	5	2	0.714285714	0.285714286
3	2951	6	20	4	0	27	1	1	0	0	1	0	0	5	19708	9129.04	15	3	0.833333333	0.166666667
3	3755	12	20	3	0	25	1	1	0	0	0	0	0	3	16216	7611.17	11	5	0.6875	0.3125
2	9444	12	18	1	0	23	2	0	0	0	1	0	0	2	5015	2755.53	5	2	0.714285714	0.285714286
3	2111	6	20	4	0	39	1	1	0	0	0	0	0	6	22101	10988.31	33	1	0.970588235	0.029411765
4	6286	12	22	3	0	45	1	1	0	0	0	0	0	5	20588	2713.8	21	1	0.954545455	0.045454545
3	3257	6	20	4	0	25	2	1	0	0	1	0	0	2	9315	4742.05	4	5	0.444444444	0.555555556
4	5000	12	22	4	0	29	1	1	0	0	1	0	0	23	82904	8268.01	159	2	0.98757764	0.01242236
3	2000	6	20	3	0	28	1	1	0	0	0	0	0	4	10500	5500.44	14	1	0.933333333	0.066666667
3	1300	12	20	3	0	22	1	0	0	1	0	0	0	4	5685	2671.52	23	2	0.92	0.08
3	6000	10	20	4	0	31	2	0	0	0	0	0	0	2	6717	0	21	3	0.875	0.125
4	3537	12	22	3	0	32	2	1	1	0	0	0	0	1	6500	3962.66	4	1	0.8	0.2
3	2000	10	20	4	0	30	2	1	0	0	0	0	0	8	21768	9461.78	44	2	0.956521739	0.043478261
3	2725	12	20	4	0	25	2	1	0	0	0	0	0	3	10956	7774.96	10	2	0.833333333	0.166666667
4	3945	12	22	3	0	26	1	0	0	0	0	0	0	1	4000	2054.75	5	1	0.833333333	0.166666667
3	14000	11	20	3	0	43	1	1	0	0	0	0	0	5	24625	7768.65	31	1	0.96875	0.03125
5	1027	6	20	3	0	24	2	1	0	1	0	0	0	4	6135	2972.69	21	2	0.913043478	0.086956522
3	5046	6	20	3	0	35	2	1	0	0	1	0	0	1	7500	3954.2	4	2	0.666666667	0.333333333
3	5000	12	20	4	0	30	1	0	0	0	1	1	0	4	18464	4082.57	22	2	0.916666667	0.083333333
5	6393	12	22	4	0	31	2	0	0	0	0	0	0	1	3000	1106.89	6	2	0.75	0.25
2	2029	6	18	4	0	33	2	1	0	1	1	0	0	5	17955	8970.06	20	1	0.952380952	0.047619048
3	10000	6	20	3	0	29	1	1	0	0	1	0	0	2	10665	5918.77	8	2	0.8	0.2
3	3000	6	20	4	0	27	2	1	0	0	1	0	0	4	14237	6467.49	16	5	0.761904762	0.238095238
2	4500	6	18	4	0	27	1	1	0	1	1	0	0	13	67685	22641.18	52	1	0.981132075	0.018867925
4	3653	12	22	4	0	24	1	1	0	0	0	0	0	1	3000	0	2	5	0.285714286	0.714285714
4	3829	12	22	1	0	28	2	0	0	0	1	0	0	2	8181	3270.49	5	7	0.416666667	0.583333333
5	1000	12	22	3	0	24	2	1	0	1	1	0	0	3	18801	7879.19	11	6	0.647058824	0.352941176
3	6805	12	20	1	0	33	1	0	0	0	1	0	0	2	5000	1694.06	5	3	0.625	0.375
3	2841	12	20	4	0	28	1	1	0	0	0	0	0	2	7117	1658.6	16	2	0.888888889	0.111111111
3	3121	10	20	4	0	33	2	1	0	0	1	0	0	5	19929	7978.44	25	6	0.806451613	0.193548387
3	2000	6	20	3	0	38	2	0	0	0	0	0	0	2	8511	5973.66	4	1	0.8	0.2
2	2156	12	18	1	0	36	2	0	0	0	1	0	0	9	11169	3943.28	53	1	0.981481481	0.018518519
5	3100	12	22	3	0	22	1	1	0	1	0	0	0	2	4590	2147.34	11	3	0.785714286	0.214285714
3	5000	6	20	4	0	31	1	1	0	0	1	0	0	1	6000	3163.36	2	4	0.333333333	0.666666667
4	6655	12	22	1	0	34	1	0	0	0	1	0	0	3	10561	4544.29	13	1	0.928571429	0.071428571
[truncated: 38,063 more rows]
