# Supplementary material for: A multi-level classification based ensemble and feature extractor for credit risk assessment
Source: PeerJ Comput Sci. 2024 Feb 29;10:e1915. doi: 10.7717/peerj-cs.1915 (PMC10909241; doi:10.7717/peerj-cs.1915)
Supplement: Supplemental Information 1 — Model training results and comparison data. [file peerj-cs-10-1915-s001.zip › llll.py]

# construct DNN
import pandas as pd
import numpy as np
import matplotlib.pyplot as plt
from sklearn.model_selection import train_test_split
from sklearn import datasets
from sklearn import preprocessing
import  random
from keras.models import Sequential
from keras.layers.core import Dense,Dropout, Activation
from sklearn.metrics import mean_squared_error
from keras.layers import Input, Dense
from keras.models import Model
from matplotlib.pyplot import plot,savefig
import joblib
from keras.layers import LeakyReLU
# from numpy.random import seed
# seed(1)


# f1 = open(r'F:/paper/code/1over_sample/over_sample_train.csv')
# f2 = open(r'F:/paper/code/1over_sample/over_sample_test.csv')
f1 = open(r'F:/paper/code/1under_sample/under_sample_train.csv')
f2 = open(r'F:/paper/code/1under_sample/under_sample_test.csv')
# f1 = open(r'F:/paper/code/1SMOTETomek_sample/SMOTETomek_sample_train.csv')
# f2 = open(r'F:/paper/code/1SMOTETomek_sample/SMOTETomek_sample_test.csv')

train=pd.read_csv(f1)
test=pd.read_csv(f2)

train = np.array(train)
test = np.array(test)

min_max_scaler = preprocessing.MinMaxScaler()
train = min_max_scaler.fit_transform(train)
test= min_max_scaler.fit_transform(test)

trainx = train[:,:-1]
trainy = train[:,-1]

testx = test[:,:-1]
testy = test[:,-1]

from keras.models import Sequential,load_model,Model
from keras.layers import Input, Dense
dnn = Model()
inputs = Input((20,))
h1 = Dense(20, activation='sigmoid')(inputs)
h2 =Dense(100, activation='relu')(h1)
h3 = Dense(50, activation='relu')(h2)
h4 = Dense(20, activation='relu')(h3)
outputs = Dense(6, activation='softmax')(h4)
dnn = Model(inputs=inputs,outputs=outputs)
dnn.compile( optimizer='adam',loss='sparse_categorical_crossentropy', metrics=['accuracy'])
# dnn_history = dnn.fit(x_train, y_train, epochs=100, validation_data=(x_train, y_train))


history = dnn.fit(trainx, trainy, epochs=100, validation_data=(trainx, trainy))


plt.rcParams.update({'font.family': 'Times New Roman', 'font.size': 10.0})
plt.plot(history.history['accuracy'],
         linestyle='-.',
         linewidth=2,
         color='blue',
         marker='p',
         markersize=2,
         markeredgecolor='black',
         markerfacecolor='black',
         )
plt.plot(history.history['val_accuracy'],
         linestyle=':',
         linewidth=2,
         color='green',
         marker='s',
         markersize=2,
         markeredgecolor='black',
         markerfacecolor='black',
         )
plt.plot(history.history['loss'],
         linestyle='-',
         linewidth=2,
         color='red',
         marker='^',
         markersize=2,
         markeredgecolor='black',
         markerfacecolor='black',
         )
plt.plot(history.history['val_loss'],
         linestyle='--',
         linewidth=2,
         color='orange',
         marker='o',
         markersize=2,
         markeredgecolor='black',
         markerfacecolor='black',
         )
# plt.yticks(np.arange(0.05, 0.51, 0.05))
# plt.yticks(np.arange(0, 1.71, 0.1))
# plt.xticks(np.arange(0, 101, 10))
# plt.title('DNN Feature Extraction Model' , size=18, family='Times New Roman')
plt.ylabel('Loss and Accuracy', size=14, family='Times New Roman')
plt.xlabel('Epoch', size=14, family='Times New Roman')
plt.rcParams.update({'font.family': 'Times New Roman', 'font.size': 10.0})
plt.legend(['train_accuracy', 'validation_accuracy', 'train_loss', 'validation_loss'], loc='upper right')
# plt.legend(['test_accuracy', 'validation_accuracy','test_loss', 'validation_loss'], loc='upper right')
savefig("dnn_train_L.jpg", dpi=1000)
# savefig("dnn_test_L.jpg", dpi=1000)
plt.clf()

history = dnn.fit(testx, testy, epochs=100, validation_data=(testx, testy))
plt.rcParams.update({'font.family': 'Times New Roman', 'font.size': 10.0})
plt.plot(history.history['accuracy'],
         linestyle='-.',
         linewidth=2,
         color='blue',
         marker='p',
         markersize=2,
         markeredgecolor='black',
         markerfacecolor='black',
         )
plt.plot(history.history['val_accuracy'],
         linestyle=':',
         linewidth=2,
         color='green',
         marker='s',
         markersize=2,
         markeredgecolor='black',
         markerfacecolor='black',
         )
plt.plot(history.history['loss'],
         linestyle='-',
         linewidth=2,
         color='red',
         marker='^',
         markersize=2,
         markeredgecolor='black',
         markerfacecolor='black',
         )
plt.plot(history.history['val_loss'],
         linestyle='--',
         linewidth=2,
         color='orange',
         marker='o',
         markersize=2,
         markeredgecolor='black',
         markerfacecolor='black',
         )
# plt.yticks(np.arange(0, 0.51, 0.05))
# plt.yticks(np.arange(0, 1.71, 0.1))
# plt.xticks(np.arange(0, 101, 10))
# plt.title('DNN Feature Extraction Model' , size=18, family='Times New Roman')
plt.ylabel('Loss and Accuracy', size=14, family='Times New Roman')
plt.xlabel('Epoch', size=14, family='Times New Roman')
plt.rcParams.update({'font.family': 'Times New Roman', 'font.size': 10.0})
# plt.legend(['train_accuracy', 'validation_accuracy', 'train_loss', 'validation_loss'], loc='upper right')
plt.legend(['test_accuracy', 'validation_accuracy', 'test_loss', 'validation_loss'], loc='upper right')
# savefig("dnn_train_L.jpg", dpi=1000)
savefig("dnn_test_L.jpg", dpi=1000)
