# Supplementary material for: A multi-level classification based ensemble and feature extractor for credit risk assessment
Source: PeerJ Comput Sci. 2024 Feb 29;10:e1915. doi: 10.7717/peerj-cs.1915 (PMC10909241; doi:10.7717/peerj-cs.1915)
Supplement: Supplemental Information 1 — Model training results and comparison data. [file peerj-cs-10-1915-s001.zip › sae.py]

from keras.models import Model
from keras.layers import Input, Dense
from keras import regularizers
from sklearn.preprocessing import MinMaxScaler
from sklearn import preprocessing
import matplotlib.pyplot as plt
from sklearn.model_selection import train_test_split
from sklearn import datasets
from sklearn import preprocessing
import  random
from scipy.sparse import csr_matrix
import pandas as pd
import numpy as np

f1 = open(r'F:/博士论文相关资料/code/1under_sample/under_sample_train.csv')
f2 = open(r'F:/博士论文相关资料/code/1under_sample/under_sample_test.csv')

data =pd.read_csv(f1)
data_ =pd.read_csv(f2)
data_1 = np.array(data)
data_2 = np.array(data_)

min_max_scaler = preprocessing.MinMaxScaler()
data_1 = min_max_scaler.fit_transform(data_1)
data_2 = min_max_scaler.fit_transform(data_2)

train_Y=data_1[:,-1]
train_X=data_1[:,:-1]
test_Y =data_2[:,-1]
test_X =data_2[:,:-1]

from keras.models import Sequential
from keras.layers.core import Dense,Dropout, Activation
from sklearn.metrics import mean_squared_error
from matplotlib.pyplot import plot,savefig
import joblib

for i in range(10,121,10):

    input_dim = train_X.shape[1] # 20

    encoding_dim = 20

    input_layer = Input(shape=(input_dim, ))
    encoder_layer_1 = Dense(i, activation="relu", activity_regularizer=regularizers.l1(10e-5))(input_layer)
    encoder_layer_2 = Dense(encoding_dim, activation="relu")(encoder_layer_1)#activation='sigmoid'

    encoder = Model(inputs=input_layer, outputs=encoder_layer_2)
    encoder.compile(optimizer='adam', loss='mse', metrics='accuracy')


    history = encoder.fit(test_X, test_Y,
                epochs = 1000,
                batch_size = 300,
                validation_data=(test_X, test_Y)
                )
    # # print (history.history.keys())
    accuracy = history. history ['accuracy']
    a=0
    a=sum(accuracy)
    a=a/1000
    with open('node' + str(i) + 'encoder.txt', 'w') as f:
        f.writelines(str(a))
    f.close()
    mse = history. history ['loss']
    # print (len(mse))
    s = 0
    s = sum(mse)
    s = s/1000
    # print(s)
    with open('node' + str(i) + 'encoder.txt', 'w') as f:
        f.writelines(str(s))
    f.close()
