# Supplementary material for: A multi-level classification based ensemble and feature extractor for credit risk assessment
Source: PeerJ Comput Sci. 2024 Feb 29;10:e1915. doi: 10.7717/peerj-cs.1915 (PMC10909241; doi:10.7717/peerj-cs.1915)
Supplement: Supplemental Information 1 — Model training results and comparison data. [file peerj-cs-10-1915-s001.zip › SMOTETomek_sample.py]

import openpyxl
import pandas as pd
import numpy as np
from openpyxl import workbook
import xlsxwriter

f = open(r'F:/博士论文相关资料/code/SMOTETomek_sample/data_train.csv')

train=pd.read_csv(f)

train_label_count= dict(train.iloc[:,0].value_counts())
print(train_label_count)

x_train=train.iloc[:,1:]
y_train=train.iloc[:,0]


from imblearn.under_sampling import RandomUnderSampler
rus = RandomUnderSampler(random_state=0)

# SMOTETomek
from imblearn.combine import SMOTETomek
smotetomek = SMOTETomek(random_state=0)
x_train_oversampled, y_train_oversampled = smotetomek.fit_resample(x_train, y_train)

# x_train_oversampled, y_train_oversampled = rus.fit_resample(x_train, y_train)
train_over_sample_count= dict(pd.Series(y_train_oversampled).value_counts())
# print(train_over_sample_count)


train_over_sample=np.column_stack((x_train_oversampled,y_train_oversampled))


excel = xlsxwriter.Workbook('SMOTETomek_sample_train.xlsx')


def writeToExcel(file_path, new_list):
    # total_list = [['A', 'B', 'C', 'D', 'E'], [1, 2, 4, 6, 8], [4, 6, 7, 9, 0], [2, 6, 4, 5, 8]]
    wb = openpyxl.Workbook()
    ws = wb.active
    for r in range(len(new_list)):
        for c in range(len(new_list[0])):
            ws.cell(r + 1, c + 1).value = new_list[r][c]

    wb.save(file_path)
    print("成功写入文件: " + file_path + " !")
    return 1


writeToExcel('F:/博士论文相关资料/code/SMOTETomek_sample/SMOTETomek_sample_train.xlsx',train_over_sample)
