# Supplementary material for: A multi-level classification based ensemble and feature extractor for credit risk assessment
Source: PeerJ Comput Sci. 2024 Feb 29;10:e1915. doi: 10.7717/peerj-cs.1915 (PMC10909241; doi:10.7717/peerj-cs.1915)
Supplement: Supplemental Information 1 — Model training results and comparison data. [file peerj-cs-10-1915-s001.zip › latex/peerj_NEW.aux]

\relax 
\providecommand\hyper@newdestlabel[2]{}
\providecommand\babel@aux[2]{}
\@nameuse{bbl@beforestart}
\bibstyle{apalike}
\providecommand\HyperFirstAtBeginDocument{\AtBeginDocument}
\HyperFirstAtBeginDocument{\ifx\hyper@anchor\@undefined
\global\let\oldcontentsline\contentsline
\gdef\contentsline#1#2#3#4{\oldcontentsline{#1}{#2}{#3}}
\global\let\oldnewlabel\newlabel
\gdef\newlabel#1#2{\newlabelxx{#1}#2}
\gdef\newlabelxx#1#2#3#4#5#6{\oldnewlabel{#1}{{#2}{#3}}}
\AtEndDocument{\ifx\hyper@anchor\@undefined
\let\contentsline\oldcontentsline
\let\newlabel\oldnewlabel
\fi}
\fi}
\global\let\hyper@last\relax 
\gdef\HyperFirstAtBeginDocument#1{#1}
\providecommand\HyField@AuxAddToFields[1]{}
\providecommand\HyField@AuxAddToCoFields[2]{}
\babel@aux{english}{}
\citation{bib1,bib2,bib3,bib4}
\citation{bib5,bib6,bib7,bib8}
\citation{bib9,bib10}
\citation{bib11}
\citation{bib12}
\citation{bib13,bib14}
\citation{bib15}
\citation{bib10,bib16}
\citation{bib17,bib18}
\citation{bib19,bib20,bib21,bib22}
\citation{bib20}
\citation{bib5}
\citation{bib23}
\citation{bib24}
\citation{bib25}
\citation{bib26}
\citation{bib27}
\citation{bib17}
\citation{bib18}
\citation{bib28}
\citation{bib29}
\citation{bib30}
\citation{bib31}
\citation{bib32}
\citation{bib33}
\citation{bib34}
\citation{bib35}
\citation{bib31}
\citation{bib36}
\citation{bib33,bib37,bib38,bib39}
\citation{bib40,bib41}
\@writefile{lot}{\contentsline {table}{\numberline {1}{\ignorespaces Data features description\relax }}{4}{table.caption.1}\protected@file@percent }
\providecommand*\caption@xref[2]{\@setref\relax\@undefined{#1}}
\newlabel{tab1}{{1}{4}{Data features description\relax }{table.caption.1}{}}
\newlabel{eq1}{{1}{5}{}{equation.0.1}{}}
\newlabel{eq2}{{2}{5}{}{equation.0.2}{}}
\@writefile{lot}{\contentsline {table}{\numberline {2}{\ignorespaces Features and symbols description\relax }}{5}{table.caption.2}\protected@file@percent }
\newlabel{tab2}{{2}{5}{Features and symbols description\relax }{table.caption.2}{}}
\@writefile{lot}{\contentsline {table}{\numberline {3}{\ignorespaces Individual initial credit rating data distribution\relax }}{5}{table.caption.3}\protected@file@percent }
\newlabel{tab3}{{3}{5}{Individual initial credit rating data distribution\relax }{table.caption.3}{}}
\@writefile{lot}{\contentsline {table}{\numberline {4}{\ignorespaces Individual initial credit rating data distribution after processing\relax }}{6}{table.caption.4}\protected@file@percent }
\newlabel{tab4}{{4}{6}{Individual initial credit rating data distribution after processing\relax }{table.caption.4}{}}
\newlabel{eq3}{{3}{6}{}{equation.0.3}{}}
\newlabel{eq4}{{4}{6}{}{equation.0.4}{}}
\newlabel{eq5}{{5}{6}{}{equation.0.5}{}}
\newlabel{eq6}{{6}{6}{}{equation.0.6}{}}
\newlabel{eq7}{{7}{6}{}{equation.0.7}{}}
\@writefile{lof}{\contentsline {figure}{\numberline {1}{\ignorespaces Structure of DNN Feature Extractor\relax }}{7}{figure.caption.5}\protected@file@percent }
\newlabel{fig1}{{1}{7}{Structure of DNN Feature Extractor\relax }{figure.caption.5}{}}
\@writefile{lof}{\contentsline {figure}{\numberline {2}{\ignorespaces The accuracy for different types of activation functions in training set\relax }}{8}{figure.caption.6}\protected@file@percent }
\newlabel{fig2}{{2}{8}{The accuracy for different types of activation functions in training set\relax }{figure.caption.6}{}}
\@writefile{lof}{\contentsline {figure}{\numberline {3}{\ignorespaces Figures of activation functions\relax }}{8}{figure.caption.7}\protected@file@percent }
\newlabel{fig3}{{3}{8}{Figures of activation functions\relax }{figure.caption.7}{}}
\@writefile{lot}{\contentsline {table}{\numberline {5}{\ignorespaces Results of activation functions in training set\relax }}{8}{table.caption.8}\protected@file@percent }
\newlabel{tab5}{{5}{8}{Results of activation functions in training set\relax }{table.caption.8}{}}
\newlabel{fig4a}{{4(a)}{9}{Subfigure 4(a)}{subfigure.4.1}{}}
\newlabel{sub@fig4a}{{(a)}{9}{Subfigure 4(a)\relax }{subfigure.4.1}{}}
\newlabel{fig4b}{{4(b)}{9}{Subfigure 4(b)}{subfigure.4.2}{}}
\newlabel{sub@fig4b}{{(b)}{9}{Subfigure 4(b)\relax }{subfigure.4.2}{}}
\@writefile{lof}{\contentsline {figure}{\numberline {4}{\ignorespaces Results of training and test set by DNN-FE and RU\relax }}{9}{figure.caption.9}\protected@file@percent }
\newlabel{fig4}{{4}{9}{Results of training and test set by DNN-FE and RU\relax }{figure.caption.9}{}}
\@writefile{lof}{\contentsline {subfigure}{\numberline{(a)}{\ignorespaces {Loss and accuracy of training set by RU}}}{9}{figure.caption.9}\protected@file@percent }
\@writefile{lof}{\contentsline {subfigure}{\numberline{(b)}{\ignorespaces {Loss and accuracy of test set by RU}}}{9}{figure.caption.9}\protected@file@percent }
\newlabel{fig5a}{{5(a)}{9}{Subfigure 5(a)}{subfigure.5.1}{}}
\newlabel{sub@fig5a}{{(a)}{9}{Subfigure 5(a)\relax }{subfigure.5.1}{}}
\newlabel{fig5b}{{5(b)}{9}{Subfigure 5(b)}{subfigure.5.2}{}}
\newlabel{sub@fig5b}{{(b)}{9}{Subfigure 5(b)\relax }{subfigure.5.2}{}}
\@writefile{lof}{\contentsline {figure}{\numberline {5}{\ignorespaces Results of training and test set by DNN-FE and ST\relax }}{9}{figure.caption.10}\protected@file@percent }
\newlabel{fig5}{{5}{9}{Results of training and test set by DNN-FE and ST\relax }{figure.caption.10}{}}
\@writefile{lof}{\contentsline {subfigure}{\numberline{(a)}{\ignorespaces {Loss and accuracy of training set by ST}}}{9}{figure.caption.10}\protected@file@percent }
\@writefile{lof}{\contentsline {subfigure}{\numberline{(b)}{\ignorespaces {Loss and accuracy of test set by ST}}}{9}{figure.caption.10}\protected@file@percent }
\newlabel{fig6a}{{6(a)}{10}{Subfigure 6(a)}{subfigure.6.1}{}}
\newlabel{sub@fig6a}{{(a)}{10}{Subfigure 6(a)\relax }{subfigure.6.1}{}}
\newlabel{fig6b}{{6(b)}{10}{Subfigure 6(b)}{subfigure.6.2}{}}
\newlabel{sub@fig6b}{{(b)}{10}{Subfigure 6(b)\relax }{subfigure.6.2}{}}
\@writefile{lof}{\contentsline {figure}{\numberline {6}{\ignorespaces Results of training and test set by DNN-FE and RO\relax }}{10}{figure.caption.11}\protected@file@percent }
\newlabel{fig6}{{6}{10}{Results of training and test set by DNN-FE and RO\relax }{figure.caption.11}{}}
\@writefile{lof}{\contentsline {subfigure}{\numberline{(a)}{\ignorespaces {Loss and accuracy of training set by RO}}}{10}{figure.caption.11}\protected@file@percent }
\@writefile{lof}{\contentsline {subfigure}{\numberline{(b)}{\ignorespaces {Loss and accuracy of test set by ST}}}{10}{figure.caption.11}\protected@file@percent }
\@writefile{lot}{\contentsline {table}{\numberline {6}{\ignorespaces The mean results of the three methods\relax }}{10}{table.caption.12}\protected@file@percent }
\newlabel{tab6}{{6}{10}{The mean results of the three methods\relax }{table.caption.12}{}}
\newlabel{eq8}{{8}{10}{}{equation.0.8}{}}
\newlabel{eq9}{{9}{10}{}{equation.0.9}{}}
\@writefile{lof}{\contentsline {figure}{\numberline {7}{\ignorespaces Encoder and Decoder structure\relax }}{11}{figure.caption.13}\protected@file@percent }
\newlabel{fig7}{{7}{11}{Encoder and Decoder structure\relax }{figure.caption.13}{}}
\@writefile{lot}{\contentsline {table}{\numberline {7}{\ignorespaces Accuracy and loss on Encoder-EF under different nodes in training set\relax }}{11}{table.caption.14}\protected@file@percent }
\newlabel{tab7}{{7}{11}{Accuracy and loss on Encoder-EF under different nodes in training set\relax }{table.caption.14}{}}
\newlabel{fig8a}{{8(a)}{12}{Subfigure 8(a)}{subfigure.8.1}{}}
\newlabel{sub@fig8a}{{(a)}{12}{Subfigure 8(a)\relax }{subfigure.8.1}{}}
\newlabel{fig8b}{{8(b)}{12}{Subfigure 8(b)}{subfigure.8.2}{}}
\newlabel{sub@fig8b}{{(b)}{12}{Subfigure 8(b)\relax }{subfigure.8.2}{}}
\@writefile{lof}{\contentsline {figure}{\numberline {8}{\ignorespaces Results of training and test set by Encoder-EF and RU (node = 60)\relax }}{12}{figure.caption.15}\protected@file@percent }
\newlabel{fig8}{{8}{12}{Results of training and test set by Encoder-EF and RU (node = 60)\relax }{figure.caption.15}{}}
\@writefile{lof}{\contentsline {subfigure}{\numberline{(a)}{\ignorespaces {Loss and accuracy of training set by RU}}}{12}{figure.caption.15}\protected@file@percent }
\@writefile{lof}{\contentsline {subfigure}{\numberline{(b)}{\ignorespaces {Loss and accuracy of test set by RU}}}{12}{figure.caption.15}\protected@file@percent }
\newlabel{fig9a}{{9(a)}{12}{Subfigure 9(a)}{subfigure.9.1}{}}
\newlabel{sub@fig9a}{{(a)}{12}{Subfigure 9(a)\relax }{subfigure.9.1}{}}
\newlabel{fig9b}{{9(b)}{12}{Subfigure 9(b)}{subfigure.9.2}{}}
\newlabel{sub@fig9b}{{(b)}{12}{Subfigure 9(b)\relax }{subfigure.9.2}{}}
\@writefile{lof}{\contentsline {figure}{\numberline {9}{\ignorespaces Results of training and test set by Encoder-EF and ST (node = 50)\relax }}{12}{figure.caption.16}\protected@file@percent }
\newlabel{fig9}{{9}{12}{Results of training and test set by Encoder-EF and ST (node = 50)\relax }{figure.caption.16}{}}
\@writefile{lof}{\contentsline {subfigure}{\numberline{(a)}{\ignorespaces {Loss and accuracy of training set by ST}}}{12}{figure.caption.16}\protected@file@percent }
\@writefile{lof}{\contentsline {subfigure}{\numberline{(b)}{\ignorespaces {Loss and accuracy of test set by ST}}}{12}{figure.caption.16}\protected@file@percent }
\newlabel{fig10a}{{10(a)}{13}{Subfigure 10(a)}{subfigure.10.1}{}}
\newlabel{sub@fig10a}{{(a)}{13}{Subfigure 10(a)\relax }{subfigure.10.1}{}}
\newlabel{fig10b}{{10(b)}{13}{Subfigure 10(b)}{subfigure.10.2}{}}
\newlabel{sub@fig10b}{{(b)}{13}{Subfigure 10(b)\relax }{subfigure.10.2}{}}
\@writefile{lof}{\contentsline {figure}{\numberline {10}{\ignorespaces Results of training and test set by Encoder-EF and RO (node = 40)\relax }}{13}{figure.caption.17}\protected@file@percent }
\newlabel{fig10}{{10}{13}{Results of training and test set by Encoder-EF and RO (node = 40)\relax }{figure.caption.17}{}}
\@writefile{lof}{\contentsline {subfigure}{\numberline{(a)}{\ignorespaces {Loss and accuracy of training set by RO}}}{13}{figure.caption.17}\protected@file@percent }
\@writefile{lof}{\contentsline {subfigure}{\numberline{(b)}{\ignorespaces {Loss and accuracy of test set by RO}}}{13}{figure.caption.17}\protected@file@percent }
\newlabel{fig11a}{{11(a)}{13}{Subfigure 11(a)}{subfigure.11.1}{}}
\newlabel{sub@fig11a}{{(a)}{13}{Subfigure 11(a)\relax }{subfigure.11.1}{}}
\newlabel{fig11b}{{11(b)}{13}{Subfigure 11(b)}{subfigure.11.2}{}}
\newlabel{sub@fig11b}{{(b)}{13}{Subfigure 11(b)\relax }{subfigure.11.2}{}}
\@writefile{lof}{\contentsline {figure}{\numberline {11}{\ignorespaces The features CR and CCR by RU \relax }}{13}{figure.caption.19}\protected@file@percent }
\newlabel{fig11}{{11}{13}{The features CR and CCR by RU \relax }{figure.caption.19}{}}
\@writefile{lof}{\contentsline {subfigure}{\numberline{(a)}{\ignorespaces {The ratio of principal component variance to total variance}}}{13}{figure.caption.19}\protected@file@percent }
\@writefile{lof}{\contentsline {subfigure}{\numberline{(b)}{\ignorespaces {The CCR of principal component variance}}}{13}{figure.caption.19}\protected@file@percent }
\@writefile{lot}{\contentsline {table}{\numberline {8}{\ignorespaces The CR and the CCR of PCA\relax }}{14}{table.caption.18}\protected@file@percent }
\newlabel{tab8}{{8}{14}{The CR and the CCR of PCA\relax }{table.caption.18}{}}
\@writefile{lot}{\contentsline {table}{\numberline {9}{\ignorespaces  The accuracy and loss of four base learners\relax }}{14}{table.caption.22}\protected@file@percent }
\newlabel{tab9}{{9}{14}{The accuracy and loss of four base learners\relax }{table.caption.22}{}}
\newlabel{fig12a}{{12(a)}{15}{Subfigure 12(a)}{subfigure.12.1}{}}
\newlabel{sub@fig12a}{{(a)}{15}{Subfigure 12(a)\relax }{subfigure.12.1}{}}
\newlabel{fig12b}{{12(b)}{15}{Subfigure 12(b)}{subfigure.12.2}{}}
\newlabel{sub@fig12b}{{(b)}{15}{Subfigure 12(b)\relax }{subfigure.12.2}{}}
\@writefile{lof}{\contentsline {figure}{\numberline {12}{\ignorespaces The features CR and CCR by ST and RO\relax }}{15}{figure.caption.20}\protected@file@percent }
\newlabel{fig12}{{12}{15}{The features CR and CCR by ST and RO\relax }{figure.caption.20}{}}
\@writefile{lof}{\contentsline {subfigure}{\numberline{(a)}{\ignorespaces {The ratio of principal component variance to total variance}}}{15}{figure.caption.20}\protected@file@percent }
\@writefile{lof}{\contentsline {subfigure}{\numberline{(b)}{\ignorespaces {The CCR of principal component variance}}}{15}{figure.caption.20}\protected@file@percent }
\@writefile{lof}{\contentsline {figure}{\numberline {13}{\ignorespaces The features CCR by RU, ST, and RO\relax }}{15}{figure.caption.21}\protected@file@percent }
\newlabel{fig13}{{13}{15}{The features CCR by RU, ST, and RO\relax }{figure.caption.21}{}}
\@writefile{lot}{\contentsline {table}{\numberline {10}{\ignorespaces  The accuracy and loss of four base learners\relax }}{15}{table.caption.27}\protected@file@percent }
\newlabel{tab10}{{10}{15}{The accuracy and loss of four base learners\relax }{table.caption.27}{}}
\newlabel{fig14a}{{14(a)}{16}{Subfigure 14(a)}{subfigure.14.1}{}}
\newlabel{sub@fig14a}{{(a)}{16}{Subfigure 14(a)\relax }{subfigure.14.1}{}}
\newlabel{fig14b}{{14(b)}{16}{Subfigure 14(b)}{subfigure.14.2}{}}
\newlabel{sub@fig14b}{{(b)}{16}{Subfigure 14(b)\relax }{subfigure.14.2}{}}
\@writefile{lof}{\contentsline {figure}{\numberline {14}{\ignorespaces Results of training and test set by Random Forest\relax }}{16}{figure.caption.23}\protected@file@percent }
\newlabel{fig14}{{14}{16}{Results of training and test set by Random Forest\relax }{figure.caption.23}{}}
\@writefile{lof}{\contentsline {subfigure}{\numberline{(a)}{\ignorespaces {The accuracy of training and test set}}}{16}{figure.caption.23}\protected@file@percent }
\@writefile{lof}{\contentsline {subfigure}{\numberline{(b)}{\ignorespaces {The loss of training and test set}}}{16}{figure.caption.23}\protected@file@percent }
\newlabel{fig15a}{{15(a)}{16}{Subfigure 15(a)}{subfigure.15.1}{}}
\newlabel{sub@fig15a}{{(a)}{16}{Subfigure 15(a)\relax }{subfigure.15.1}{}}
\newlabel{fig15b}{{15(b)}{16}{Subfigure 15(b)}{subfigure.15.2}{}}
\newlabel{sub@fig15b}{{(b)}{16}{Subfigure 15(b)\relax }{subfigure.15.2}{}}
\@writefile{lof}{\contentsline {figure}{\numberline {15}{\ignorespaces Results of training and test set by XGBoost\relax }}{16}{figure.caption.24}\protected@file@percent }
\newlabel{fig15}{{15}{16}{Results of training and test set by XGBoost\relax }{figure.caption.24}{}}
\@writefile{lof}{\contentsline {subfigure}{\numberline{(a)}{\ignorespaces {The accuracy of training and test set}}}{16}{figure.caption.24}\protected@file@percent }
\@writefile{lof}{\contentsline {subfigure}{\numberline{(b)}{\ignorespaces {The loss of training and test set}}}{16}{figure.caption.24}\protected@file@percent }
\newlabel{fig16a}{{16(a)}{17}{Subfigure 16(a)}{subfigure.16.1}{}}
\newlabel{sub@fig16a}{{(a)}{17}{Subfigure 16(a)\relax }{subfigure.16.1}{}}
\newlabel{fig16b}{{16(b)}{17}{Subfigure 16(b)}{subfigure.16.2}{}}
\newlabel{sub@fig16b}{{(b)}{17}{Subfigure 16(b)\relax }{subfigure.16.2}{}}
\@writefile{lof}{\contentsline {figure}{\numberline {16}{\ignorespaces Results of training and test set by LightGBM\relax }}{17}{figure.caption.25}\protected@file@percent }
\newlabel{fig16}{{16}{17}{Results of training and test set by LightGBM\relax }{figure.caption.25}{}}
\@writefile{lof}{\contentsline {subfigure}{\numberline{(a)}{\ignorespaces {The accuracy of training and test set}}}{17}{figure.caption.25}\protected@file@percent }
\@writefile{lof}{\contentsline {subfigure}{\numberline{(b)}{\ignorespaces {The loss of training and test set}}}{17}{figure.caption.25}\protected@file@percent }
\newlabel{fig17a}{{17(a)}{17}{Subfigure 17(a)}{subfigure.17.1}{}}
\newlabel{sub@fig17a}{{(a)}{17}{Subfigure 17(a)\relax }{subfigure.17.1}{}}
\newlabel{fig17b}{{17(b)}{17}{Subfigure 17(b)}{subfigure.17.2}{}}
\newlabel{sub@fig17b}{{(b)}{17}{Subfigure 17(b)\relax }{subfigure.17.2}{}}
\@writefile{lof}{\contentsline {figure}{\numberline {17}{\ignorespaces Results of training and test set by GDBT\relax }}{17}{figure.caption.26}\protected@file@percent }
\newlabel{fig17}{{17}{17}{Results of training and test set by GDBT\relax }{figure.caption.26}{}}
\@writefile{lof}{\contentsline {subfigure}{\numberline{(a)}{\ignorespaces {The accuracy of training and test set}}}{17}{figure.caption.26}\protected@file@percent }
\@writefile{lof}{\contentsline {subfigure}{\numberline{(b)}{\ignorespaces {The loss of training and test set}}}{17}{figure.caption.26}\protected@file@percent }
\newlabel{fig18a}{{18(a)}{18}{Subfigure 18(a)}{subfigure.18.1}{}}
\newlabel{sub@fig18a}{{(a)}{18}{Subfigure 18(a)\relax }{subfigure.18.1}{}}
\newlabel{fig18b}{{18(b)}{18}{Subfigure 18(b)}{subfigure.18.2}{}}
\newlabel{sub@fig18b}{{(b)}{18}{Subfigure 18(b)\relax }{subfigure.18.2}{}}
\@writefile{lof}{\contentsline {figure}{\numberline {18}{\ignorespaces Results of Stacking(LightGBM) or (GDBT) by RU\relax }}{18}{figure.caption.28}\protected@file@percent }
\newlabel{fig18}{{18}{18}{Results of Stacking(LightGBM) or (GDBT) by RU\relax }{figure.caption.28}{}}
\@writefile{lof}{\contentsline {subfigure}{\numberline{(a)}{\ignorespaces {The accuracy and loss of Stacking(LightGBM)}}}{18}{figure.caption.28}\protected@file@percent }
\@writefile{lof}{\contentsline {subfigure}{\numberline{(b)}{\ignorespaces {The accuracy and loss of Stacking(GDBT)}}}{18}{figure.caption.28}\protected@file@percent }
\newlabel{fig19a}{{19(a)}{18}{Subfigure 19(a)}{subfigure.19.1}{}}
\newlabel{sub@fig19a}{{(a)}{18}{Subfigure 19(a)\relax }{subfigure.19.1}{}}
\newlabel{fig19b}{{19(b)}{18}{Subfigure 19(b)}{subfigure.19.2}{}}
\newlabel{sub@fig19b}{{(b)}{18}{Subfigure 19(b)\relax }{subfigure.19.2}{}}
\@writefile{lof}{\contentsline {figure}{\numberline {19}{\ignorespaces Results of Stacking(LightGBM) or (GDBT) by ST\relax }}{18}{figure.caption.29}\protected@file@percent }
\newlabel{fig19}{{19}{18}{Results of Stacking(LightGBM) or (GDBT) by ST\relax }{figure.caption.29}{}}
\@writefile{lof}{\contentsline {subfigure}{\numberline{(a)}{\ignorespaces {The accuracy and loss of Stacking(LightGBM)}}}{18}{figure.caption.29}\protected@file@percent }
\@writefile{lof}{\contentsline {subfigure}{\numberline{(b)}{\ignorespaces {The accuracy and loss of Stacking(GDBT)}}}{18}{figure.caption.29}\protected@file@percent }
\newlabel{fig20a}{{20(a)}{19}{Subfigure 20(a)}{subfigure.20.1}{}}
\newlabel{sub@fig20a}{{(a)}{19}{Subfigure 20(a)\relax }{subfigure.20.1}{}}
\newlabel{fig20b}{{20(b)}{19}{Subfigure 20(b)}{subfigure.20.2}{}}
\newlabel{sub@fig20b}{{(b)}{19}{Subfigure 20(b)\relax }{subfigure.20.2}{}}
\@writefile{lof}{\contentsline {figure}{\numberline {20}{\ignorespaces Results of Stacking(LightGBM) or (GDBT) by RO\relax }}{19}{figure.caption.30}\protected@file@percent }
\newlabel{fig20}{{20}{19}{Results of Stacking(LightGBM) or (GDBT) by RO\relax }{figure.caption.30}{}}
\@writefile{lof}{\contentsline {subfigure}{\numberline{(a)}{\ignorespaces {The accuracy and loss of Stacking(LightGBM)}}}{19}{figure.caption.30}\protected@file@percent }
\@writefile{lof}{\contentsline {subfigure}{\numberline{(b)}{\ignorespaces {The accuracy and loss of Stacking(GDBT)}}}{19}{figure.caption.30}\protected@file@percent }
\@writefile{lot}{\contentsline {table}{\numberline {11}{\ignorespaces  The accuracy and loss of four base learners\relax }}{19}{table.caption.31}\protected@file@percent }
\newlabel{tab11}{{11}{19}{The accuracy and loss of four base learners\relax }{table.caption.31}{}}
\@writefile{lot}{\contentsline {table}{\numberline {12}{\ignorespaces  The accuracy and loss of four base learners\relax }}{20}{table.caption.32}\protected@file@percent }
\newlabel{tab12}{{12}{20}{The accuracy and loss of four base learners\relax }{table.caption.32}{}}
\@writefile{lof}{\contentsline {figure}{\numberline {21}{\ignorespaces The accuracy and loss by ST\relax }}{20}{figure.caption.33}\protected@file@percent }
\newlabel{fig21}{{21}{20}{The accuracy and loss by ST\relax }{figure.caption.33}{}}
\@writefile{lof}{\contentsline {figure}{\numberline {22}{\ignorespaces The accuracy and loss by RO\relax }}{20}{figure.caption.33}\protected@file@percent }
\newlabel{fig22}{{22}{20}{The accuracy and loss by RO\relax }{figure.caption.33}{}}
\@writefile{lot}{\contentsline {table}{\numberline {13}{\ignorespaces  The accuracy and loss of four base learners\relax }}{21}{table.caption.34}\protected@file@percent }
\newlabel{tab13}{{13}{21}{The accuracy and loss of four base learners\relax }{table.caption.34}{}}
\@writefile{lof}{\contentsline {figure}{\numberline {23}{\ignorespaces The accuracy and loss by ST\relax }}{21}{figure.caption.35}\protected@file@percent }
\newlabel{fig23}{{23}{21}{The accuracy and loss by ST\relax }{figure.caption.35}{}}
\@writefile{lof}{\contentsline {figure}{\numberline {24}{\ignorespaces The accuracy and loss by RO\relax }}{21}{figure.caption.35}\protected@file@percent }
\newlabel{fig24}{{24}{21}{The accuracy and loss by RO\relax }{figure.caption.35}{}}
\bibdata{sn-bibliography}
\bibcite{bib33}{{1}{2017}{{Abell{\'a}n and Castellano}}{{}}}
\bibcite{bib22}{{2}{2014}{{AF~Ferreira et~al.}}{{}}}
\bibcite{bib38}{{3}{2020}{{Arora and Kaur}}{{}}}
\bibcite{bib41}{{4}{2017}{{Behr and Weinblat}}{{}}}
\bibcite{bib24}{{5}{2002}{{Chawla et~al.}}{{}}}
\bibcite{bib28}{{6}{2009}{{Chen et~al.}}{{}}}
\bibcite{bib30}{{7}{2017}{{Dahiya et~al.}}{{}}}
\bibcite{bib2}{{8}{2011}{{De~Andres et~al.}}{{}}}
\bibcite{bib9}{{9}{2010}{{Dong et~al.}}{{}}}
\bibcite{bib3}{{10}{2011}{{Finlay}}{{}}}
\bibcite{bib14}{{11}{2015}{{Ghosh}}{{}}}
\bibcite{bib27}{{12}{2021}{{Guzm{\'a}n-Ponce et~al.}}{{}}}
\@writefile{toc}{\contentsline {section}{\hspace  *{-\tocsep }References}{22}{Item.15}\protected@file@percent }
\bibcite{bib23}{{13}{2010}{{Hsieh and Hung}}{{}}}
\bibcite{bib36}{{14}{1992}{{Kearns et~al.}}{{}}}
\bibcite{bib39}{{15}{2010}{{Khashman}}{{}}}
\bibcite{bib21}{{16}{2013}{{Kruppa et~al.}}{{}}}
\bibcite{bib31}{{17}{2022}{{Lenka et~al.}}{{}}}
\bibcite{bib5}{{18}{2009}{{Lessmann and Vo{\ss }}}{{}}}
\bibcite{bib15}{{19}{2011}{{Li et~al.}}{{}}}
\bibcite{bib6}{{20}{2009}{{Lin}}{{}}}
\bibcite{bib13}{{21}{2012}{{Louzis et~al.}}{{}}}
\bibcite{bib16}{{22}{2010}{{Malik and Thomas}}{{}}}
\bibcite{bib26}{{23}{2020}{{Mirzaei et~al.}}{{}}}
\bibcite{bib29}{{24}{2014}{{Oreski and Oreski}}{{}}}
\bibcite{bib19}{{25}{2011}{{Peng et~al.}}{{}}}
\bibcite{bib37}{{26}{2020}{{P{\l }awiak et~al.}}{{}}}
\bibcite{bib11}{{27}{2010}{{Psillaki et~al.}}{{}}}
\bibcite{bib17}{{28}{2018}{{Sun et~al.}}{{}}}
\bibcite{bib12}{{29}{2012}{{Tong et~al.}}{{}}}
\bibcite{bib10}{{30}{2010}{{Tsai and Chen}}{{}}}
\bibcite{bib40}{{31}{2014}{{Tsai et~al.}}{{}}}
\bibcite{bib7}{{32}{2011}{{Wang et~al.}}{{}}}
\bibcite{bib32}{{33}{2012}{{Wang and Ma}}{{}}}
\bibcite{bib35}{{34}{2018}{{Xia et~al.}}{{}}}
\bibcite{bib34}{{35}{2017a}{{Xia et~al.}}{{}}}
\bibcite{bib18}{{36}{2017b}{{Xia et~al.}}{{}}}
\bibcite{bib4}{{37}{2009}{{Yeh and Lien}}{{}}}
\bibcite{bib25}{{38}{2018}{{Yu et~al.}}{{}}}
\bibcite{bib8}{{39}{2011}{{Zambaldi et~al.}}{{}}}
\bibcite{bib1}{{40}{2010}{{Zhou et~al.}}{{}}}
\bibcite{bib20}{{41}{2013}{{Zhu et~al.}}{{}}}
\newlabel{LastPage}{{}{24}{}{page.24}{}}
\xdef\lastpage@lastpage{24}
\xdef\lastpage@lastpageHy{24}
\ttl@finishall
\gdef \@abspage@last{24}
