# Supplementary material for: A multi-level classification based ensemble and feature extractor for credit risk assessment
Source: PeerJ Comput Sci. 2024 Feb 29;10:e1915. doi: 10.7717/peerj-cs.1915 (PMC10909241; doi:10.7717/peerj-cs.1915)
Supplement: Supplemental Information 1 — Model training results and comparison data. [file peerj-cs-10-1915-s001.zip › latex/peerj_NEW.bbl]

\begin{thebibliography}{}

\bibitem[Abell{\'a}n and Castellano, 2017]{bib33}
Abell{\'a}n, J. and Castellano, J.~G. (2017).
\newblock A comparative study on base classifiers in ensemble methods for
  credit scoring.
\newblock {\em Expert systems with applications}, 73:1--10.

\bibitem[AF~Ferreira et~al., 2014]{bib22}
AF~Ferreira, F., P.~Santos, S., SE~Marques, C., and Ferreira, J. (2014).
\newblock Assessing credit risk of mortgage lending using macbeth: a
  methodological framework.
\newblock {\em Management Decision}, 52(2):182--206.

\bibitem[Arora and Kaur, 2020]{bib38}
Arora, N. and Kaur, P.~D. (2020).
\newblock A bolasso based consistent feature selection enabled random forest
  classification algorithm: An application to credit risk assessment.
\newblock {\em Applied Soft Computing}, 86:105936.

\bibitem[Behr and Weinblat, 2017]{bib41}
Behr, A. and Weinblat, J. (2017).
\newblock Default patterns in seven eu countries: A random forest approach.
\newblock {\em International Journal of the Economics of Business},
  24(2):181--222.

\bibitem[Chawla et~al., 2002]{bib24}
Chawla, N.~V., Bowyer, K.~W., Hall, L.~O., and Kegelmeyer, W.~P. (2002).
\newblock Smote: synthetic minority over-sampling technique.
\newblock {\em Journal of artificial intelligence research}, 16:321--357.

\bibitem[Chen et~al., 2009]{bib28}
Chen, W., Ma, C., and Ma, L. (2009).
\newblock Mining the customer credit using hybrid support vector machine
  technique.
\newblock {\em Expert systems with applications}, 36(4):7611--7616.

\bibitem[Dahiya et~al., 2017]{bib30}
Dahiya, S., Handa, S., and Singh, N. (2017).
\newblock A feature selection enabled hybrid-bagging algorithm for credit risk
  evaluation.
\newblock {\em Expert Systems}, 34(6):e12217.

\bibitem[De~Andres et~al., 2011]{bib2}
De~Andres, J., Lorca, P., de~Cos~Juez, F.~J., and S{\'a}nchez-Lasheras, F.
  (2011).
\newblock Bankruptcy forecasting: A hybrid approach using fuzzy c-means
  clustering and multivariate adaptive regression splines (mars).
\newblock {\em Expert Systems with Applications}, 38(3):1866--1875.

\bibitem[Dong et~al., 2010]{bib9}
Dong, G., Lai, K.~K., and Yen, J. (2010).
\newblock Credit scorecard based on logistic regression with random
  coefficients.
\newblock {\em Procedia Computer Science}, 1(1):2463--2468.

\bibitem[Finlay, 2011]{bib3}
Finlay, S. (2011).
\newblock Multiple classifier architectures and their application to credit
  risk assessment.
\newblock {\em European Journal of Operational Research}, 210(2):368--378.

\bibitem[Ghosh, 2015]{bib14}
Ghosh, A. (2015).
\newblock Banking-industry specific and regional economic determinants of
  non-performing loans: Evidence from us states.
\newblock {\em Journal of financial stability}, 20:93--104.

\bibitem[Guzm{\'a}n-Ponce et~al., 2021]{bib27}
Guzm{\'a}n-Ponce, A., S{\'a}nchez, J.~S., Valdovinos, R.~M., and
  Marcial-Romero, J.~R. (2021).
\newblock Dbig-us: A two-stage under-sampling algorithm to face the class
  imbalance problem.
\newblock {\em Expert Systems with Applications}, 168:114301.

\bibitem[Hsieh and Hung, 2010]{bib23}
Hsieh, N.-C. and Hung, L.-P. (2010).
\newblock A data driven ensemble classifier for credit scoring analysis.
\newblock {\em Expert systems with Applications}, 37(1):534--545.

\bibitem[Kearns et~al., 1992]{bib36}
Kearns, M.~J., Schapire, R.~E., and Sellie, L.~M. (1992).
\newblock Toward efficient agnostic learning.
\newblock In {\em Proceedings of the fifth annual workshop on Computational
  learning theory}, pages 341--352.

\bibitem[Khashman, 2010]{bib39}
Khashman, A. (2010).
\newblock Neural networks for credit risk evaluation: Investigation of
  different neural models and learning schemes.
\newblock {\em Expert Systems with Applications}, 37(9):6233--6239.

\bibitem[Kruppa et~al., 2013]{bib21}
Kruppa, J., Schwarz, A., Arminger, G., and Ziegler, A. (2013).
\newblock Consumer credit risk: Individual probability estimates using machine
  learning.
\newblock {\em Expert systems with applications}, 40(13):5125--5131.

\bibitem[Lenka et~al., 2022]{bib31}
Lenka, S.~R., Bisoy, S.~K., Priyadarshini, R., and Sain, M. (2022).
\newblock Empirical analysis of ensemble learning for imbalanced credit scoring
  datasets: A systematic review.
\newblock {\em Wireless Communications and Mobile Computing}, 2022.

\bibitem[Lessmann and Vo{\ss}, 2009]{bib5}
Lessmann, S. and Vo{\ss}, S. (2009).
\newblock A reference model for customer-centric data mining with support
  vector machines.
\newblock {\em European Journal of Operational Research}, 199(2):520--530.

\bibitem[Li et~al., 2011]{bib15}
Li, H., Adeli, H., Sun, J., and Han, J.-G. (2011).
\newblock Hybridizing principles of topsis with case-based reasoning for
  business failure prediction.
\newblock {\em Computers \& Operations Research}, 38(2):409--419.

\bibitem[Lin, 2009]{bib6}
Lin, S.~L. (2009).
\newblock A new two-stage hybrid approach of credit risk in banking industry.
\newblock {\em Expert Systems with Applications}, 36(4):8333--8341.

\bibitem[Louzis et~al., 2012]{bib13}
Louzis, D.~P., Vouldis, A.~T., and Metaxas, V.~L. (2012).
\newblock Macroeconomic and bank-specific determinants of non-performing loans
  in greece: A comparative study of mortgage, business and consumer loan
  portfolios.
\newblock {\em Journal of Banking \& Finance}, 36(4):1012--1027.

\bibitem[Malik and Thomas, 2010]{bib16}
Malik, M. and Thomas, L.~C. (2010).
\newblock Modelling credit risk of portfolio of consumer loans.
\newblock {\em Journal of the Operational Research Society}, 61(3):411--420.

\bibitem[Mirzaei et~al., 2020]{bib26}
Mirzaei, B., Nikpour, B., and Nezamabadi-Pour, H. (2020).
\newblock An under-sampling technique for imbalanced data classification based
  on dbscan algorithm.
\newblock In {\em 2020 8th Iranian Joint Congress on Fuzzy and intelligent
  Systems (CFIS)}, pages 21--26. IEEE.

\bibitem[Oreski and Oreski, 2014]{bib29}
Oreski, S. and Oreski, G. (2014).
\newblock Genetic algorithm-based heuristic for feature selection in credit
  risk assessment.
\newblock {\em Expert systems with applications}, 41(4):2052--2064.

\bibitem[Peng et~al., 2011]{bib19}
Peng, Y., Wang, G., Kou, G., and Shi, Y. (2011).
\newblock An empirical study of classification algorithm evaluation for
  financial risk prediction.
\newblock {\em Applied Soft Computing}, 11(2):2906--2915.

\bibitem[P{\l}awiak et~al., 2020]{bib37}
P{\l}awiak, P., Abdar, M., P{\l}awiak, J., Makarenkov, V., and Acharya, U.~R.
  (2020).
\newblock Dghnl: A new deep genetic hierarchical network of learners for
  prediction of credit scoring.
\newblock {\em Information Sciences}, 516:401--418.

\bibitem[Psillaki et~al., 2010]{bib11}
Psillaki, M., Tsolas, I.~E., and Margaritis, D. (2010).
\newblock Evaluation of credit risk based on firm performance.
\newblock {\em European journal of operational research}, 201(3):873--881.

\bibitem[Sun et~al., 2018]{bib17}
Sun, J., Lang, J., Fujita, H., and Li, H. (2018).
\newblock Imbalanced enterprise credit evaluation with dte-sbd: Decision tree
  ensemble based on smote and bagging with differentiated sampling rates.
\newblock {\em Information Sciences}, 425:76--91.

\bibitem[Tong et~al., 2012]{bib12}
Tong, E.~N., Mues, C., and Thomas, L.~C. (2012).
\newblock Mixture cure models in credit scoring: If and when borrowers default.
\newblock {\em European Journal of Operational Research}, 218(1):132--139.

\bibitem[Tsai and Chen, 2010]{bib10}
Tsai, C.-F. and Chen, M.-L. (2010).
\newblock Credit rating by hybrid machine learning techniques.
\newblock {\em Applied soft computing}, 10(2):374--380.

\bibitem[Tsai et~al., 2014]{bib40}
Tsai, C.-F., Hsu, Y.-F., and Yen, D.~C. (2014).
\newblock A comparative study of classifier ensembles for bankruptcy
  prediction.
\newblock {\em Applied Soft Computing}, 24:977--984.

\bibitem[Wang et~al., 2011]{bib7}
Wang, G., Hao, J., Ma, J., and Jiang, H. (2011).
\newblock A comparative assessment of ensemble learning for credit scoring.
\newblock {\em Expert systems with applications}, 38(1):223--230.

\bibitem[Wang and Ma, 2012]{bib32}
Wang, G. and Ma, J. (2012).
\newblock A hybrid ensemble approach for enterprise credit risk assessment
  based on support vector machine.
\newblock {\em Expert Systems with Applications}, 39(5):5325--5331.

\bibitem[Xia et~al., 2018]{bib35}
Xia, Y., Liu, C., Da, B., and Xie, F. (2018).
\newblock A novel heterogeneous ensemble credit scoring model based on
  bstacking approach.
\newblock {\em Expert Systems with Applications}, 93:182--199.

\bibitem[Xia et~al., 2017a]{bib34}
Xia, Y., Liu, C., Li, Y., and Liu, N. (2017a).
\newblock A boosted decision tree approach using bayesian hyper-parameter
  optimization for credit scoring.
\newblock {\em Expert systems with applications}, 78:225--241.

\bibitem[Xia et~al., 2017b]{bib18}
Xia, Y., Liu, C., and Liu, N. (2017b).
\newblock Cost-sensitive boosted tree for loan evaluation in peer-to-peer
  lending.
\newblock {\em Electronic Commerce Research and Applications}, 24:30--49.

\bibitem[Yeh and Lien, 2009]{bib4}
Yeh, I.-C. and Lien, C.-h. (2009).
\newblock The comparisons of data mining techniques for the predictive accuracy
  of probability of default of credit card clients.
\newblock {\em Expert systems with applications}, 36(2):2473--2480.

\bibitem[Yu et~al., 2018]{bib25}
Yu, L., Zhou, R., Tang, L., and Chen, R. (2018).
\newblock A dbn-based resampling svm ensemble learning paradigm for credit
  classification with imbalanced data.
\newblock {\em Applied Soft Computing}, 69:192--202.

\bibitem[Zambaldi et~al., 2011]{bib8}
Zambaldi, F., Aranha, F., Lopes, H., and Politi, R. (2011).
\newblock Credit granting to small firms: A brazilian case.
\newblock {\em Journal of Business Research}, 64(3):309--315.

\bibitem[Zhou et~al., 2010]{bib1}
Zhou, L., Lai, K.~K., and Yu, L. (2010).
\newblock Least squares support vector machines ensemble models for credit
  scoring.
\newblock {\em Expert systems with applications}, 37(1):127--133.

\bibitem[Zhu et~al., 2013]{bib20}
Zhu, X., Li, J., Wu, D., Wang, H., and Liang, C. (2013).
\newblock Balancing accuracy, complexity and interpretability in consumer
  credit decision making: A c-topsis classification approach.
\newblock {\em Knowledge-Based Systems}, 52:258--267.

\end{thebibliography}
