# Supplementary material for: A multi-level classification based ensemble and feature extractor for credit risk assessment
Source: PeerJ Comput Sci. 2024 Feb 29;10:e1915. doi: 10.7717/peerj-cs.1915 (PMC10909241; doi:10.7717/peerj-cs.1915)
Supplement: Supplemental Information 1 — Model training results and comparison data. [file peerj-cs-10-1915-s001.zip › latex/peerj_NEW.blg]

This is BibTeX, Version 0.99d (TeX Live 2022)
Capacity: max_strings=200000, hash_size=200000, hash_prime=170003
The top-level auxiliary file: peerj_NEW.aux
The style file: apalike.bst
Database file #1: sn-bibliography.bib
You've used 41 entries,
            1935 wiz_defined-function locations,
            708 strings with 10855 characters,
and the built_in function-call counts, 17824 in all, are:
= -- 1783
> -- 734
< -- 16
+ -- 277
- -- 246
* -- 1624
:= -- 3053
add.period$ -- 124
call.type$ -- 41
change.case$ -- 328
chr.to.int$ -- 40
cite$ -- 41
duplicate$ -- 597
empty$ -- 1240
format.name$ -- 307
if$ -- 3432
int.to.chr$ -- 2
int.to.str$ -- 0
missing$ -- 41
newline$ -- 208
num.names$ -- 123
pop$ -- 243
preamble$ -- 1
purify$ -- 328
quote$ -- 0
skip$ -- 444
stack$ -- 0
substring$ -- 1549
swap$ -- 57
text.length$ -- 2
text.prefix$ -- 0
top$ -- 0
type$ -- 246
warning$ -- 0
while$ -- 161
width$ -- 0
write$ -- 536
