# Supplementary material for: A multi-level classification based ensemble and feature extractor for credit risk assessment
Source: PeerJ Comput Sci. 2024 Feb 29;10:e1915. doi: 10.7717/peerj-cs.1915 (PMC10909241; doi:10.7717/peerj-cs.1915)
Supplement: Supplemental Information 1 — Model training results and comparison data. [file peerj-cs-10-1915-s001.zip › latex/peerj_NEW.log]

This is pdfTeX, Version 3.141592653-2.6-1.40.24 (TeX Live 2022) (preloaded format=pdflatex 2022.10.30)  8 SEP 2023 16:20
entering extended mode
 restricted \write18 enabled.
 %&-line parsing enabled.
**peerj_NEW.tex
(./peerj_NEW.tex
LaTeX2e <2021-11-15> patch level 1
L3 programming layer <2022-02-24> (./wlpeerj.cls
Document Class: wlpeerj 18/08/2016, v1.2
(d:/software/texlive/2022/texmf-dist/tex/latex/base/inputenc.sty
Package: inputenc 2021/02/14 v1.3d Input encoding file
\inpenc@prehook=\toks16
\inpenc@posthook=\toks17
)
(d:/software/texlive/2022/texmf-dist/tex/generic/babel/babel.sty
Package: babel 2022/02/26 3.73 The Babel package
\babel@savecnt=\count185
\U@D=\dimen138
\l@unhyphenated=\language87

(d:/software/texlive/2022/texmf-dist/tex/generic/babel/txtbabel.def)
\bbl@readstream=\read2
\bbl@dirlevel=\count186

(d:/software/texlive/2022/texmf-dist/tex/generic/babel-english/english.ldf
Language: english 2017/06/06 v3.3r English support from the babel system
Package babel Info: Hyphen rules for 'canadian' set to \l@english
(babel)             (\language0). Reported on input line 102.
Package babel Info: Hyphen rules for 'australian' set to \l@ukenglish
(babel)             (\language21). Reported on input line 105.
Package babel Info: Hyphen rules for 'newzealand' set to \l@ukenglish
(babel)             (\language21). Reported on input line 108.
))
(d:/software/texlive/2022/texmf-dist/tex/latex/base/ifthen.sty
Package: ifthen 2020/11/24 v1.1c Standard LaTeX ifthen package (DPC)
)
(d:/software/texlive/2022/texmf-dist/tex/latex/tools/calc.sty
Package: calc 2017/05/25 v4.3 Infix arithmetic (KKT,FJ)
\calc@Acount=\count187
\calc@Bcount=\count188
\calc@Adimen=\dimen139
\calc@Bdimen=\dimen140
\calc@Askip=\skip47
\calc@Bskip=\skip48
LaTeX Info: Redefining \setlength on input line 80.
LaTeX Info: Redefining \addtolength on input line 81.
\calc@Ccount=\count189
\calc@Cskip=\skip49
)
(d:/software/texlive/2022/texmf-dist/tex/latex/base/article.cls
Document Class: article 2021/10/04 v1.4n Standard LaTeX document class
(d:/software/texlive/2022/texmf-dist/tex/latex/base/fleqn.clo
File: fleqn.clo 2016/12/29 v1.2b Standard LaTeX option (flush left equations)
\mathindent=\skip50
Applying: [2015/01/01] Make \[ robust on input line 50.
LaTeX Info: Redefining \[ on input line 51.
Already applied: [0000/00/00] Make \[ robust on input line 62.
Applying: [2015/01/01] Make \] robust on input line 74.
LaTeX Info: Redefining \] on input line 75.
Already applied: [0000/00/00] Make \] robust on input line 83.
)
(d:/software/texlive/2022/texmf-dist/tex/latex/base/size10.clo
File: size10.clo 2021/10/04 v1.4n Standard LaTeX file (size option)
)
\c@part=\count190
\c@section=\count191
\c@subsection=\count192
\c@subsubsection=\count193
\c@paragraph=\count194
\c@subparagraph=\count195
\c@figure=\count196
\c@table=\count197
\abovecaptionskip=\skip51
\belowcaptionskip=\skip52
\bibindent=\dimen141
)
(d:/software/texlive/2022/texmf-dist/tex/latex/psnfss/times.sty
Package: times 2020/03/25 PSNFSS-v9.3 (SPQR) 
)
(d:/software/texlive/2022/texmf-dist/tex/latex/psnfss/mathptmx.sty
Package: mathptmx 2020/03/25 PSNFSS-v9.3 Times w/ Math, improved (SPQR, WaS) 
LaTeX Font Info:    Redeclaring symbol font `operators' on input line 28.
LaTeX Font Info:    Overwriting symbol font `operators' in version `normal'
(Font)                  OT1/cmr/m/n --> OT1/ztmcm/m/n on input line 28.
LaTeX Font Info:    Overwriting symbol font `operators' in version `bold'
(Font)                  OT1/cmr/bx/n --> OT1/ztmcm/m/n on input line 28.
LaTeX Font Info:    Redeclaring symbol font `letters' on input line 29.
LaTeX Font Info:    Overwriting symbol font `letters' in version `normal'
(Font)                  OML/cmm/m/it --> OML/ztmcm/m/it on input line 29.
LaTeX Font Info:    Overwriting symbol font `letters' in version `bold'
(Font)                  OML/cmm/b/it --> OML/ztmcm/m/it on input line 29.
LaTeX Font Info:    Redeclaring symbol font `symbols' on input line 30.
LaTeX Font Info:    Overwriting symbol font `symbols' in version `normal'
(Font)                  OMS/cmsy/m/n --> OMS/ztmcm/m/n on input line 30.
LaTeX Font Info:    Overwriting symbol font `symbols' in version `bold'
(Font)                  OMS/cmsy/b/n --> OMS/ztmcm/m/n on input line 30.
LaTeX Font Info:    Redeclaring symbol font `largesymbols' on input line 31.
LaTeX Font Info:    Overwriting symbol font `largesymbols' in version `normal'
(Font)                  OMX/cmex/m/n --> OMX/ztmcm/m/n on input line 31.
LaTeX Font Info:    Overwriting symbol font `largesymbols' in version `bold'
(Font)                  OMX/cmex/m/n --> OMX/ztmcm/m/n on input line 31.
\symbold=\mathgroup4
\symitalic=\mathgroup5
LaTeX Font Info:    Redeclaring math alphabet \mathbf on input line 34.
LaTeX Font Info:    Overwriting math alphabet `\mathbf' in version `normal'
(Font)                  OT1/cmr/bx/n --> OT1/ptm/bx/n on input line 34.
LaTeX Font Info:    Overwriting math alphabet `\mathbf' in version `bold'
(Font)                  OT1/cmr/bx/n --> OT1/ptm/bx/n on input line 34.
LaTeX Font Info:    Redeclaring math alphabet \mathit on input line 35.
LaTeX Font Info:    Overwriting math alphabet `\mathit' in version `normal'
(Font)                  OT1/cmr/m/it --> OT1/ptm/m/it on input line 35.
LaTeX Font Info:    Overwriting math alphabet `\mathit' in version `bold'
(Font)                  OT1/cmr/bx/it --> OT1/ptm/m/it on input line 35.
LaTeX Info: Redefining \hbar on input line 50.
)
(d:/software/texlive/2022/texmf-dist/tex/latex/lineno/lineno.sty
Package: lineno 2005/11/02 line numbers on paragraphs v4.41
\linenopenalty=\count198
\output=\toks18
\linenoprevgraf=\count199
\linenumbersep=\dimen142
\linenumberwidth=\dimen143
\c@linenumber=\count266
\c@pagewiselinenumber=\count267
\c@LN@truepage=\count268
\c@internallinenumber=\count269
\c@internallinenumbers=\count270
\quotelinenumbersep=\dimen144
\bframerule=\dimen145
\bframesep=\dimen146
\bframebox=\box50
LaTeX Info: Redefining \\ on input line 3056.
)
(d:/software/texlive/2022/texmf-dist/tex/generic/iftex/ifpdf.sty
Package: ifpdf 2019/10/25 v3.4 ifpdf legacy package. Use iftex instead.

(d:/software/texlive/2022/texmf-dist/tex/generic/iftex/iftex.sty
Package: iftex 2022/02/03 v1.0f TeX engine tests
))
(d:/software/texlive/2022/texmf-dist/tex/latex/amsmath/amsmath.sty
Package: amsmath 2021/10/15 v2.17l AMS math features
\@mathmargin=\skip53

For additional information on amsmath, use the `?' option.
(d:/software/texlive/2022/texmf-dist/tex/latex/amsmath/amstext.sty
Package: amstext 2021/08/26 v2.01 AMS text

(d:/software/texlive/2022/texmf-dist/tex/latex/amsmath/amsgen.sty
File: amsgen.sty 1999/11/30 v2.0 generic functions
\@emptytoks=\toks19
\ex@=\dimen147
))
(d:/software/texlive/2022/texmf-dist/tex/latex/amsmath/amsbsy.sty
Package: amsbsy 1999/11/29 v1.2d Bold Symbols
\pmbraise@=\dimen148
)
(d:/software/texlive/2022/texmf-dist/tex/latex/amsmath/amsopn.sty
Package: amsopn 2021/08/26 v2.02 operator names
)
\inf@bad=\count271
LaTeX Info: Redefining \frac on input line 234.
\uproot@=\count272
\leftroot@=\count273
LaTeX Info: Redefining \overline on input line 399.
\classnum@=\count274
\DOTSCASE@=\count275
LaTeX Info: Redefining \ldots on input line 496.
LaTeX Info: Redefining \dots on input line 499.
LaTeX Info: Redefining \cdots on input line 620.
\Mathstrutbox@=\box51
\strutbox@=\box52
\big@size=\dimen149
LaTeX Font Info:    Redeclaring font encoding OML on input line 743.
LaTeX Font Info:    Redeclaring font encoding OMS on input line 744.
\macc@depth=\count276
\c@MaxMatrixCols=\count277
\dotsspace@=\muskip16
\c@parentequation=\count278
\dspbrk@lvl=\count279
\tag@help=\toks20
\row@=\count280
\column@=\count281
\maxfields@=\count282
\andhelp@=\toks21
\eqnshift@=\dimen150
\alignsep@=\dimen151
\tagshift@=\dimen152
\tagwidth@=\dimen153
\totwidth@=\dimen154
\lineht@=\dimen155
\@envbody=\toks22
\multlinegap=\skip54
\multlinetaggap=\skip55
\mathdisplay@stack=\toks23
LaTeX Info: Redefining \[ on input line 2938.
LaTeX Info: Redefining \] on input line 2939.
)
(d:/software/texlive/2022/texmf-dist/tex/latex/amsfonts/amsfonts.sty
Package: amsfonts 2013/01/14 v3.01 Basic AMSFonts support
\symAMSa=\mathgroup6
\symAMSb=\mathgroup7
LaTeX Font Info:    Overwriting math alphabet `\mathfrak' in version `bold'
(Font)                  U/euf/m/n --> U/euf/b/n on input line 106.
)
(d:/software/texlive/2022/texmf-dist/tex/latex/amsfonts/amssymb.sty
Package: amssymb 2013/01/14 v3.01 AMS font symbols
)
(d:/software/texlive/2022/texmf-dist/tex/latex/graphics/graphicx.sty
Package: graphicx 2021/09/16 v1.2d Enhanced LaTeX Graphics (DPC,SPQR)

(d:/software/texlive/2022/texmf-dist/tex/latex/graphics/keyval.sty
Package: keyval 2014/10/28 v1.15 key=value parser (DPC)
\KV@toks@=\toks24
)
(d:/software/texlive/2022/texmf-dist/tex/latex/graphics/graphics.sty
Package: graphics 2021/03/04 v1.4d Standard LaTeX Graphics (DPC,SPQR)

(d:/software/texlive/2022/texmf-dist/tex/latex/graphics/trig.sty
Package: trig 2021/08/11 v1.11 sin cos tan (DPC)
)
(d:/software/texlive/2022/texmf-dist/tex/latex/graphics-cfg/graphics.cfg
File: graphics.cfg 2016/06/04 v1.11 sample graphics configuration
)
Package graphics Info: Driver file: pdftex.def on input line 107.

(d:/software/texlive/2022/texmf-dist/tex/latex/graphics-def/pdftex.def
File: pdftex.def 2020/10/05 v1.2a Graphics/color driver for pdftex
))
\Gin@req@height=\dimen156
\Gin@req@width=\dimen157
)
(d:/software/texlive/2022/texmf-dist/tex/latex/xcolor/xcolor.sty
Package: xcolor 2021/10/31 v2.13 LaTeX color extensions (UK)

(d:/software/texlive/2022/texmf-dist/tex/latex/graphics-cfg/color.cfg
File: color.cfg 2016/01/02 v1.6 sample color configuration
)
Package xcolor Info: Driver file: pdftex.def on input line 227.
Package xcolor Info: Model `cmy' substituted by `cmy0' on input line 1352.
Package xcolor Info: Model `hsb' substituted by `rgb' on input line 1356.
Package xcolor Info: Model `RGB' extended on input line 1368.
Package xcolor Info: Model `HTML' substituted by `rgb' on input line 1370.
Package xcolor Info: Model `Hsb' substituted by `hsb' on input line 1371.
Package xcolor Info: Model `tHsb' substituted by `hsb' on input line 1372.
Package xcolor Info: Model `HSB' substituted by `hsb' on input line 1373.
Package xcolor Info: Model `Gray' substituted by `gray' on input line 1374.
Package xcolor Info: Model `wave' substituted by `hsb' on input line 1375.
)
(d:/software/texlive/2022/texmf-dist/tex/latex/booktabs/booktabs.sty
Package: booktabs 2020/01/12 v1.61803398 Publication quality tables
\heavyrulewidth=\dimen158
\lightrulewidth=\dimen159
\cmidrulewidth=\dimen160
\belowrulesep=\dimen161
\belowbottomsep=\dimen162
\aboverulesep=\dimen163
\abovetopsep=\dimen164
\cmidrulesep=\dimen165
\cmidrulekern=\dimen166
\defaultaddspace=\dimen167
\@cmidla=\count283
\@cmidlb=\count284
\@aboverulesep=\dimen168
\@belowrulesep=\dimen169
\@thisruleclass=\count285
\@lastruleclass=\count286
\@thisrulewidth=\dimen170
)
(d:/software/texlive/2022/texmf-dist/tex/latex/preprint/authblk.sty
Package: authblk 2001/02/27 1.3 (PWD)
\affilsep=\skip56
\@affilsep=\skip57
\c@Maxaffil=\count287
\c@authors=\count288
\c@affil=\count289
)
(d:/software/texlive/2022/texmf-dist/tex/latex/geometry/geometry.sty
Package: geometry 2020/01/02 v5.9 Page Geometry

(d:/software/texlive/2022/texmf-dist/tex/generic/iftex/ifvtex.sty
Package: ifvtex 2019/10/25 v1.7 ifvtex legacy package. Use iftex instead.
)
\Gm@cnth=\count290
\Gm@cntv=\count291
\c@Gm@tempcnt=\count292
\Gm@bindingoffset=\dimen171
\Gm@wd@mp=\dimen172
\Gm@odd@mp=\dimen173
\Gm@even@mp=\dimen174
\Gm@layoutwidth=\dimen175
\Gm@layoutheight=\dimen176
\Gm@layouthoffset=\dimen177
\Gm@layoutvoffset=\dimen178
\Gm@dimlist=\toks25
)
(d:/software/texlive/2022/texmf-dist/tex/latex/caption/caption.sty
Package: caption 2022/03/01 v3.6b Customizing captions (AR)

(d:/software/texlive/2022/texmf-dist/tex/latex/caption/caption3.sty
Package: caption3 2022/03/17 v2.3b caption3 kernel (AR)
\caption@tempdima=\dimen179
\captionmargin=\dimen180
\caption@leftmargin=\dimen181
\caption@rightmargin=\dimen182
\caption@width=\dimen183
\caption@indent=\dimen184
\caption@parindent=\dimen185
\caption@hangindent=\dimen186
Package caption Info: Standard document class detected.
)
\c@caption@flags=\count293
\c@continuedfloat=\count294
)
(d:/software/texlive/2022/texmf-dist/tex/latex/natbib/natbib.sty
Package: natbib 2010/09/13 8.31b (PWD, AO)
\bibhang=\skip58
\bibsep=\skip59
LaTeX Info: Redefining \cite on input line 694.
\c@NAT@ctr=\count295
)
(d:/software/texlive/2022/texmf-dist/tex/latex/fancyhdr/fancyhdr.sty
Package: fancyhdr 2021/01/28 v4.0.1 Extensive control of page headers and foote
rs
\f@nch@headwidth=\skip60
\f@nch@O@elh=\skip61
\f@nch@O@erh=\skip62
\f@nch@O@olh=\skip63
\f@nch@O@orh=\skip64
\f@nch@O@elf=\skip65
\f@nch@O@erf=\skip66
\f@nch@O@olf=\skip67
\f@nch@O@orf=\skip68
)
(d:/software/texlive/2022/texmf-dist/tex/latex/lastpage/lastpage.sty
Package: lastpage 2021/09/03 v1.2n Refers to last page's name (HMM; JPG)
)
(d:/software/texlive/2022/texmf-dist/tex/latex/titlesec/titlesec.sty
Package: titlesec 2021/07/05 v2.14 Sectioning titles
\ttl@box=\box53
\beforetitleunit=\skip69
\aftertitleunit=\skip70
\ttl@plus=\dimen187
\ttl@minus=\dimen188
\ttl@toksa=\toks26
\titlewidth=\dimen189
\titlewidthlast=\dimen190
\titlewidthfirst=\dimen191
)
(d:/software/texlive/2022/texmf-dist/tex/latex/titlesec/titletoc.sty
Package: titletoc 2021/07/05 v2.14 TOC entries
\ttl@leftsep=\dimen192
)
(d:/software/texlive/2022/texmf-dist/tex/latex/enumitem/enumitem.sty
Package: enumitem 2019/06/20 v3.9 Customized lists
\labelindent=\skip71
\enit@outerparindent=\dimen193
\enit@toks=\toks27
\enit@inbox=\box54
\enit@count@id=\count296
\enitdp@description=\count297
)
\tocsep=\skip72

(d:/software/texlive/2022/texmf-dist/tex/latex/lipsum/lipsum.sty
(d:/software/texlive/2022/texmf-dist/tex/latex/l3packages/l3keys2e/l3keys2e.sty
(d:/software/texlive/2022/texmf-dist/tex/latex/l3kernel/expl3.sty
Package: expl3 2022-02-24 L3 programming layer (loader) 

(d:/software/texlive/2022/texmf-dist/tex/latex/l3backend/l3backend-pdftex.def
File: l3backend-pdftex.def 2022-02-07 L3 backend support: PDF output (pdfTeX)
\l__color_backend_stack_int=\count298
\l__pdf_internal_box=\box55
))
Package: l3keys2e 2022-01-12 LaTeX2e option processing using LaTeX3 keys
)
Package: lipsum 2021-09-20 v2.7 150 paragraphs of Lorem Ipsum dummy text
\g__lipsum_par_int=\count299
\l__lipsum_a_int=\count300
\l__lipsum_b_int=\count301
 (d:/software/texlive/2022/texmf-dist/tex/latex/lipsum/lipsum.ltd.tex)))
(d:/software/texlive/2022/texmf-dist/tex/latex/microtype/microtype.sty
Package: microtype 2022/03/14 v3.0d Micro-typographical refinements (RS)

(d:/software/texlive/2022/texmf-dist/tex/latex/etoolbox/etoolbox.sty
Package: etoolbox 2020/10/05 v2.5k e-TeX tools for LaTeX (JAW)
\etb@tempcnta=\count302
)
\MT@toks=\toks28
\MT@tempbox=\box56
\MT@count=\count303
LaTeX Info: Redefining \noprotrusionifhmode on input line 1027.
LaTeX Info: Redefining \leftprotrusion on input line 1028.
LaTeX Info: Redefining \rightprotrusion on input line 1036.
LaTeX Info: Redefining \textls on input line 1195.
\MT@outer@kern=\dimen194
LaTeX Info: Redefining \textmicrotypecontext on input line 1781.
\MT@listname@count=\count304

(d:/software/texlive/2022/texmf-dist/tex/latex/microtype/microtype-pdftex.def
File: microtype-pdftex.def 2022/03/14 v3.0d Definitions specific to pdftex (RS)

LaTeX Info: Redefining \lsstyle on input line 900.
LaTeX Info: Redefining \lslig on input line 900.
\MT@outer@space=\skip73
)
Package microtype Info: Loading configuration file microtype.cfg.

(d:/software/texlive/2022/texmf-dist/tex/latex/microtype/microtype.cfg
File: microtype.cfg 2022/03/14 v3.0d microtype main configuration file (RS)
))
(d:/software/texlive/2022/texmf-dist/tex/latex/multirow/multirow.sty
Package: multirow 2021/03/15 v2.8 Span multiple rows of a table
\multirow@colwidth=\skip74
\multirow@cntb=\count305
\multirow@dima=\skip75
\bigstrutjot=\dimen195
)
(d:/software/texlive/2022/texmf-dist/tex/latex/subfigure/subfigure.sty
Package: subfigure 2002/03/15 v2.1.5 subfigure package
\subfigtopskip=\skip76
\subfigcapskip=\skip77
\subfigcaptopadj=\dimen196
\subfigbottomskip=\skip78
\subfigcapmargin=\dimen197
\subfiglabelskip=\skip79
\c@subfigure=\count306
\c@lofdepth=\count307
\c@subtable=\count308
\c@lotdepth=\count309

****************************************
* Local config file subfigure.cfg used *
****************************************
(d:/software/texlive/2022/texmf-dist/tex/latex/subfigure/subfigure.cfg)
\subfig@top=\skip80
\subfig@bottom=\skip81
)
(d:/software/texlive/2022/texmf-dist/tex/latex/algorithms/algorithm.sty
Package: algorithm 2009/08/24 v0.1 Document Style `algorithm' - floating enviro
nment

(d:/software/texlive/2022/texmf-dist/tex/latex/float/float.sty
Package: float 2001/11/08 v1.3d Float enhancements (AL)
\c@float@type=\count310
\float@exts=\toks29
\float@box=\box57
\@float@everytoks=\toks30
\@floatcapt=\box58
)
\@float@every@algorithm=\toks31
\c@algorithm=\count311
)
(d:/software/texlive/2022/texmf-dist/tex/latex/algorithms/algorithmic.sty
Package: algorithmic 2009/08/24 v0.1 Document Style `algorithmic'
\c@ALC@unique=\count312
\c@ALC@line=\count313
\c@ALC@rem=\count314
\c@ALC@depth=\count315
\ALC@tlm=\skip82
\algorithmicindent=\skip83
)
(d:/software/texlive/2022/texmf-dist/tex/latex/tools/array.sty
Package: array 2021/10/04 v2.5f Tabular extension package (FMi)
\col@sep=\dimen198
\ar@mcellbox=\box59
\extrarowheight=\dimen199
\NC@list=\toks32
\extratabsurround=\skip84
\backup@length=\skip85
\ar@cellbox=\box60
)
(d:/software/texlive/2022/texmf-dist/tex/latex/url/url.sty
\Urlmuskip=\muskip17
Package: url 2013/09/16  ver 3.4  Verb mode for urls, etc.
)
(d:/software/texlive/2022/texmf-dist/tex/latex/hyperref/hyperref.sty
Package: hyperref 2022-02-21 v7.00n Hypertext links for LaTeX

(d:/software/texlive/2022/texmf-dist/tex/generic/ltxcmds/ltxcmds.sty
Package: ltxcmds 2020-05-10 v1.25 LaTeX kernel commands for general use (HO)
)
(d:/software/texlive/2022/texmf-dist/tex/generic/pdftexcmds/pdftexcmds.sty
Package: pdftexcmds 2020-06-27 v0.33 Utility functions of pdfTeX for LuaTeX (HO
)

(d:/software/texlive/2022/texmf-dist/tex/generic/infwarerr/infwarerr.sty
Package: infwarerr 2019/12/03 v1.5 Providing info/warning/error messages (HO)
)
Package pdftexcmds Info: \pdf@primitive is available.
Package pdftexcmds Info: \pdf@ifprimitive is available.
Package pdftexcmds Info: \pdfdraftmode found.
)
(d:/software/texlive/2022/texmf-dist/tex/generic/kvsetkeys/kvsetkeys.sty
Package: kvsetkeys 2019/12/15 v1.18 Key value parser (HO)
)
(d:/software/texlive/2022/texmf-dist/tex/generic/kvdefinekeys/kvdefinekeys.sty
Package: kvdefinekeys 2019-12-19 v1.6 Define keys (HO)
) (d:/software/texlive/2022/texmf-dist/tex/generic/pdfescape/pdfescape.sty
Package: pdfescape 2019/12/09 v1.15 Implements pdfTeX's escape features (HO)
)
(d:/software/texlive/2022/texmf-dist/tex/latex/hycolor/hycolor.sty
Package: hycolor 2020-01-27 v1.10 Color options for hyperref/bookmark (HO)
)
(d:/software/texlive/2022/texmf-dist/tex/latex/letltxmacro/letltxmacro.sty
Package: letltxmacro 2019/12/03 v1.6 Let assignment for LaTeX macros (HO)
)
(d:/software/texlive/2022/texmf-dist/tex/latex/auxhook/auxhook.sty
Package: auxhook 2019-12-17 v1.6 Hooks for auxiliary files (HO)
)
(d:/software/texlive/2022/texmf-dist/tex/latex/kvoptions/kvoptions.sty
Package: kvoptions 2020-10-07 v3.14 Key value format for package options (HO)
)
\@linkdim=\dimen256
\Hy@linkcounter=\count316
\Hy@pagecounter=\count317

(d:/software/texlive/2022/texmf-dist/tex/latex/hyperref/pd1enc.def
File: pd1enc.def 2022-02-21 v7.00n Hyperref: PDFDocEncoding definition (HO)
Now handling font encoding PD1 ...
... no UTF-8 mapping file for font encoding PD1
)
(d:/software/texlive/2022/texmf-dist/tex/generic/intcalc/intcalc.sty
Package: intcalc 2019/12/15 v1.3 Expandable calculations with integers (HO)
)
(d:/software/texlive/2022/texmf-dist/tex/generic/etexcmds/etexcmds.sty
Package: etexcmds 2019/12/15 v1.7 Avoid name clashes with e-TeX commands (HO)
)
\Hy@SavedSpaceFactor=\count318

(d:/software/texlive/2022/texmf-dist/tex/latex/hyperref/puenc.def
File: puenc.def 2022-02-21 v7.00n Hyperref: PDF Unicode definition (HO)
Now handling font encoding PU ...
... no UTF-8 mapping file for font encoding PU
)
Package hyperref Info: Option `colorlinks' set `true' on input line 4018.
Package hyperref Info: Hyper figures OFF on input line 4137.
Package hyperref Info: Link nesting OFF on input line 4142.
Package hyperref Info: Hyper index ON on input line 4145.
Package hyperref Info: Plain pages OFF on input line 4152.
Package hyperref Info: Backreferencing OFF on input line 4157.
Package hyperref Info: Implicit mode ON; LaTeX internals redefined.
Package hyperref Info: Bookmarks ON on input line 4390.
\c@Hy@tempcnt=\count319
LaTeX Info: Redefining \url on input line 4749.
\XeTeXLinkMargin=\dimen257

(d:/software/texlive/2022/texmf-dist/tex/generic/bitset/bitset.sty
Package: bitset 2019/12/09 v1.3 Handle bit-vector datatype (HO)

(d:/software/texlive/2022/texmf-dist/tex/generic/bigintcalc/bigintcalc.sty
Package: bigintcalc 2019/12/15 v1.5 Expandable calculations on big integers (HO
)
))
\Fld@menulength=\count320
\Field@Width=\dimen258
\Fld@charsize=\dimen259
Package hyperref Info: Hyper figures OFF on input line 6027.
Package hyperref Info: Link nesting OFF on input line 6032.
Package hyperref Info: Hyper index ON on input line 6035.
Package hyperref Info: backreferencing OFF on input line 6042.
Package hyperref Info: Link coloring ON on input line 6045.
Package hyperref Info: Link coloring with OCG OFF on input line 6052.
Package hyperref Info: PDF/A mode OFF on input line 6057.
LaTeX Info: Redefining \ref on input line 6097.
LaTeX Info: Redefining \pageref on input line 6101.

(d:/software/texlive/2022/texmf-dist/tex/latex/base/atbegshi-ltx.sty
Package: atbegshi-ltx 2021/01/10 v1.0c Emulation of the original atbegshi
package with kernel methods
)
\Hy@abspage=\count321
\c@Item=\count322
\c@Hfootnote=\count323
)
Package hyperref Info: Driver (autodetected): hpdftex.

(d:/software/texlive/2022/texmf-dist/tex/latex/hyperref/hpdftex.def
File: hpdftex.def 2022-02-21 v7.00n Hyperref driver for pdfTeX

(d:/software/texlive/2022/texmf-dist/tex/latex/base/atveryend-ltx.sty
Package: atveryend-ltx 2020/08/19 v1.0a Emulation of the original atveryend pac
kage
with kernel methods
)
\Fld@listcount=\count324
\c@bookmark@seq@number=\count325

(d:/software/texlive/2022/texmf-dist/tex/latex/rerunfilecheck/rerunfilecheck.st
y
Package: rerunfilecheck 2019/12/05 v1.9 Rerun checks for auxiliary files (HO)

(d:/software/texlive/2022/texmf-dist/tex/generic/uniquecounter/uniquecounter.st
y
Package: uniquecounter 2019/12/15 v1.4 Provide unlimited unique counter (HO)
)
Package uniquecounter Info: New unique counter `rerunfilecheck' on input line 2
86.
)
\Hy@SectionHShift=\skip86
)
LaTeX Font Info:    Trying to load font information for OT1+ptm on input line 5
1.
 (d:/software/texlive/2022/texmf-dist/tex/latex/psnfss/ot1ptm.fd
File: ot1ptm.fd 2001/06/04 font definitions for OT1/ptm.
)
(./peerj_NEW.aux)
\openout1 = `peerj_NEW.aux'.

LaTeX Font Info:    Checking defaults for OML/cmm/m/it on input line 51.
LaTeX Font Info:    ... okay on input line 51.
LaTeX Font Info:    Checking defaults for OMS/cmsy/m/n on input line 51.
LaTeX Font Info:    ... okay on input line 51.
LaTeX Font Info:    Checking defaults for OT1/cmr/m/n on input line 51.
LaTeX Font Info:    ... okay on input line 51.
LaTeX Font Info:    Checking defaults for T1/cmr/m/n on input line 51.
LaTeX Font Info:    ... okay on input line 51.
LaTeX Font Info:    Checking defaults for TS1/cmr/m/n on input line 51.
LaTeX Font Info:    ... okay on input line 51.
LaTeX Font Info:    Checking defaults for OMX/cmex/m/n on input line 51.
LaTeX Font Info:    ... okay on input line 51.
LaTeX Font Info:    Checking defaults for U/cmr/m/n on input line 51.
LaTeX Font Info:    ... okay on input line 51.
LaTeX Font Info:    Checking defaults for PD1/pdf/m/n on input line 51.
LaTeX Font Info:    ... okay on input line 51.
LaTeX Font Info:    Checking defaults for PU/pdf/m/n on input line 51.
LaTeX Font Info:    ... okay on input line 51.

(d:/software/texlive/2022/texmf-dist/tex/context/base/mkii/supp-pdf.mkii
[Loading MPS to PDF converter (version 2006.09.02).]
\scratchcounter=\count326
\scratchdimen=\dimen260
\scratchbox=\box61
\nofMPsegments=\count327
\nofMParguments=\count328
\everyMPshowfont=\toks33
\MPscratchCnt=\count329
\MPscratchDim=\dimen261
\MPnumerator=\count330
\makeMPintoPDFobject=\count331
\everyMPtoPDFconversion=\toks34
) (d:/software/texlive/2022/texmf-dist/tex/latex/epstopdf-pkg/epstopdf-base.sty
Package: epstopdf-base 2020-01-24 v2.11 Base part for package epstopdf
Package epstopdf-base Info: Redefining graphics rule for `.eps' on input line 4
85.
(d:/software/texlive/2022/texmf-dist/tex/latex/latexconfig/epstopdf-sys.cfg
File: epstopdf-sys.cfg 2010/07/13 v1.3 Configuration of (r)epstopdf for TeX Liv
e
))
*geometry* driver: auto-detecting
*geometry* detected driver: pdftex
*geometry* verbose mode - [ preamble ] result:
* driver: pdftex
* paper: letterpaper
* layout: <same size as paper>
* layoutoffset:(h,v)=(0.0pt,0.0pt)
* modes: 
* h-part:(L,W,R)=(142.26378pt, 415.12572pt, 56.9055pt)
* v-part:(T,H,B)=(64.01869pt, 666.9326pt, 64.01869pt)
* \paperwidth=614.295pt
* \paperheight=794.96999pt
* \textwidth=415.12572pt
* \textheight=666.9326pt
* \oddsidemargin=69.99379pt
* \evensidemargin=69.99379pt
* \topmargin=-45.2513pt
* \headheight=12.0pt
* \headsep=25.0pt
* \topskip=10.0pt
* \footskip=30.0pt
* \marginparwidth=65.0pt
* \marginparsep=11.0pt
* \columnsep=15.6491pt
* \skip\footins=9.0pt plus 4.0pt minus 2.0pt
* \hoffset=0.0pt
* \voffset=0.0pt
* \mag=1000
* \@twocolumnfalse
* \@twosidefalse
* \@mparswitchfalse
* \@reversemarginfalse
* (1in=72.27pt=25.4mm, 1cm=28.453pt)

Package caption Info: Begin \AtBeginDocument code.
Package caption Info: float package is loaded.
Package caption Info: hyperref package is loaded.
Package caption Info: subfigure package is loaded.
Package caption Info: End \AtBeginDocument code.
Package lastpage Info: Please have a look at the pageslts package at
(lastpage)             https://www.ctan.org/pkg/pageslts
(lastpage)             ! on input line 51.
LaTeX Info: Redefining \microtypecontext on input line 51.
Package microtype Info: Applying patch `item' on input line 51.
Package microtype Info: Applying patch `toc' on input line 51.
Package microtype Info: Applying patch `eqnum' on input line 51.
Package microtype Info: Applying patch `footnote' on input line 51.
Package microtype Info: Generating PDF output.
Package microtype Info: Character protrusion enabled (level 2).
Package microtype Info: Using default protrusion set `alltext'.
Package microtype Info: Automatic font expansion enabled (level 2),
(microtype)             stretch: 20, shrink: 20, step: 1, non-selected.
Package microtype Info: Using default expansion set `alltext-nott'.
LaTeX Info: Redefining \showhyphens on input line 51.
Package microtype Info: No adjustment of tracking.
Package microtype Info: No adjustment of interword spacing.
Package microtype Info: No adjustment of character kerning.
(d:/software/texlive/2022/texmf-dist/tex/latex/microtype/mt-ptm.cfg
File: mt-ptm.cfg 2006/04/20 v1.7 microtype config. file: Times (RS)
)
Package hyperref Info: Link coloring ON on input line 51.

(d:/software/texlive/2022/texmf-dist/tex/latex/hyperref/nameref.sty
Package: nameref 2021-04-02 v2.47 Cross-referencing by name of section

(d:/software/texlive/2022/texmf-dist/tex/latex/refcount/refcount.sty
Package: refcount 2019/12/15 v3.6 Data extraction from label references (HO)
)
(d:/software/texlive/2022/texmf-dist/tex/generic/gettitlestring/gettitlestring.
sty
Package: gettitlestring 2019/12/15 v1.6 Cleanup title references (HO)
)
\c@section@level=\count332
)
LaTeX Info: Redefining \ref on input line 51.
LaTeX Info: Redefining \pageref on input line 51.
LaTeX Info: Redefining \nameref on input line 51.
 (./peerj_NEW.out) (./peerj_NEW.out)
\@outlinefile=\write3
\openout3 = `peerj_NEW.out'.

LaTeX Font Info:    Trying to load font information for OT1+phv on input line 5
5.

(d:/software/texlive/2022/texmf-dist/tex/latex/psnfss/ot1phv.fd
File: ot1phv.fd 2020/03/25 scalable font definitions for OT1/phv.
)
Package microtype Info: Loading generic protrusion settings for font family
(microtype)             `phv' (encoding: OT1).
(microtype)             For optimal results, create family-specific settings.
(microtype)             See the microtype manual for details.
LaTeX Font Info:    Trying to load font information for OT1+ztmcm on input line
 55.

(d:/software/texlive/2022/texmf-dist/tex/latex/psnfss/ot1ztmcm.fd
File: ot1ztmcm.fd 2000/01/03 Fontinst v1.801 font definitions for OT1/ztmcm.
)
Package microtype Info: Loading generic protrusion settings for font family
(microtype)             `ztmcm' (encoding: OT1).
(microtype)             For optimal results, create family-specific settings.
(microtype)             See the microtype manual for details.
LaTeX Font Info:    Trying to load font information for OML+ztmcm on input line
 55.

(d:/software/texlive/2022/texmf-dist/tex/latex/psnfss/omlztmcm.fd
File: omlztmcm.fd 2000/01/03 Fontinst v1.801 font definitions for OML/ztmcm.
)
LaTeX Font Info:    Trying to load font information for OMS+ztmcm on input line
 55.

(d:/software/texlive/2022/texmf-dist/tex/latex/psnfss/omsztmcm.fd
File: omsztmcm.fd 2000/01/03 Fontinst v1.801 font definitions for OMS/ztmcm.
)
LaTeX Font Info:    Trying to load font information for OMX+ztmcm on input line
 55.

(d:/software/texlive/2022/texmf-dist/tex/latex/psnfss/omxztmcm.fd
File: omxztmcm.fd 2000/01/03 Fontinst v1.801 font definitions for OMX/ztmcm.
)
LaTeX Font Info:    Font shape `OT1/ptm/bx/n' in size <12> not available
(Font)              Font shape `OT1/ptm/b/n' tried instead on input line 55.
LaTeX Font Info:    Font shape `OT1/ptm/bx/n' in size <9> not available
(Font)              Font shape `OT1/ptm/b/n' tried instead on input line 55.
LaTeX Font Info:    Font shape `OT1/ptm/bx/n' in size <7> not available
(Font)              Font shape `OT1/ptm/b/n' tried instead on input line 55.

(d:/software/texlive/2022/texmf-dist/tex/latex/microtype/mt-msa.cfg
File: mt-msa.cfg 2006/02/04 v1.1 microtype config. file: AMS symbols (a) (RS)
)
(d:/software/texlive/2022/texmf-dist/tex/latex/microtype/mt-msb.cfg
File: mt-msb.cfg 2005/06/01 v1.0 microtype config. file: AMS symbols (b) (RS)
)
LaTeX Font Info:    Font shape `OT1/ptm/bx/n' in size <10> not available
(Font)              Font shape `OT1/ptm/b/n' tried instead on input line 55.
LaTeX Font Info:    Font shape `OT1/ptm/bx/n' in size <7.4> not available
(Font)              Font shape `OT1/ptm/b/n' tried instead on input line 55.
LaTeX Font Info:    Font shape `OT1/ptm/bx/n' in size <6> not available
(Font)              Font shape `OT1/ptm/b/n' tried instead on input line 55.

Underfull \hbox (badness 10000) in paragraph at lines 55--56

 []

[1

{d:/software/texlive/2022/texmf-var/fonts/map/pdftex/updmap/pdftex.map}]
[2]
Underfull \vbox (badness 2635) has occurred while \output is active []

 [3]
Underfull \hbox (badness 3291) in paragraph at lines 121--121
[]|\OT1/ptm/m/n/10 (+20) Historical Nor-mal Re-pay-
 []

[4] [5] [6]
LaTeX Font Info:    Font shape `OT1/phv/b/it' in size <9> not available
(Font)              Font shape `OT1/phv/b/sl' tried instead on input line 292.
<4.1.jpg, id=229, 490.83376pt x 171.039pt>
File: 4.1.jpg Graphic file (type jpg)
<use 4.1.jpg>
Package pdftex.def Info: 4.1.jpg  used on input line 300.
(pdftex.def)             Requested size: 311.34428pt x 108.49632pt.
<4.2.jpg, id=232, 289.08pt x 216.81pt>
File: 4.2.jpg Graphic file (type jpg)
<use 4.2.jpg>
Package pdftex.def Info: 4.2.jpg  used on input line 310.
(pdftex.def)             Requested size: 186.8053pt x 140.10437pt.
<4.3.jpg, id=233, 289.08pt x 216.81pt>
File: 4.3.jpg Graphic file (type jpg)
<use 4.3.jpg>
Package pdftex.def Info: 4.3.jpg  used on input line 316.
(pdftex.def)             Requested size: 186.8053pt x 140.10437pt.
 [7 <./4.1.jpg>]
<4.4a.jpg, id=249, 289.08pt x 216.81pt>
File: 4.4a.jpg Graphic file (type jpg)
<use 4.4a.jpg>
Package pdftex.def Info: 4.4a.jpg  used on input line 364.
(pdftex.def)             Requested size: 186.8053pt x 140.10437pt.
<4.4b.jpg, id=250, 289.08pt x 216.81pt>
File: 4.4b.jpg Graphic file (type jpg)
<use 4.4b.jpg>
Package pdftex.def Info: 4.4b.jpg  used on input line 367.
(pdftex.def)             Requested size: 186.8053pt x 140.10437pt.
 [8 <./4.2.jpg> <./4.3.jpg>]
<4.5a.jpg, id=261, 289.08pt x 216.81pt>
File: 4.5a.jpg Graphic file (type jpg)
<use 4.5a.jpg>
Package pdftex.def Info: 4.5a.jpg  used on input line 379.
(pdftex.def)             Requested size: 186.8053pt x 140.10437pt.
<4.5b.jpg, id=262, 289.08pt x 216.81pt>
File: 4.5b.jpg Graphic file (type jpg)
<use 4.5b.jpg>
Package pdftex.def Info: 4.5b.jpg  used on input line 382.
(pdftex.def)             Requested size: 186.8053pt x 140.10437pt.
<4.6a.jpg, id=267, 289.08pt x 216.81pt>
File: 4.6a.jpg Graphic file (type jpg)
<use 4.6a.jpg>
Package pdftex.def Info: 4.6a.jpg  used on input line 394.
(pdftex.def)             Requested size: 186.8053pt x 140.10437pt.
<4.6b.jpg, id=268, 289.08pt x 216.81pt>
File: 4.6b.jpg Graphic file (type jpg)
<use 4.6b.jpg>
Package pdftex.def Info: 4.6b.jpg  used on input line 397.
(pdftex.def)             Requested size: 186.8053pt x 140.10437pt.
 [9 <./4.4a.jpg> <./4.4b.jpg> <./4.5a.jpg> <./4.5b.jpg>]
<4.7.jpg, id=294, 408.92775pt x 177.0615pt>
File: 4.7.jpg Graphic file (type jpg)
<use 4.7.jpg>
Package pdftex.def Info: 4.7.jpg  used on input line 441.
(pdftex.def)             Requested size: 207.56285pt x 89.87328pt.
 [10 <./4.6a.jpg> <./4.6b.jpg>]
<4.8a.jpg, id=307, 289.08pt x 216.81pt>
File: 4.8a.jpg Graphic file (type jpg)
<use 4.8a.jpg>
Package pdftex.def Info: 4.8a.jpg  used on input line 483.
(pdftex.def)             Requested size: 186.8053pt x 140.10437pt.
<4.8b.jpg, id=308, 289.08pt x 216.81pt>
File: 4.8b.jpg Graphic file (type jpg)
<use 4.8b.jpg>
Package pdftex.def Info: 4.8b.jpg  used on input line 486.
(pdftex.def)             Requested size: 186.8053pt x 140.10437pt.
<4.9a.jpg, id=311, 289.08pt x 216.81pt>
File: 4.9a.jpg Graphic file (type jpg)
<use 4.9a.jpg>
Package pdftex.def Info: 4.9a.jpg  used on input line 496.
(pdftex.def)             Requested size: 186.8053pt x 140.10437pt.
<4.9b.jpg, id=312, 289.08pt x 216.81pt>
File: 4.9b.jpg Graphic file (type jpg)
<use 4.9b.jpg>
Package pdftex.def Info: 4.9b.jpg  used on input line 499.
(pdftex.def)             Requested size: 186.8053pt x 140.10437pt.
<4.10a.jpg, id=315, 289.08pt x 216.81pt>
File: 4.10a.jpg Graphic file (type jpg)
<use 4.10a.jpg>
Package pdftex.def Info: 4.10a.jpg  used on input line 510.
(pdftex.def)             Requested size: 186.8053pt x 140.10437pt.
<4.10b.jpg, id=316, 289.08pt x 216.81pt>
File: 4.10b.jpg Graphic file (type jpg)
<use 4.10b.jpg>
Package pdftex.def Info: 4.10b.jpg  used on input line 513.
(pdftex.def)             Requested size: 186.8053pt x 140.10437pt.
 [11 <./4.7.jpg>]
LaTeX Font Info:    Font shape `OT1/ptm/bx/n' in size <8> not available
(Font)              Font shape `OT1/ptm/b/n' tried instead on input line 561.
LaTeX Font Info:    Font shape `OT1/ptm/bx/n' in size <5> not available
(Font)              Font shape `OT1/ptm/b/n' tried instead on input line 561.


Package hyperref Warning: Ignoring empty anchor on input line 561.

<4.11a.jpg, id=335, 289.08pt x 216.81pt>
File: 4.11a.jpg Graphic file (type jpg)
<use 4.11a.jpg>
Package pdftex.def Info: 4.11a.jpg  used on input line 571.
(pdftex.def)             Requested size: 186.8053pt x 140.10437pt.
<4.11b.jpg, id=336, 289.08pt x 216.81pt>
File: 4.11b.jpg Graphic file (type jpg)
<use 4.11b.jpg>
Package pdftex.def Info: 4.11b.jpg  used on input line 574.
(pdftex.def)             Requested size: 186.8053pt x 140.10437pt.
<4.12a.jpg, id=337, 289.08pt x 216.81pt>
File: 4.12a.jpg Graphic file (type jpg)
<use 4.12a.jpg>
Package pdftex.def Info: 4.12a.jpg  used on input line 582.
(pdftex.def)             Requested size: 186.8053pt x 140.10437pt.
File: 4.11b.jpg Graphic file (type jpg)
<use 4.11b.jpg>
Package pdftex.def Info: 4.11b.jpg  used on input line 585.
(pdftex.def)             Requested size: 186.8053pt x 140.10437pt.
[12 <./4.8a.jpg> <./4.8b.jpg> <./4.9a.jpg> <./4.9b.jpg>]
<4.13.jpg, id=348, 289.08pt x 216.81pt>
File: 4.13.jpg Graphic file (type jpg)
<use 4.13.jpg>
Package pdftex.def Info: 4.13.jpg  used on input line 593.
(pdftex.def)             Requested size: 186.8053pt x 140.10437pt.


LaTeX Warning: `h' float specifier changed to `ht'.


Overfull \hbox (1.91374pt too wide) in paragraph at lines 624--624
[]|\OT1/ptm/m/n/10 (-20) Random 
 []


Overfull \hbox (5.72585pt too wide) in paragraph at lines 624--624
[]|\OT1/ptm/m/n/10 (-20) XGBoost|  
 []


Overfull \hbox (12.26236pt too wide) in paragraph at lines 624--624
[]|\OT1/ptm/m/n/10 (-20) LightGBM|  
 []

<4.14a.jpg, id=353, 289.08pt x 216.81pt>
File: 4.14a.jpg Graphic file (type jpg)
<use 4.14a.jpg>
Package pdftex.def Info: 4.14a.jpg  used on input line 632.
(pdftex.def)             Requested size: 186.8053pt x 140.10437pt.
<4.14b.jpg, id=354, 289.08pt x 216.81pt>
File: 4.14b.jpg Graphic file (type jpg)
<use 4.14b.jpg>
Package pdftex.def Info: 4.14b.jpg  used on input line 635.
(pdftex.def)             Requested size: 186.8053pt x 140.10437pt.
[13 <./4.10a.jpg> <./4.10b.jpg> <./4.11a.jpg> <./4.11b.jpg>]
<4.15a.jpg, id=369, 289.08pt x 216.81pt>
File: 4.15a.jpg Graphic file (type jpg)
<use 4.15a.jpg>
Package pdftex.def Info: 4.15a.jpg  used on input line 645.
(pdftex.def)             Requested size: 186.8053pt x 140.10437pt.
<4.15b.jpg, id=370, 289.08pt x 216.81pt>
File: 4.15b.jpg Graphic file (type jpg)
<use 4.15b.jpg>
Package pdftex.def Info: 4.15b.jpg  used on input line 648.
(pdftex.def)             Requested size: 186.8053pt x 140.10437pt.
<4.16a.jpg, id=372, 289.08pt x 216.81pt>
File: 4.16a.jpg Graphic file (type jpg)
<use 4.16a.jpg>
Package pdftex.def Info: 4.16a.jpg  used on input line 658.
(pdftex.def)             Requested size: 186.8053pt x 140.10437pt.
<4.16b.jpg, id=373, 289.08pt x 216.81pt>
File: 4.16b.jpg Graphic file (type jpg)
<use 4.16b.jpg>
Package pdftex.def Info: 4.16b.jpg  used on input line 661.
(pdftex.def)             Requested size: 186.8053pt x 140.10437pt.
<4.17a.jpg, id=375, 289.08pt x 216.81pt>
File: 4.17a.jpg Graphic file (type jpg)
<use 4.17a.jpg>
Package pdftex.def Info: 4.17a.jpg  used on input line 671.
(pdftex.def)             Requested size: 186.8053pt x 140.10437pt.
<4.17b.jpg, id=376, 289.08pt x 216.81pt>
File: 4.17b.jpg Graphic file (type jpg)
<use 4.17b.jpg>
Package pdftex.def Info: 4.17b.jpg  used on input line 674.
(pdftex.def)             Requested size: 186.8053pt x 140.10437pt.

Overfull \hbox (7.07814pt too wide) in paragraph at lines 703--703
\OT1/ptm/m/n/10 (-20) (LightGBM)|  
 []

[14]
<4.18a.jpg, id=396, 289.08pt x 216.81pt>
File: 4.18a.jpg Graphic file (type jpg)
<use 4.18a.jpg>
Package pdftex.def Info: 4.18a.jpg  used on input line 711.
(pdftex.def)             Requested size: 186.8053pt x 140.10437pt.
<4.18b.jpg, id=397, 289.08pt x 216.81pt>
File: 4.18b.jpg Graphic file (type jpg)
<use 4.18b.jpg>
Package pdftex.def Info: 4.18b.jpg  used on input line 714.
(pdftex.def)             Requested size: 186.8053pt x 140.10437pt.
<4.19a.jpg, id=399, 462.528pt x 346.896pt>
File: 4.19a.jpg Graphic file (type jpg)
<use 4.19a.jpg>
Package pdftex.def Info: 4.19a.jpg  used on input line 724.
(pdftex.def)             Requested size: 186.8053pt x 140.1057pt.
<4.19b.jpg, id=400, 462.528pt x 346.896pt>
File: 4.19b.jpg Graphic file (type jpg)
<use 4.19b.jpg>
Package pdftex.def Info: 4.19b.jpg  used on input line 727.
(pdftex.def)             Requested size: 186.8053pt x 140.1057pt.
<4.20a.jpg, id=402, 462.528pt x 346.896pt>
File: 4.20a.jpg Graphic file (type jpg)
<use 4.20a.jpg>
Package pdftex.def Info: 4.20a.jpg  used on input line 738.
(pdftex.def)             Requested size: 186.8053pt x 140.1057pt.
<4.20b.jpg, id=403, 462.528pt x 346.896pt>
File: 4.20b.jpg Graphic file (type jpg)
<use 4.20b.jpg>
Package pdftex.def Info: 4.20b.jpg  used on input line 741.
(pdftex.def)             Requested size: 186.8053pt x 140.1057pt.
 [15 <./4.12a.jpg> <./4.13.jpg>]
Overfull \hbox (0.88144pt too wide) in paragraph at lines 782--782
\OT1/ptm/m/n/10 (-20) LightGBM|  
 []


Overfull \hbox (17.84506pt too wide) in paragraph at lines 782--782
\OT1/ptm/m/n/10 (-20) FE+LightGBM|  
 []


Overfull \hbox (0.88144pt too wide) in paragraph at lines 782--782
\OT1/ptm/m/n/10 (-20) LightGBM|  
 []


Overfull \hbox (0.95998pt too wide) in paragraph at lines 782--782
\OT1/ptm/m/n/10 (-20) FE+GDBT|  
 []

[16 <./4.14a.jpg> <./4.14b.jpg> <./4.15a.jpg> <./4.15b.jpg>]
<4.21a.jpg, id=431, 867.24pt x 619.3539pt>
File: 4.21a.jpg Graphic file (type jpg)
<use 4.21a.jpg>
Package pdftex.def Info: 4.21a.jpg  used on input line 817.
(pdftex.def)             Requested size: 207.56285pt x 148.23215pt.
<4.21b.jpg, id=432, 873.0216pt x 623.6901pt>
File: 4.21b.jpg Graphic file (type jpg)
<use 4.21b.jpg>
Package pdftex.def Info: 4.21b.jpg  used on input line 822.
(pdftex.def)             Requested size: 207.56285pt x 148.2802pt.

Overfull \hbox (1.90001pt too wide) in paragraph at lines 815--825
[][] [] 
 []


Overfull \hbox (0.95998pt too wide) in paragraph at lines 853--853
\OT1/ptm/m/n/10 (-20) FE+GDBT|  
 []


Overfull \hbox (0.95998pt too wide) in paragraph at lines 853--853
\OT1/ptm/m/n/10 (-20) FE+GDBT|  
 []


Overfull \hbox (0.95998pt too wide) in paragraph at lines 853--853
\OT1/ptm/m/n/10 (-20) FE+GDBT|  
 []

[17 <./4.16a.jpg> <./4.16b.jpg> <./4.17a.jpg> <./4.17b.jpg>]
<4.22a.jpg, id=450, 882.4167pt x 630.1944pt>
File: 4.22a.jpg Graphic file (type jpg)
<use 4.22a.jpg>
Package pdftex.def Info: 4.22a.jpg  used on input line 864.
(pdftex.def)             Requested size: 207.56285pt x 148.23032pt.
<4.22b.jpg, id=451, 880.9713pt x 628.749pt>
File: 4.22b.jpg Graphic file (type jpg)
<use 4.22b.jpg>
Package pdftex.def Info: 4.22b.jpg  used on input line 869.
(pdftex.def)             Requested size: 207.56285pt x 148.13019pt.

Overfull \hbox (1.90001pt too wide) in paragraph at lines 862--872
[][] [] 
 []

[18 <./4.18a.jpg> <./4.18b.jpg> <./4.19a.jpg> <./4.19b.jpg>] [19 <./4.20a.jpg> 
<./4.20b.jpg>] [20 <./4.21a.jpg> <./4.21b.jpg>] [21 <./4.22a.jpg> <./4.22b.jpg>
]
LaTeX Font Info:    Trying to load font information for TS1+ptm on input line 9
26.
 (d:/software/texlive/2022/texmf-dist/tex/latex/psnfss/ts1ptm.fd
File: ts1ptm.fd 2001/06/04 font definitions for TS1/ptm.
)
(./peerj_NEW.bbl [22]
Underfull \vbox (badness 10000) has occurred while \output is active []

 [23])

AED: lastpage setting LastPage
[24] (./peerj_NEW.aux)
Package rerunfilecheck Info: File `peerj_NEW.out' has not changed.
(rerunfilecheck)             Checksum: EF87E32507CDAAACE0F11CB221A6C404;91.
 ) 
Here is how much of TeX's memory you used:
 18680 strings out of 478268
 300025 string characters out of 5845853
 757662 words of memory out of 5000000
 36052 multiletter control sequences out of 15000+600000
 538648 words of font info for 339 fonts, out of 8000000 for 9000
 1141 hyphenation exceptions out of 8191
 83i,14n,91p,3361b,564s stack positions out of 10000i,1000n,20000p,200000b,200000s
{d:/software/texlive/2022/texmf-dist/fonts/enc/dvips/base/8r.enc}<d:/software
/texlive/2022/texmf-dist/fonts/type1/public/amsfonts/cm/cmr10.pfb><d:/software/
texlive/2022/texmf-dist/fonts/type1/public/amsfonts/cm/cmsy10.pfb><d:/software/
texlive/2022/texmf-dist/fonts/type1/urw/helvetic/uhvb8a.pfb><d:/software/texliv
e/2022/texmf-dist/fonts/type1/urw/helvetic/uhvbo8a.pfb><d:/software/texlive/202
2/texmf-dist/fonts/type1/urw/helvetic/uhvr8a.pfb><d:/software/texlive/2022/texm
f-dist/fonts/type1/urw/symbol/usyr.pfb><d:/software/texlive/2022/texmf-dist/fon
ts/type1/urw/times/utmb8a.pfb><d:/software/texlive/2022/texmf-dist/fonts/type1/
urw/times/utmr8a.pfb><d:/software/texlive/2022/texmf-dist/fonts/type1/urw/times
/utmri8a.pfb>
Output written on peerj_NEW.pdf (24 pages, 22172286 bytes).
PDF statistics:
 579 PDF objects out of 1000 (max. 8388607)
 492 compressed objects within 5 object streams
 155 named destinations out of 1000 (max. 500000)
 104647 words of extra memory for PDF output out of 106986 (max. 10000000)
