# Supplementary material for: A multi-level classification based ensemble and feature extractor for credit risk assessment
Source: PeerJ Comput Sci. 2024 Feb 29;10:e1915. doi: 10.7717/peerj-cs.1915 (PMC10909241; doi:10.7717/peerj-cs.1915)
Supplement: Supplemental Information 1 — Model training results and comparison data. [file peerj-cs-10-1915-s001.zip › latex/peerj_NEW.out]

\BOOKMARK [1][-]{Item.15}{\376\377\000R\000e\000f\000e\000r\000e\000n\000c\000e\000s}{}% 1
