# Supplementary material for: A multi-level classification based ensemble and feature extractor for credit risk assessment
Source: PeerJ Comput Sci. 2024 Feb 29;10:e1915. doi: 10.7717/peerj-cs.1915 (PMC10909241; doi:10.7717/peerj-cs.1915)
Supplement: Supplemental Information 1 — Model training results and comparison data. [file peerj-cs-10-1915-s001.zip › latex/sn-bibliography.bib]

@article{bib1,
  title={Least squares support vector machines ensemble models for credit scoring},
  author={Zhou, Ligang and Lai, Kin Keung and Yu, Lean},
  journal={Expert systems with applications},
  volume={37},
  number={1},
  pages={127--133},
  year={2010},
  publisher={Elsevier}
}

@article{bib2,
  title={Bankruptcy forecasting: A hybrid approach using Fuzzy c-means clustering and Multivariate Adaptive Regression Splines (MARS)},
  author={De Andres, Javier and Lorca, Pedro and de Cos Juez, Francisco Javier and S{\'a}nchez-Lasheras, Fernando},
  journal={Expert Systems with Applications},
  volume={38},
  number={3},
  pages={1866--1875},
  year={2011},
  publisher={Elsevier}
}

@article{bib3,
  title={Multiple classifier architectures and their application to credit risk assessment},
  author={Finlay, Steven},
  journal={European Journal of Operational Research},
  volume={210},
  number={2},
  pages={368--378},
  year={2011},
  publisher={Elsevier}
}

@article{bib4,
  title={The comparisons of data mining techniques for the predictive accuracy of probability of default of credit card clients},
  author={Yeh, I-Cheng and Lien, Che-hui},
  journal={Expert systems with applications},
  volume={36},
  number={2},
  pages={2473--2480},
  year={2009},
  publisher={Elsevier}
}

@article{bib5,
  title={A reference model for customer-centric data mining with support vector machines},
  author={Lessmann, Stefan and Vo{\ss}, Stefan},
  journal={European Journal of Operational Research},
  volume={199},
  number={2},
  pages={520--530},
  year={2009},
  publisher={Elsevier}
}

@article{bib6,
  title={A new two-stage hybrid approach of credit risk in banking industry},
  author={Lin, Shu Ling},
  journal={Expert Systems with Applications},
  volume={36},
  number={4},
  pages={8333--8341},
  year={2009},
  publisher={Elsevier}
}

@article{bib7,
  title={A comparative assessment of ensemble learning for credit scoring},
  author={Wang, Gang and Hao, Jinxing and Ma, Jian and Jiang, Hongbing},
  journal={Expert systems with applications},
  volume={38},
  number={1},
  pages={223--230},
  year={2011},
  publisher={Elsevier}
}

@article{bib8,
  title={Credit granting to small firms: A Brazilian case},
  author={Zambaldi, Felipe and Aranha, Francisco and Lopes, Hedibert and Politi, Ricardo},
  journal={Journal of Business Research},
  volume={64},
  number={3},
  pages={309--315},
  year={2011},
  publisher={Elsevier}
}

@article{bib9,
  title={Credit scorecard based on logistic regression with random coefficients},
  author={Dong, Gang and Lai, Kin Keung and Yen, Jerome},
  journal={Procedia Computer Science},
  volume={1},
  number={1},
  pages={2463--2468},
  year={2010},
  publisher={Elsevier}
}

@article{bib10,
  title={Credit rating by hybrid machine learning techniques},
  author={Tsai, Chih-Fong and Chen, Ming-Lun},
  journal={Applied soft computing},
  volume={10},
  number={2},
  pages={374--380},
  year={2010},
  publisher={Elsevier}
}


@article{bib11,
  title={Evaluation of credit risk based on firm performance},
  author={Psillaki, Maria and Tsolas, Ioannis E and Margaritis, Dimitris},
  journal={European journal of operational research},
  volume={201},
  number={3},
  pages={873--881},
  year={2010},
  publisher={Elsevier}
}

@article{bib12,
  title={Mixture cure models in credit scoring: If and when borrowers default},
  author={Tong, Edward NC and Mues, Christophe and Thomas, Lyn C},
  journal={European Journal of Operational Research},
  volume={218},
  number={1},
  pages={132--139},
  year={2012},
  publisher={Elsevier}
}


@article{bib13,
  title={Macroeconomic and bank-specific determinants of non-performing loans in Greece: A comparative study of mortgage, business and consumer loan portfolios},
  author={Louzis, Dimitrios P and Vouldis, Angelos T and Metaxas, Vasilios L},
  journal={Journal of Banking \& Finance},
  volume={36},
  number={4},
  pages={1012--1027},
  year={2012},
  publisher={Elsevier}
}

@article{bib14,
  title={Banking-industry specific and regional economic determinants of non-performing loans: Evidence from US states},
  author={Ghosh, Amit},
  journal={Journal of financial stability},
  volume={20},
  pages={93--104},
  year={2015},
  publisher={Elsevier}
}


@article{bib15,
  title={Hybridizing principles of TOPSIS with case-based reasoning for business failure prediction},
  author={Li, Hui and Adeli, Hojjat and Sun, Jie and Han, Jian-Guang},
  journal={Computers \& Operations Research},
  volume={38},
  number={2},
  pages={409--419},
  year={2011},
  publisher={Elsevier}
}

@article{bib16,
  title={Modelling credit risk of portfolio of consumer loans},
  author={Malik, Madhur and Thomas, Lyn C},
  journal={Journal of the Operational Research Society},
  volume={61},
  number={3},
  pages={411--420},
  year={2010},
  publisher={Taylor \& Francis}
}

@article{bib17,
  title={Imbalanced enterprise credit evaluation with DTE-SBD: Decision tree ensemble based on SMOTE and bagging with differentiated sampling rates},
  author={Sun, Jie and Lang, Jie and Fujita, Hamido and Li, Hui},
  journal={Information Sciences},
  volume={425},
  pages={76--91},
  year={2018},
  publisher={Elsevier}
}

@article{bib18,
  title={Cost-sensitive boosted tree for loan evaluation in peer-to-peer lending},
  author={Xia, Yufei and Liu, Chuanzhe and Liu, Nana},
  journal={Electronic Commerce Research and Applications},
  volume={24},
  pages={30--49},
  year={2017},
  publisher={Elsevier}
}

@article{bib19,
  title={An empirical study of classification algorithm evaluation for financial risk prediction},
  author={Peng, Yi and Wang, Guoxun and Kou, Gang and Shi, Yong},
  journal={Applied Soft Computing},
  volume={11},
  number={2},
  pages={2906--2915},
  year={2011},
  publisher={Elsevier}
}

@article{bib20,
  title={Balancing accuracy, complexity and interpretability in consumer credit decision making: A C-TOPSIS classification approach},
  author={Zhu, Xiaoqian and Li, Jianping and Wu, Dengsheng and Wang, Haiyan and Liang, Changzhi},
  journal={Knowledge-Based Systems},
  volume={52},
  pages={258--267},
  year={2013},
  publisher={Elsevier}
}

@article{bib21,
  title={Consumer credit risk: Individual probability estimates using machine learning},
  author={Kruppa, Jochen and Schwarz, Alexandra and Arminger, Gerhard and Ziegler, Andreas},
  journal={Expert systems with applications},
  volume={40},
  number={13},
  pages={5125--5131},
  year={2013},
  publisher={Elsevier}
}

@article{bib22,
  title={Assessing credit risk of mortgage lending using MACBETH: a methodological framework},
  author={AF Ferreira, Fernando and P. Santos, S{\'e}rgio and SE Marques, Carla and Ferreira, Joao},
  journal={Management Decision},
  volume={52},
  number={2},
  pages={182--206},
  year={2014},
  publisher={Emerald Group Publishing Limited}
}

@article{bib23,
  title={A data driven ensemble classifier for credit scoring analysis},
  author={Hsieh, Nan-Chen and Hung, Lun-Ping},
  journal={Expert systems with Applications},
  volume={37},
  number={1},
  pages={534--545},
  year={2010},
  publisher={Elsevier}
}

@article{bib24,
  title={SMOTE: synthetic minority over-sampling technique},
  author={Chawla, Nitesh V and Bowyer, Kevin W and Hall, Lawrence O and Kegelmeyer, W Philip},
  journal={Journal of artificial intelligence research},
  volume={16},
  pages={321--357},
  year={2002}
}

@article{bib25,
  title={A DBN-based resampling SVM ensemble learning paradigm for credit classification with imbalanced data},
  author={Yu, Lean and Zhou, Rongtian and Tang, Ling and Chen, Rongda},
  journal={Applied Soft Computing},
  volume={69},
  pages={192--202},
  year={2018},
  publisher={Elsevier}
}

@inproceedings{bib26,
  title={An under-sampling technique for imbalanced data classification based on DBSCAN algorithm},
  author={Mirzaei, Behzad and Nikpour, Bahareh and Nezamabadi-Pour, Hossein},
  booktitle={2020 8th Iranian Joint Congress on Fuzzy and intelligent Systems (CFIS)},
  pages={21--26},
  year={2020},
  organization={IEEE}
}

@article{bib27,
  title={DBIG-US: A two-stage under-sampling algorithm to face the class imbalance problem},
  author={Guzm{\'a}n-Ponce, Ang{\'e}lica and S{\'a}nchez, Jos{\'e} Salvador and Valdovinos, Rosa Maria and Marcial-Romero, Jos{\'e} Raymundo},
  journal={Expert Systems with Applications},
  volume={168},
  pages={114301},
  year={2021},
  publisher={Elsevier}
}

@article{bib28,
  title={Mining the customer credit using hybrid support vector machine technique},
  author={Chen, Weimin and Ma, Chaoqun and Ma, Lin},
  journal={Expert systems with applications},
  volume={36},
  number={4},
  pages={7611--7616},
  year={2009},
  publisher={Elsevier}
}


@article{bib29,
  title={Genetic algorithm-based heuristic for feature selection in credit risk assessment},
  author={Oreski, Stjepan and Oreski, Goran},
  journal={Expert systems with applications},
  volume={41},
  number={4},
  pages={2052--2064},
  year={2014},
  publisher={Elsevier}
}

@article{bib30,
  title={A feature selection enabled hybrid-bagging algorithm for credit risk evaluation},
  author={Dahiya, Shashi and Handa, SS and Singh, NP},
  journal={Expert Systems},
  volume={34},
  number={6},
  pages={e12217},
  year={2017},
  publisher={Wiley Online Library}
}

@article{bib31,
  title={Empirical analysis of ensemble learning for imbalanced credit scoring datasets: A systematic review},
  author={Lenka, Sudhansu R and Bisoy, Sukant Kishoro and Priyadarshini, Rojalina and Sain, Mangal},
  journal={Wireless Communications and Mobile Computing},
  volume={2022},
  year={2022},
  publisher={Hindawi}
}

@article{bib32,
  title={A hybrid ensemble approach for enterprise credit risk assessment based on Support Vector Machine},
  author={Wang, Gang and Ma, Jian},
  journal={Expert Systems with Applications},
  volume={39},
  number={5},
  pages={5325--5331},
  year={2012},
  publisher={Elsevier}
}

@article{bib33,
  title={A comparative study on base classifiers in ensemble methods for credit scoring},
  author={Abell{\'a}n, Joaqu{\'\i}n and Castellano, Javier G},
  journal={Expert systems with applications},
  volume={73},
  pages={1--10},
  year={2017},
  publisher={Elsevier}
}

@article{bib34,
  title={A boosted decision tree approach using Bayesian hyper-parameter optimization for credit scoring},
  author={Xia, Yufei and Liu, Chuanzhe and Li, YuYing and Liu, Nana},
  journal={Expert systems with applications},
  volume={78},
  pages={225--241},
  year={2017},
  publisher={Elsevier}
}

@article{bib35,
  title={A novel heterogeneous ensemble credit scoring model based on bstacking approach},
  author={Xia, Yufei and Liu, Chuanzhe and Da, Bowen and Xie, Fangming},
  journal={Expert Systems with Applications},
  volume={93},
  pages={182--199},
  year={2018},
  publisher={Elsevier}
}

@inproceedings{bib36,
  title={Toward efficient agnostic learning},
  author={Kearns, Michael J and Schapire, Robert E and Sellie, Linda M},
  booktitle={Proceedings of the fifth annual workshop on Computational learning theory},
  pages={341--352},
  year={1992}
}


@article{bib37,
  title={DGHNL: A new deep genetic hierarchical network of learners for prediction of credit scoring},
  author={P{\l}awiak, Pawe{\l} and Abdar, Moloud and P{\l}awiak, Joanna and Makarenkov, Vladimir and Acharya, U Rajendra},
  journal={Information Sciences},
  volume={516},
  pages={401--418},
  year={2020},
  publisher={Elsevier}
}

@article{bib38,
  title={A Bolasso based consistent feature selection enabled random forest classification algorithm: An application to credit risk assessment},
  author={Arora, Nisha and Kaur, Pankaj Deep},
  journal={Applied Soft Computing},
  volume={86},
  pages={105936},
  year={2020},
  publisher={Elsevier}
}

@article{bib39,
  title={Neural networks for credit risk evaluation: Investigation of different neural models and learning schemes},
  author={Khashman, Adnan},
  journal={Expert Systems with Applications},
  volume={37},
  number={9},
  pages={6233--6239},
  year={2010},
  publisher={Elsevier}
}


@article{bib40,
  title={A comparative study of classifier ensembles for bankruptcy prediction},
  author={Tsai, Chih-Fong and Hsu, Yu-Feng and Yen, David C},
  journal={Applied Soft Computing},
  volume={24},
  pages={977--984},
  year={2014},
  publisher={Elsevier}
}


@article{bib41,
  title={Default patterns in seven EU countries: A random forest approach},
  author={Behr, Andreas and Weinblat, Jurij},
  journal={International Journal of the Economics of Business},
  volume={24},
  number={2},
  pages={181--222},
  year={2017},
  publisher={Taylor \& Francis}
}
